# Supplementary material for: Bacteria sense the antibiotic rifampicin through a widespread dual-promoter based alarm system
Source: Nucleic Acids Res. 2026 Jan 14;54(2):gkaf1407. doi: 10.1093/nar/gkaf1407 (PMC12802891; doi:10.1093/nar/gkaf1407)
Supplement: gkaf1407_Supplemental_Files [file gkaf1407_supplemental_files.zip]

Archive with 4 entries (4 files):
- Sudzinova-Balgova_Supplementary information_NAR.pdf
- Supplementary Table S3.xlsx
- Supplementary Table S4.xlsx
- Supplementary Table S5.xlsx
