# Supplementary material for: Bacteria sense the antibiotic rifampicin through a widespread dual-promoter based alarm system
Source: Nucleic Acids Res. 2026 Jan 14;54(2):gkaf1407. doi: 10.1093/nar/gkaf1407 (PMC12802891; doi:10.1093/nar/gkaf1407)
Supplement: gkaf1407_Supplemental_Files [file gkaf1407_supplemental_files.zip › Supplementary Table S3.xlsx]

## Sheet: Supplementary Table S3
sequence_name	diagram	orientation	matched_sequences	sites	pvals	strands	score	dists	accession	gene	locus_tag	dist2annot	CDS_GO_id	CDS_GO_name	CDS_mapped_slim_name
NZ_CP076538.1	[m35_g]16-20[m10_g]45-100[-m10_a]16-20[-m35_a]	rc	TTGATT==TATAAG==TAATAA==TTGACA	(1897526-1897531)==(1897501-1897506)==(1897426-1897431)==(1897401-1897406)	5.14e-05==0.000696==8.72e-05==6.06e-05	['-', '-', '+', '+']	46.7923	19==69==19	GCF_018885265.1		KOI47_RS09050	59	GO:0003824; GO:0051539; GO:1904047	catalytic activity; 4 iron, 4 sulfur cluster binding; S-adenosyl-L-methionine binding	not mapped
NZ_CP108730.1	[m35_g]16-20[m10_g]45-100[-m10_a]16-20[-m35_a]	fw	TTGATT==TATAAT==TAATAA==TTGCCA	(2720033-2720038)==(2720056-2720061)==(2720141-2720146)==(2720164-2720169)	5.43e-05==2.34e-05==9.37e-05==0.00172	['+', '+', '-', '-']	46.5076	17==79==17	GCF_045162645.1		OG496_RS12415	121			not assigned
NZ_CP083438.1	[m35_g]16-20[m10_g]45-100[-m10_a]16-20[-m35_a]	fw	TTGATC==TATAAT==AAAAAA==TGGACA	(998628-998633)==(998652-998657)==(998705-998710)==(998728-998733)	0.000393==3.66e-05==0.000146==0.00202	['+', '+', '-', '-']	43.5607	18==47==17	GCF_025643215.1	rpmB	K6V71_RS13585	25	GO:0006412; GO:0005840; GO:0003735	translation; ribosome; structural constituent of ribosome	translation; ribosome; structural molecule activity
NZ_CP104386.1	[m35_g]16-20[m10_g]45-100[-m10_a]16-20[-m35_a]	rc	TTGATC==TATAAT==AAAAAA==TGGACA	(814299-814304)==(814275-814280)==(814221-814226)==(814199-814204)	0.000393==3.67e-05==0.000147==0.00203	['-', '-', '+', '+']	43.4621	18==48==16	GCF_025309775.1	rpmB	N4G38_RS03785	25	GO:0006412; GO:0005840; GO:0003735	translation; ribosome; structural constituent of ribosome	translation; ribosome; structural molecule activity
NZ_CP022579.1	[m35_g]16-20[m10_g]45-100[-m10_a]16-20[-m35_a]	fw	TTGATC==TATAGT==AAAAAA==TTGACA	(356194-356199)==(356217-356222)==(356303-356308)==(356325-356330)	0.000453==0.0013==0.00019==9.02e-05	['+', '+', '-', '-']	42.4436	17==80==16	GCF_008274805.1		OTERR_RS01640	62	GO:0006537; GO:0015930; GO:0016638	glutamate biosynthetic process; glutamate synthase activity; oxidoreductase activity, acting on the CH-NH2 group of donors	amino acid metabolic process; small molecule biosynthetic process; oxidoreductase activity
NZ_CP051428.1	[m35_g]16-20[m10_g]45-100[-m10_a]16-20[-m35_a]	fw	TTGAAC==TATAAT==CAATTA==TTGACA	(1210676-1210681)==(1210699-1210704)==(1210763-1210768)==(1210788-1210793)	0.000564==7.1e-05==0.00178==0.00011	['+', '+', '-', '-']	41.8445	17==58==19	GCF_012676905.1		HGI30_RS05345	116	GO:0006855; GO:0016020; GO:0022857	xenobiotic transmembrane transport; membrane; transmembrane transporter activity	transport; not mapped; transporter activity
NZ_LR593886.1	[m35_g]16-20[m10_g]45-100[-m10_a]16-20[-m35_a]	fw	TTGAAT==TATTAT==AAAATG==TTGACA	(2831267-2831272)==(2831291-2831296)==(2831380-2831385)==(2831405-2831410)	0.000122==6.85e-05==0.00547==0.000108	['+', '+', '-', '-']	41.806	18==83==19	GCF_901538265.1		SOIL9_RS11875	40			not assigned
NZ_AP024145.1	[m35_g]16-20[m10_g]45-100[-m10_a]16-20[-m35_a]	fw	TCGAAT==TATAAT==AAATTA==TTTACA	(110625-110630)==(110650-110655)==(110734-110739)==(110757-110762)	0.0021==2.04e-05==8.17e-05==0.000274	['+', '+', '-', '-']	41.2868	19==78==17	GCF_017347565.1		miv_RS33875	100	GO:0005886	plasma membrane	plasma membrane
NZ_CP029145.1	[m35_g]16-20[m10_g]45-100[-m10_a]16-20[-m35_a]	rc	TTGCAT==TATAAT==AAAAAA==TTTACA	(4682116-4682121)==(4682094-4682099)==(4682025-4682030)==(4682002-4682007)	0.000627==8.66e-05==0.000347==0.000651	['-', '-', '+', '+']	40.7185	16==63==17	GCF_003149515.1		DDQ68_RS20830	9	GO:0016787	hydrolase activity	hydrolase activity
NZ_CP027236.1	[m35_g]16-20[m10_g]45-100[-m10_a]16-20[-m35_a]	fw	TTGGAC==TATTGT==TAATAA==TTGACA	(1583159-1583164)==(1583181-1583186)==(1583236-1583241)==(1583259-1583264)	0.0031==0.000549==6.5e-05==5.19e-05	['+', '+', '-', '-']	40.6718	16==49==17	GCF_002999235.1		C3V41_RS06440	87	GO:0003677; GO:0046872; GO:0051536; GO:0051539	DNA binding; metal ion binding; iron-sulfur cluster binding; 4 iron, 4 sulfur cluster binding	DNA binding; not mapped
NZ_CP067336.1	[m35_g]16-20[m10_g]45-100[-m10_a]16-20[-m35_a]	fw	TTGGAC==TATTGT==TAATAA==TTGACA	(982973-982978)==(982995-983000)==(983050-983055)==(983073-983078)	0.0031==0.000549==6.5e-05==5.19e-05	['+', '+', '-', '-']	40.6718	16==49==17	GCF_016626125.1		JJJ15_RS04035	87	GO:0003677; GO:0046872; GO:0051536; GO:0051539	DNA binding; metal ion binding; iron-sulfur cluster binding; 4 iron, 4 sulfur cluster binding	DNA binding; not mapped
NZ_CP150293.1	[m35_g]16-20[m10_g]45-100[-m10_a]16-20[-m35_a]	rc	TTGAAT==TATAAT==AAAATA==TTGACA	(4890517-4890522)==(4890494-4890499)==(4890436-4890441)==(4890412-4890417)	0.000442==0.000421==0.00168==0.000232	['-', '-', '+', '+']	40.5525	17==52==18	GCF_038051935.1	helD	MHI43_RS21710	24			not assigned
NC_013406.1	[m35_g]16-20[m10_g]45-100[-m10_a]16-20[-m35_a]	rc	TTGAAT==TATAAT==AAAATA==TTGACA	(4867857-4867862)==(4867834-4867839)==(4867776-4867781)==(4867752-4867757)	0.000441==0.00042==0.00168==0.000232	['-', '-', '+', '+']	40.5525	17==52==18	GCF_000024685.1	helD	GYMC10_RS21140	24			not assigned
NZ_CP062260.1	[m35_g]16-20[m10_g]45-100[-m10_a]16-20[-m35_a]	fw	TTGAAT==TATAAT==AAAATA==TTGACA	(986917-986922)==(986940-986945)==(986998-987003)==(987022-987027)	0.000441==0.000419==0.00168==0.000232	['+', '+', '-', '-']	40.5315	17==52==18	GCF_014863545.1	helD	JNUCC32_RS04520	24			not assigned
NZ_CP152002.1	[m35_g]16-20[m10_g]45-100[-m10_a]16-20[-m35_a]	fw	TTGATC==TATAAT==AAAAAA==TTGACA	(1451548-1451553)==(1451572-1451577)==(1451625-1451630)==(1451650-1451655)	0.00136==0.000412==0.00165==0.00023	['+', '+', '-', '-']	40.4965	18==47==19	GCF_038595055.1	infC	NST84_RS06275	37	GO:0006413; GO:0003743	translational initiation; translation initiation factor activity	not mapped
NZ_CP124606.1	[m35_g]16-20[m10_g]45-100[-m10_a]16-20[-m35_a]	rc	TTGAAT==TATAAT==AAACTA==TTGAGA	(697045-697050)==(697022-697027)==(696961-696966)==(696938-696943)	6.64e-05==3.05e-05==0.000919==0.000349	['-', '-', '+', '+']	40.4733	17==55==17	GCF_033870355.1	groES	Zagreb_RS17380	18	GO:0006457; GO:0005524; GO:0016887	protein folding; ATP binding; ATP hydrolysis activity	protein folding; not mapped; hydrolase activity
NZ_CP010065.1	[m35_g]16-20[m10_g]45-100[-m10_a]16-20[-m35_a]	fw	TTGAAT==TATAAT==AAACTA==TTGAGA	(946340-946345)==(946363-946368)==(946424-946429)==(946447-946452)	6.64e-05==3.05e-05==0.000919==0.000349	['+', '+', '-', '-']	40.4733	17==55==17	GCF_000959625.1	groES	BO07_RS04385	18	GO:0006457; GO:0005524; GO:0016887	protein folding; ATP binding; ATP hydrolysis activity	protein folding; not mapped; hydrolase activity
NZ_CP008732.1	[m35_g]16-20[m10_g]45-100[-m10_a]16-20[-m35_a]	fw	TTGAAT==TATAAT==AAACTA==TTGAGA	(2596049-2596054)==(2596072-2596077)==(2596133-2596138)==(2596156-2596161)	6.64e-05==3.05e-05==0.000919==0.000349	['+', '+', '-', '-']	40.4733	17==55==17	GCF_000756025.1	groES	DM57_RS21840	18	GO:0006457; GO:0005524; GO:0016887	protein folding; ATP binding; ATP hydrolysis activity	protein folding; not mapped; hydrolase activity
NZ_CP124604.1	[m35_g]16-20[m10_g]45-100[-m10_a]16-20[-m35_a]	fw	TTGAAT==TATAAT==AAACTA==TTGAGA	(3774743-3774748)==(3774766-3774771)==(3774827-3774832)==(3774850-3774855)	6.64e-05==3.05e-05==0.000919==0.000349	['+', '+', '-', '-']	40.4733	17==55==17	GCF_033870395.1	groES	Bogor_RS16930	18	GO:0006457; GO:0005524; GO:0016887	protein folding; ATP binding; ATP hydrolysis activity	protein folding; not mapped; hydrolase activity
NZ_CP017175.1	[m35_g]16-20[m10_g]45-100[-m10_a]16-20[-m35_a]	fw	TTGAAT==TATAAT==AAACTA==TTGAGA	(1465545-1465550)==(1465568-1465573)==(1465629-1465634)==(1465652-1465657)	6.62e-05==3.04e-05==0.000916==0.000349	['+', '+', '-', '-']	40.4733	17==55==17	GCF_001729545.1	groES	BHL98_RS06735	18	GO:0006457; GO:0005524; GO:0016887	protein folding; ATP binding; ATP hydrolysis activity	protein folding; not mapped; hydrolase activity
NZ_CP177044.1	[m35_g]16-20[m10_g]45-100[-m10_a]16-20[-m35_a]	rc	TTGAAT==TATAAT==AAAATA==TTGACA	(4687670-4687675)==(4687647-4687652)==(4687589-4687594)==(4687565-4687570)	0.000446==0.000427==0.00171==0.000233	['-', '-', '+', '+']	40.4546	17==52==18	GCF_046619485.1	helD	ACLIMB_RS20895	24			not assigned
NZ_CP120718.1	[m35_g]16-20[m10_g]45-100[-m10_a]16-20[-m35_a]	rc	TTGAAT==TATAAT==AAAATA==TTGACA	(4863160-4863165)==(4863137-4863142)==(4863079-4863084)==(4863055-4863060)	0.000447==0.000428==0.00171==0.000233	['-', '-', '+', '+']	40.4056	17==52==18	GCF_029542445.1	helD	P0X86_RS21760	24			not assigned
NZ_CP037976.1	[m35_g]16-20[m10_g]45-100[-m10_a]16-20[-m35_a]	rc	TTGAAT==TATAAT==AAACTA==TTGAGA	(3028992-3028997)==(3028969-3028974)==(3028908-3028913)==(3028885-3028890)	6.7e-05==3.09e-05==0.000927==0.000352	['-', '-', '+', '+']	40.3817	17==55==17	GCF_004367705.1	groES	E2R29_RS31680	18	GO:0006457; GO:0005524; GO:0016887	protein folding; ATP binding; ATP hydrolysis activity	protein folding; not mapped; hydrolase activity
NC_008836.1	[m35_g]16-20[m10_g]45-100[-m10_a]16-20[-m35_a]	fw	TTGAAT==TATAAT==AAACTA==TTGAGA	(2772250-2772255)==(2772273-2772278)==(2772334-2772339)==(2772357-2772362)	6.68e-05==3.08e-05==0.000924==0.000351	['+', '+', '-', '-']	40.3817	17==55==17	GCF_000015605.1	groES	BMA10229_RS22405	18	GO:0006457; GO:0005524; GO:0016887	protein folding; ATP binding; ATP hydrolysis activity	protein folding; not mapped; hydrolase activity
NZ_CP009929.1	[m35_g]16-20[m10_g]45-100[-m10_a]16-20[-m35_a]	rc	TTGAAT==TATAAT==AAACTA==TTGAGA	(2100564-2100569)==(2100541-2100546)==(2100480-2100485)==(2100457-2100462)	6.66e-05==3.06e-05==0.000922==0.00035	['-', '-', '+', '+']	40.3817	17==55==17	GCF_002346045.1	groES	RY28_RS10900	18	GO:0006457; GO:0005524; GO:0016887	protein folding; ATP binding; ATP hydrolysis activity	protein folding; not mapped; hydrolase activity
NZ_CP037970.1	[m35_g]16-20[m10_g]45-100[-m10_a]16-20[-m35_a]	rc	TTGAAT==TATAAT==AAACTA==TTGAGA	(3046850-3046855)==(3046827-3046832)==(3046766-3046771)==(3046743-3046748)	6.7e-05==3.09e-05==0.000927==0.000352	['-', '-', '+', '+']	40.3817	17==55==17	GCF_004367685.1	groES	E2R23_RS31930	18	GO:0006457; GO:0005524; GO:0016887	protein folding; ATP binding; ATP hydrolysis activity	protein folding; not mapped; hydrolase activity
NC_009080.1	[m35_g]16-20[m10_g]45-100[-m10_a]16-20[-m35_a]	rc	TTGAAT==TATAAT==AAACTA==TTGAGA	(1845945-1845950)==(1845922-1845927)==(1845861-1845866)==(1845838-1845843)	6.66e-05==3.06e-05==0.000922==0.00035	['-', '-', '+', '+']	40.3817	17==55==17	GCF_000015625.1	groES	BMA10247_RS18265	18	GO:0006457; GO:0005524; GO:0016887	protein folding; ATP binding; ATP hydrolysis activity	protein folding; not mapped; hydrolase activity
NZ_CP036452.1	[m35_g]16-20[m10_g]45-100[-m10_a]16-20[-m35_a]	rc	TTGAAT==TATAAT==AAACTA==TTGAGA	(3043928-3043933)==(3043905-3043910)==(3043844-3043849)==(3043821-3043826)	6.68e-05==3.08e-05==0.000924==0.000351	['-', '-', '+', '+']	40.3817	17==55==17	GCF_004323015.1	groES	EXY28_RS31880	18	GO:0006457; GO:0005524; GO:0016887	protein folding; ATP binding; ATP hydrolysis activity	protein folding; not mapped; hydrolase activity
NZ_CP036454.1	[m35_g]16-20[m10_g]45-100[-m10_a]16-20[-m35_a]	rc	TTGAAT==TATAAT==AAACTA==TTGAGA	(3040787-3040792)==(3040764-3040769)==(3040703-3040708)==(3040680-3040685)	6.68e-05==3.08e-05==0.000924==0.000351	['-', '-', '+', '+']	40.3817	17==55==17	GCF_004323035.1	groES	EXY72_RS31925	18	GO:0006457; GO:0005524; GO:0016887	protein folding; ATP binding; ATP hydrolysis activity	protein folding; not mapped; hydrolase activity
NZ_CP009733.1	[m35_g]16-20[m10_g]45-100[-m10_a]16-20[-m35_a]	fw	TTGAAT==TATAAT==AAACTA==TTGAGA	(1536657-1536662)==(1536680-1536685)==(1536741-1536746)==(1536764-1536769)	6.72e-05==3.1e-05==0.00093==0.000353	['+', '+', '-', '-']	40.3817	17==55==17	GCF_002346105.1	groES	NW94_RS08140	18	GO:0006457; GO:0005524; GO:0016887	protein folding; ATP binding; ATP hydrolysis activity	protein folding; not mapped; hydrolase activity
NZ_CP009739.1	[m35_g]16-20[m10_g]45-100[-m10_a]16-20[-m35_a]	fw	TTGAAT==TATAAT==AAACTA==TTGAGA	(1573979-1573984)==(1574002-1574007)==(1574063-1574068)==(1574086-1574091)	6.68e-05==3.08e-05==0.000924==0.000351	['+', '+', '-', '-']	40.3817	17==55==17	GCF_002346165.1	groES	NW97_RS08370	18	GO:0006457; GO:0005524; GO:0016887	protein folding; ATP binding; ATP hydrolysis activity	protein folding; not mapped; hydrolase activity
NZ_CP007802.1	[m35_g]16-20[m10_g]45-100[-m10_a]16-20[-m35_a]	fw	TTGAAT==TATAAT==AAACTA==TTGAGA	(1470922-1470927)==(1470945-1470950)==(1471006-1471011)==(1471029-1471034)	6.66e-05==3.06e-05==0.000922==0.00035	['+', '+', '-', '-']	40.3817	17==55==17	GCF_000762285.1	groES	BM44_RS16630	18	GO:0006457; GO:0005524; GO:0016887	protein folding; ATP binding; ATP hydrolysis activity	protein folding; not mapped; hydrolase activity
NZ_CP008711.1	[m35_g]16-20[m10_g]45-100[-m10_a]16-20[-m35_a]	rc	TTGAAT==TATAAT==AAACTA==TTGAGA	(2876055-2876060)==(2876032-2876037)==(2875971-2875976)==(2875948-2875953)	6.7e-05==3.09e-05==0.000927==0.000352	['-', '-', '+', '+']	40.3817	17==55==17	GCF_000755845.1	groES	DM78_RS22055	18	GO:0006457; GO:0005524; GO:0016887	protein folding; ATP binding; ATP hydrolysis activity	protein folding; not mapped; hydrolase activity
NZ_CP124608.1	[m35_g]16-20[m10_g]45-100[-m10_a]16-20[-m35_a]	rc	TTGAAT==TATAAT==AAACTA==TTGAGA	(2100764-2100769)==(2100741-2100746)==(2100680-2100685)==(2100657-2100662)	6.66e-05==3.06e-05==0.000922==0.00035	['-', '-', '+', '+']	40.3817	17==55==17	GCF_033956065.1	groES	atcc23344_RS19705	18	GO:0006457; GO:0005524; GO:0016887	protein folding; ATP binding; ATP hydrolysis activity	protein folding; not mapped; hydrolase activity
NZ_CP038195.1	[m35_g]16-20[m10_g]45-100[-m10_a]16-20[-m35_a]	rc	TTGAAT==TATAAT==AAACTA==TTGAGA	(3042266-3042271)==(3042243-3042248)==(3042182-3042187)==(3042159-3042164)	6.7e-05==3.09e-05==0.000927==0.000352	['-', '-', '+', '+']	40.3817	17==55==17	GCF_004526325.1	groES	E3O37_RS31975	18	GO:0006457; GO:0005524; GO:0016887	protein folding; ATP binding; ATP hydrolysis activity	protein folding; not mapped; hydrolase activity
NZ_CP009725.1	[m35_g]16-20[m10_g]45-100[-m10_a]16-20[-m35_a]	fw	TTGAAT==TATAAT==AAACTA==TTGAGA	(1471661-1471666)==(1471684-1471689)==(1471745-1471750)==(1471768-1471773)	6.66e-05==3.06e-05==0.000922==0.00035	['+', '+', '-', '-']	40.3817	17==55==17	GCF_002345985.1	groES	NM78_RS07790	18	GO:0006457; GO:0005524; GO:0016887	protein folding; ATP binding; ATP hydrolysis activity	protein folding; not mapped; hydrolase activity
NZ_CP008704.1	[m35_g]16-20[m10_g]45-100[-m10_a]16-20[-m35_a]	fw	TTGAAT==TATAAT==AAACTA==TTGAGA	(2679762-2679767)==(2679785-2679790)==(2679846-2679851)==(2679869-2679874)	6.68e-05==3.08e-05==0.000924==0.000351	['+', '+', '-', '-']	40.3817	17==55==17	GCF_000755865.1	groES	DM55_RS12315	18	GO:0006457; GO:0005524; GO:0016887	protein folding; ATP binding; ATP hydrolysis activity	protein folding; not mapped; hydrolase activity
NZ_OW622535.1	[m35_g]16-20[m10_g]45-100[-m10_a]16-20[-m35_a]	fw	TTGAAT==TATAAT==AAACTA==TTGAGA	(4132274-4132279)==(4132297-4132302)==(4132358-4132363)==(4132381-4132386)	6.68e-05==3.08e-05==0.000924==0.000351	['+', '+', '-', '-']	40.3817	17==55==17	GCF_939576165.1	groES	NIU15_RS18270	18	GO:0006457; GO:0005524; GO:0016887	protein folding; ATP binding; ATP hydrolysis activity	protein folding; not mapped; hydrolase activity
NZ_CP009735.1	[m35_g]16-20[m10_g]45-100[-m10_a]16-20[-m35_a]	fw	TTGAAT==TATAAT==AAACTA==TTGAGA	(1536553-1536558)==(1536576-1536581)==(1536637-1536642)==(1536660-1536665)	6.68e-05==3.08e-05==0.000924==0.000351	['+', '+', '-', '-']	40.3817	17==55==17	GCF_002346125.1	groES	NW95_RS08150	18	GO:0006457; GO:0005524; GO:0016887	protein folding; ATP binding; ATP hydrolysis activity	protein folding; not mapped; hydrolase activity
NZ_CP009587.1	[m35_g]16-20[m10_g]45-100[-m10_a]16-20[-m35_a]	fw	TTGAAT==TATAAT==AAACTA==TTGAGA	(1802693-1802698)==(1802716-1802721)==(1802777-1802782)==(1802800-1802805)	6.66e-05==3.06e-05==0.000922==0.00035	['+', '+', '-', '-']	40.3817	17==55==17	GCF_000959405.1	groES	BG99_RS08320	18	GO:0006457; GO:0005524; GO:0016887	protein folding; ATP binding; ATP hydrolysis activity	protein folding; not mapped; hydrolase activity
NZ_CP009737.1	[m35_g]16-20[m10_g]45-100[-m10_a]16-20[-m35_a]	fw	TTGAAT==TATAAT==AAACTA==TTGAGA	(1536602-1536607)==(1536625-1536630)==(1536686-1536691)==(1536709-1536714)	6.68e-05==3.08e-05==0.000924==0.000351	['+', '+', '-', '-']	40.3817	17==55==17	GCF_002346145.1	groES	NW96_RS08145	18	GO:0006457; GO:0005524; GO:0016887	protein folding; ATP binding; ATP hydrolysis activity	protein folding; not mapped; hydrolase activity
NZ_CP008723.1	[m35_g]16-20[m10_g]45-100[-m10_a]16-20[-m35_a]	fw	TTGAAT==TATAAT==AAACTA==TTGAGA	(2657513-2657518)==(2657536-2657541)==(2657597-2657602)==(2657620-2657625)	6.68e-05==3.08e-05==0.000924==0.000351	['+', '+', '-', '-']	40.3817	17==55==17	GCF_000755885.1	groES	DM76_RS21125	18	GO:0006457; GO:0005524; GO:0016887	protein folding; ATP binding; ATP hydrolysis activity	protein folding; not mapped; hydrolase activity
NC_006348.1	[m35_g]16-20[m10_g]45-100[-m10_a]16-20[-m35_a]	rc	TTGAAT==TATAAT==AAACTA==TTGAGA	(2100774-2100779)==(2100751-2100756)==(2100690-2100695)==(2100667-2100672)	6.66e-05==3.06e-05==0.000922==0.00035	['-', '-', '+', '+']	40.3817	17==55==17	GCF_000011705.1	groES	BMA_RS09445	18	GO:0006457; GO:0005524; GO:0016887	protein folding; ATP binding; ATP hydrolysis activity	protein folding; not mapped; hydrolase activity
NZ_CP009148.1	[m35_g]16-20[m10_g]45-100[-m10_a]16-20[-m35_a]	rc	TTGAAT==TATAAT==AAACTA==TTGAGA	(1893231-1893236)==(1893208-1893213)==(1893147-1893152)==(1893124-1893129)	6.66e-05==3.06e-05==0.000922==0.00035	['-', '-', '+', '+']	40.3817	17==55==17	GCF_000755785.1	groES	DM51_RS18365	18	GO:0006457; GO:0005524; GO:0016887	protein folding; ATP binding; ATP hydrolysis activity	protein folding; not mapped; hydrolase activity
NZ_CP037760.1	[m35_g]16-20[m10_g]45-100[-m10_a]16-20[-m35_a]	rc	TTGAAT==TATAAT==AAACTA==TTGAGA	(3027499-3027504)==(3027476-3027481)==(3027415-3027420)==(3027392-3027397)	6.68e-05==3.08e-05==0.000924==0.000351	['-', '-', '+', '+']	40.3817	17==55==17	GCF_004348075.1	groES	EYA88_RS31465	18	GO:0006457; GO:0005524; GO:0016887	protein folding; ATP binding; ATP hydrolysis activity	protein folding; not mapped; hydrolase activity
NZ_CP037972.1	[m35_g]16-20[m10_g]45-100[-m10_a]16-20[-m35_a]	rc	TTGAAT==TATAAT==AAACTA==TTGAGA	(3015862-3015867)==(3015839-3015844)==(3015778-3015783)==(3015755-3015760)	6.7e-05==3.09e-05==0.000927==0.000352	['-', '-', '+', '+']	40.3817	17==55==17	GCF_004367725.1	groES	E2R25_RS31695	18	GO:0006457; GO:0005524; GO:0016887	protein folding; ATP binding; ATP hydrolysis activity	protein folding; not mapped; hydrolase activity
NZ_CP009727.1	[m35_g]16-20[m10_g]45-100[-m10_a]16-20[-m35_a]	fw	TTGAAT==TATAAT==AAACTA==TTGAGA	(1471608-1471613)==(1471631-1471636)==(1471692-1471697)==(1471715-1471720)	6.66e-05==3.06e-05==0.000922==0.00035	['+', '+', '-', '-']	40.3817	17==55==17	GCF_002346025.1	groES	NW91_RS07790	18	GO:0006457; GO:0005524; GO:0016887	protein folding; ATP binding; ATP hydrolysis activity	protein folding; not mapped; hydrolase activity
NZ_CP009742.1	[m35_g]16-20[m10_g]45-100[-m10_a]16-20[-m35_a]	fw	TTGAAT==TATAAT==AAACTA==TTGAGA	(87309-87314)==(87332-87337)==(87393-87398)==(87416-87421)	6.68e-05==3.08e-05==0.000924==0.000351	['+', '+', '-', '-']	40.3817	17==55==17	GCF_002346185.1	groES	NW98_RS16530	18	GO:0006457; GO:0005524; GO:0016887	protein folding; ATP binding; ATP hydrolysis activity	protein folding; not mapped; hydrolase activity
NZ_CP037974.1	[m35_g]16-20[m10_g]45-100[-m10_a]16-20[-m35_a]	rc	TTGAAT==TATAAT==AAACTA==TTGAGA	(3015048-3015053)==(3015025-3015030)==(3014964-3014969)==(3014941-3014946)	6.7e-05==3.09e-05==0.000927==0.000352	['-', '-', '+', '+']	40.3817	17==55==17	GCF_004367665.1	groES	E2R28_RS31625	18	GO:0006457; GO:0005524; GO:0016887	protein folding; ATP binding; ATP hydrolysis activity	protein folding; not mapped; hydrolase activity
NZ_CP009337.1	[m35_g]16-20[m10_g]45-100[-m10_a]16-20[-m35_a]	fw	TTGAAT==TATAAT==AAACTA==TTGAGA	(952890-952895)==(952913-952918)==(952974-952979)==(952997-953002)	6.68e-05==3.08e-05==0.000924==0.000351	['+', '+', '-', '-']	40.3817	17==55==17	GCF_000959165.1	groES	BM45_RS04550	18	GO:0006457; GO:0005524; GO:0016887	protein folding; ATP binding; ATP hydrolysis activity	protein folding; not mapped; hydrolase activity
NZ_CP124603.1	[m35_g]16-20[m10_g]45-100[-m10_a]16-20[-m35_a]	fw	TTGAAT==TATAAT==AAACTA==TTGAGA	(1506366-1506371)==(1506389-1506394)==(1506450-1506455)==(1506473-1506478)	6.66e-05==3.06e-05==0.000922==0.00035	['+', '+', '-', '-']	40.3817	17==55==17	GCF_033870375.1	groES	Mukteswar_RS16535	18	GO:0006457; GO:0005524; GO:0016887	protein folding; ATP binding; ATP hydrolysis activity	protein folding; not mapped; hydrolase activity
NZ_CP009642.1	[m35_g]16-20[m10_g]45-100[-m10_a]16-20[-m35_a]	fw	TTGAAT==TATAAT==AAACTA==TTGAGA	(1510215-1510220)==(1510238-1510243)==(1510299-1510304)==(1510322-1510327)	6.72e-05==3.1e-05==0.00093==0.000353	['+', '+', '-', '-']	40.3817	17==55==17	GCF_000959465.1	groES	BM47_RS07000	18	GO:0006457; GO:0005524; GO:0016887	protein folding; ATP binding; ATP hydrolysis activity	protein folding; not mapped; hydrolase activity
NZ_CP009931.1	[m35_g]16-20[m10_g]45-100[-m10_a]16-20[-m35_a]	rc	TTGAAT==TATAAT==AAACTA==TTGAGA	(2100648-2100653)==(2100625-2100630)==(2100564-2100569)==(2100541-2100546)	6.7e-05==3.09e-05==0.000927==0.000352	['-', '-', '+', '+']	40.3817	17==55==17	GCF_002346205.1	groES	RY29_RS10895	18	GO:0006457; GO:0005524; GO:0016887	protein folding; ATP binding; ATP hydrolysis activity	protein folding; not mapped; hydrolase activity
NZ_CP037758.1	[m35_g]16-20[m10_g]45-100[-m10_a]16-20[-m35_a]	rc	TTGAAT==TATAAT==AAACTA==TTGAGA	(3031907-3031912)==(3031884-3031889)==(3031823-3031828)==(3031800-3031805)	6.74e-05==3.11e-05==0.000933==0.000353	['-', '-', '+', '+']	40.3359	17==55==17	GCF_004348055.1	groES	EYA82_RS31755	18	GO:0006457; GO:0005524; GO:0016887	protein folding; ATP binding; ATP hydrolysis activity	protein folding; not mapped; hydrolase activity
NZ_CP009707.1	[m35_g]16-20[m10_g]45-100[-m10_a]16-20[-m35_a]	fw	TTGAAT==TATAAT==AAACTA==TTGAGA	(2011047-2011052)==(2011070-2011075)==(2011131-2011136)==(2011154-2011159)	6.79e-05==3.15e-05==0.000941==0.000356	['+', '+', '-', '-']	40.3359	17==55==17	GCF_000959485.1	groES	BO06_RS09205	18	GO:0006457; GO:0005524; GO:0016887	protein folding; ATP binding; ATP hydrolysis activity	protein folding; not mapped; hydrolase activity
NZ_CP009731.1	[m35_g]16-20[m10_g]45-100[-m10_a]16-20[-m35_a]	fw	TTGAAT==TATAAT==AAACTA==TTGAGA	(1601524-1601529)==(1601547-1601552)==(1601608-1601613)==(1601631-1601636)	6.74e-05==3.11e-05==0.000933==0.000353	['+', '+', '-', '-']	40.3359	17==55==17	GCF_002346085.1	groES	NW93_RS08500	18	GO:0006457; GO:0005524; GO:0016887	protein folding; ATP binding; ATP hydrolysis activity	protein folding; not mapped; hydrolase activity
NC_008785.1	[m35_g]16-20[m10_g]45-100[-m10_a]16-20[-m35_a]	fw	TTGAAT==TATAAT==AAACTA==TTGAGA	(906242-906247)==(906265-906270)==(906326-906331)==(906349-906354)	6.74e-05==3.11e-05==0.000933==0.000353	['+', '+', '-', '-']	40.3359	17==55==17	GCF_000015465.1	groES	BMASAVP1_RS11440	18	GO:0006457; GO:0005524; GO:0016887	protein folding; ATP binding; ATP hydrolysis activity	protein folding; not mapped; hydrolase activity
NZ_CP009729.1	[m35_g]16-20[m10_g]45-100[-m10_a]16-20[-m35_a]	fw	TTGAAT==TATAAT==AAACTA==TTGAGA	(1540279-1540284)==(1540302-1540307)==(1540363-1540368)==(1540386-1540391)	6.74e-05==3.11e-05==0.000933==0.000353	['+', '+', '-', '-']	40.3359	17==55==17	GCF_002346065.1	groES	NW92_RS08160	18	GO:0006457; GO:0005524; GO:0016887	protein folding; ATP binding; ATP hydrolysis activity	protein folding; not mapped; hydrolase activity
NZ_CP010348.1	[m35_g]16-20[m10_g]45-100[-m10_a]16-20[-m35_a]	fw	TTGAAT==TATAAT==AAACTA==TTGAGA	(1537735-1537740)==(1537758-1537763)==(1537819-1537824)==(1537842-1537847)	6.74e-05==3.11e-05==0.000933==0.000353	['+', '+', '-', '-']	40.3359	17==55==17	GCF_002346005.1	groES	NW99_RS08155	18	GO:0006457; GO:0005524; GO:0016887	protein folding; ATP binding; ATP hydrolysis activity	protein folding; not mapped; hydrolase activity
NZ_CP032412.1	[m35_g]16-20[m10_g]45-100[-m10_a]16-20[-m35_a]	fw	TTGAAT==TATAAT==AAAATA==TTGACA	(1874583-1874588)==(1874606-1874611)==(1874664-1874669)==(1874688-1874693)	0.000456==0.000441==0.00176==0.000236	['+', '+', '-', '-']	40.2798	17==52==18	GCF_003590055.1	helD	D5F53_RS08870	24			not assigned
NZ_CP139026.1	[m35_g]16-20[m10_g]45-100[-m10_a]16-20[-m35_a]	rc	TTGATC==TATAAT==AAAAAA==TTGACC	(1357295-1357300)==(1357270-1357275)==(1357166-1357171)==(1357141-1357146)	0.000608==8.18e-05==0.000327==0.00269	['-', '-', '+', '+']	40.2444	19==98==19	GCF_034044175.1		SHB59_RS05820	118	No valid CDS, ontology not explored.	No valid CDS, ontology not explored.	No valid CDS, ontology not explored.
NZ_AP028077.1	[m35_g]16-20[m10_g]45-100[-m10_a]16-20[-m35_a]	rc	TTGAAT==TATAAT==AAACTA==TTGAGA	(3111492-3111497)==(3111469-3111474)==(3111408-3111413)==(3111385-3111390)	6.89e-05==3.21e-05==0.000955==0.00036	['-', '-', '+', '+']	40.229	17==55==17	GCF_030297255.1	groES	QUF21_RS13925	18	GO:0006457; GO:0005524; GO:0016887	protein folding; ATP binding; ATP hydrolysis activity	protein folding; not mapped; hydrolase activity
NC_009076.1	[m35_g]16-20[m10_g]45-100[-m10_a]16-20[-m35_a]	rc	TTGAAT==TATAAT==AAACTA==TTGAGA	(3075632-3075637)==(3075609-3075614)==(3075548-3075553)==(3075525-3075530)	6.87e-05==3.2e-05==0.000952==0.000359	['-', '-', '+', '+']	40.229	17==55==17	GCF_000015925.1	groES	BURPS1106A_RS13580	18	GO:0006457; GO:0005524; GO:0016887	protein folding; ATP binding; ATP hydrolysis activity	protein folding; not mapped; hydrolase activity
NZ_CP116403.1	[m35_g]16-20[m10_g]45-100[-m10_a]16-20[-m35_a]	fw	TTGAAT==TATAAT==AAACTA==TTGAGA	(940443-940448)==(940466-940471)==(940527-940532)==(940550-940555)	6.89e-05==3.21e-05==0.000955==0.00036	['+', '+', '-', '-']	40.229	17==55==17	GCF_028201395.1	groES	PL318_RS04405	18	GO:0006457; GO:0005524; GO:0016887	protein folding; ATP binding; ATP hydrolysis activity	protein folding; not mapped; hydrolase activity
NZ_CP116601.1	[m35_g]16-20[m10_g]45-100[-m10_a]16-20[-m35_a]	fw	TTGAAT==TATAAT==AAACTA==TTGAGA	(402839-402844)==(402862-402867)==(402923-402928)==(402946-402951)	6.89e-05==3.21e-05==0.000955==0.00036	['+', '+', '-', '-']	40.229	17==55==17	GCF_001980585.2	groES	AQ936_RS14890	18	GO:0006457; GO:0005524; GO:0016887	protein folding; ATP binding; ATP hydrolysis activity	protein folding; not mapped; hydrolase activity
NZ_CP008758.1	[m35_g]16-20[m10_g]45-100[-m10_a]16-20[-m35_a]	fw	TTGAAT==TATAAT==AAACTA==TTGAGA	(851209-851214)==(851232-851237)==(851293-851298)==(851316-851321)	6.87e-05==3.2e-05==0.000952==0.000359	['+', '+', '-', '-']	40.229	17==55==17	GCF_000756145.1	groES	DP48_RS03835	18	GO:0006457; GO:0005524; GO:0016887	protein folding; ATP binding; ATP hydrolysis activity	protein folding; not mapped; hydrolase activity
NZ_CP009545.1	[m35_g]16-20[m10_g]45-100[-m10_a]16-20[-m35_a]	rc	TTGAAT==TATAAT==AAACTA==TTGAGA	(1641062-1641067)==(1641039-1641044)==(1640978-1640983)==(1640955-1640960)	6.85e-05==3.18e-05==0.00095==0.000358	['-', '-', '+', '+']	40.229	17==55==17	GCF_000959305.1	groES	BH02_RS07210	18	GO:0006457; GO:0005524; GO:0016887	protein folding; ATP binding; ATP hydrolysis activity	protein folding; not mapped; hydrolase activity
NZ_CP038222.1	[m35_g]16-20[m10_g]45-100[-m10_a]16-20[-m35_a]	rc	TTGAAT==TATAAT==AAACTA==TTGAGA	(588942-588947)==(588919-588924)==(588858-588863)==(588835-588840)	6.89e-05==3.21e-05==0.000955==0.00036	['-', '-', '+', '+']	40.229	17==55==17	GCF_008728335.1	groES	E4F36_RS03195	18	GO:0006457; GO:0005524; GO:0016887	protein folding; ATP binding; ATP hydrolysis activity	protein folding; not mapped; hydrolase activity
NZ_CP038218.1	[m35_g]16-20[m10_g]45-100[-m10_a]16-20[-m35_a]	fw	TTGAAT==TATAAT==AAACTA==TTGAGA	(393239-393244)==(393262-393267)==(393323-393328)==(393346-393351)	6.89e-05==3.21e-05==0.000955==0.00036	['+', '+', '-', '-']	40.229	17==55==17	GCF_008728295.1	groES	E4F38_RS02050	18	GO:0006457; GO:0005524; GO:0016887	protein folding; ATP binding; ATP hydrolysis activity	protein folding; not mapped; hydrolase activity
NC_009074.1	[m35_g]16-20[m10_g]45-100[-m10_a]16-20[-m35_a]	rc	TTGAAT==TATAAT==AAACTA==TTGAGA	(3060158-3060163)==(3060135-3060140)==(3060074-3060079)==(3060051-3060056)	6.85e-05==3.18e-05==0.00095==0.000358	['-', '-', '+', '+']	40.229	17==55==17	GCF_000015905.1	groES	BURPS668_RS13480	18	GO:0006457; GO:0005524; GO:0016887	protein folding; ATP binding; ATP hydrolysis activity	protein folding; not mapped; hydrolase activity
NZ_CP008892.1	[m35_g]16-20[m10_g]45-100[-m10_a]16-20[-m35_a]	fw	TTGAAT==TATAAT==AAACTA==TTGAGA	(2131071-2131076)==(2131094-2131099)==(2131155-2131160)==(2131178-2131183)	6.87e-05==3.2e-05==0.000952==0.000359	['+', '+', '-', '-']	40.229	17==55==17	GCF_000755945.1	groES	DR56_RS22390	18	GO:0006457; GO:0005524; GO:0016887	protein folding; ATP binding; ATP hydrolysis activity	protein folding; not mapped; hydrolase activity
NZ_CP038220.1	[m35_g]16-20[m10_g]45-100[-m10_a]16-20[-m35_a]	fw	TTGAAT==TATAAT==AAACTA==TTGAGA	(2777418-2777423)==(2777441-2777446)==(2777502-2777507)==(2777525-2777530)	6.87e-05==3.2e-05==0.000952==0.000359	['+', '+', '-', '-']	40.229	17==55==17	GCF_008728315.1	groES	E4F37_RS14640	18	GO:0006457; GO:0005524; GO:0016887	protein folding; ATP binding; ATP hydrolysis activity	protein folding; not mapped; hydrolase activity
NZ_AP028079.1	[m35_g]16-20[m10_g]45-100[-m10_a]16-20[-m35_a]	rc	TTGAAT==TATAAT==AAACTA==TTGAGA	(3158441-3158446)==(3158418-3158423)==(3158357-3158362)==(3158334-3158339)	6.87e-05==3.2e-05==0.000952==0.000359	['-', '-', '+', '+']	40.229	17==55==17	GCF_030297275.1	groES	QUF28_RS14265	18	GO:0006457; GO:0005524; GO:0016887	protein folding; ATP binding; ATP hydrolysis activity	protein folding; not mapped; hydrolase activity
NZ_CP038214.1	[m35_g]16-20[m10_g]45-100[-m10_a]16-20[-m35_a]	rc	TTGAAT==TATAAT==AAACTA==TTGAGA	(2608363-2608368)==(2608340-2608345)==(2608279-2608284)==(2608256-2608261)	6.89e-05==3.21e-05==0.000955==0.00036	['-', '-', '+', '+']	40.229	17==55==17	GCF_008728255.1	groES	E4F40_RS13565	18	GO:0006457; GO:0005524; GO:0016887	protein folding; ATP binding; ATP hydrolysis activity	protein folding; not mapped; hydrolase activity
NZ_CP008781.1	[m35_g]16-20[m10_g]45-100[-m10_a]16-20[-m35_a]	fw	TTGAAT==TATAAT==AAACTA==TTGAGA	(2653133-2653138)==(2653156-2653161)==(2653217-2653222)==(2653240-2653245)	6.87e-05==3.2e-05==0.000952==0.000359	['+', '+', '-', '-']	40.229	17==55==17	GCF_000756125.1	groES	DP58_RS11825	18	GO:0006457; GO:0005524; GO:0016887	protein folding; ATP binding; ATP hydrolysis activity	protein folding; not mapped; hydrolase activity
NZ_CP038224.1	[m35_g]16-20[m10_g]45-100[-m10_a]16-20[-m35_a]	fw	TTGAAT==TATAAT==AAACTA==TTGAGA	(1685635-1685640)==(1685658-1685663)==(1685719-1685724)==(1685742-1685747)	6.89e-05==3.21e-05==0.000955==0.00036	['+', '+', '-', '-']	40.229	17==55==17	GCF_008728355.1	groES	E4F35_RS08955	18	GO:0006457; GO:0005524; GO:0016887	protein folding; ATP binding; ATP hydrolysis activity	protein folding; not mapped; hydrolase activity
NZ_CP073728.1	[m35_g]16-20[m10_g]45-100[-m10_a]16-20[-m35_a]	fw	TTGAAT==TATAAT==AAACTA==TTGAGA	(925151-925156)==(925174-925179)==(925235-925240)==(925258-925263)	6.97e-05==3.26e-05==0.000967==0.000363	['+', '+', '-', '-']	40.1832	17==55==17	GCF_018228385.1	groES	KEX46_RS04380	18	GO:0006457; GO:0005524; GO:0016887	protein folding; ATP binding; ATP hydrolysis activity	protein folding; not mapped; hydrolase activity
NZ_CP017044.1	[m35_g]16-20[m10_g]45-100[-m10_a]16-20[-m35_a]	fw	TTGAAT==TATAAT==AAACTA==TTGAGA	(2437930-2437935)==(2437953-2437958)==(2438014-2438019)==(2438037-2438042)	6.97e-05==3.26e-05==0.000967==0.000363	['+', '+', '-', '-']	40.1832	17==55==17	GCF_001975065.1	groES	BGI50_RS12950	18	GO:0006457; GO:0005524; GO:0016887	protein folding; ATP binding; ATP hydrolysis activity	protein folding; not mapped; hydrolase activity
NZ_CP073737.1	[m35_g]16-20[m10_g]45-100[-m10_a]16-20[-m35_a]	fw	TTGAAT==TATAAT==AAACTA==TTGAGA	(948256-948261)==(948279-948284)==(948340-948345)==(948363-948368)	6.95e-05==3.24e-05==0.000964==0.000362	['+', '+', '-', '-']	40.1832	17==55==17	GCF_018228605.1	groES	KEX43_RS04445	18	GO:0006457; GO:0005524; GO:0016887	protein folding; ATP binding; ATP hydrolysis activity	protein folding; not mapped; hydrolase activity
NZ_JAQIYP010000001.1	[m35_g]16-20[m10_g]45-100[-m10_a]16-20[-m35_a]	fw	TTGAAT==TATAAT==AAACTA==TTGAGA	(958014-958019)==(958037-958042)==(958098-958103)==(958121-958126)	6.97e-05==3.26e-05==0.000967==0.000363	['+', '+', '-', '-']	40.1832	17==55==17	GCF_038983225.1	groES	ABCQ42_RS04590	18	GO:0006457; GO:0005524; GO:0016887	protein folding; ATP binding; ATP hydrolysis activity	protein folding; not mapped; hydrolase activity
NZ_CP019042.1	[m35_g]16-20[m10_g]45-100[-m10_a]16-20[-m35_a]	fw	TTGAAT==TATAAT==AAACTA==TTGAGA	(3892607-3892612)==(3892630-3892635)==(3892691-3892696)==(3892714-3892719)	6.97e-05==3.26e-05==0.000967==0.000363	['+', '+', '-', '-']	40.1832	17==55==17	GCF_002860065.1	groES	BHT10_RS20385	18	GO:0006457; GO:0005524; GO:0016887	protein folding; ATP binding; ATP hydrolysis activity	protein folding; not mapped; hydrolase activity
NZ_JAQIYQ010000001.1	[m35_g]16-20[m10_g]45-100[-m10_a]16-20[-m35_a]	fw	TTGAAT==TATAAT==AAACTA==TTGAGA	(958012-958017)==(958035-958040)==(958096-958101)==(958119-958124)	6.97e-05==3.26e-05==0.000967==0.000363	['+', '+', '-', '-']	40.1832	17==55==17	GCF_038983115.1	groES	ABCO29_RS04590	18	GO:0006457; GO:0005524; GO:0016887	protein folding; ATP binding; ATP hydrolysis activity	protein folding; not mapped; hydrolase activity
NZ_CP073722.1	[m35_g]16-20[m10_g]45-100[-m10_a]16-20[-m35_a]	fw	TTGAAT==TATAAT==AAACTA==TTGAGA	(912615-912620)==(912638-912643)==(912699-912704)==(912722-912727)	6.93e-05==3.23e-05==0.000961==0.000362	['+', '+', '-', '-']	40.1832	17==55==17	GCF_018228345.1	groES	KEX45_RS04290	18	GO:0006457; GO:0005524; GO:0016887	protein folding; ATP binding; ATP hydrolysis activity	protein folding; not mapped; hydrolase activity
NZ_CP073740.1	[m35_g]16-20[m10_g]45-100[-m10_a]16-20[-m35_a]	fw	TTGAAT==TATAAT==AAACTA==TTGAGA	(912749-912754)==(912772-912777)==(912833-912838)==(912856-912861)	6.93e-05==3.23e-05==0.000961==0.000362	['+', '+', '-', '-']	40.1832	17==55==17	GCF_018228545.1	groES	KEX42_RS04285	18	GO:0006457; GO:0005524; GO:0016887	protein folding; ATP binding; ATP hydrolysis activity	protein folding; not mapped; hydrolase activity
NZ_CP012576.1	[m35_g]16-20[m10_g]45-100[-m10_a]16-20[-m35_a]	fw	TTGAAT==TATAAT==AAACTA==TTGAGA	(1304365-1304370)==(1304388-1304393)==(1304449-1304454)==(1304472-1304477)	6.95e-05==3.24e-05==0.000964==0.000362	['+', '+', '-', '-']	40.1832	17==55==17	GCF_001277975.1	groES	AMS56_RS06050	18	GO:0006457; GO:0005524; GO:0016887	protein folding; ATP binding; ATP hydrolysis activity	protein folding; not mapped; hydrolase activity
NZ_CP190013.1	[m35_g]16-20[m10_g]45-100[-m10_a]16-20[-m35_a]	fw	TTGAAT==TATAAT==AAACTA==TTGAGA	(312381-312386)==(312404-312409)==(312465-312470)==(312488-312493)	6.91e-05==3.22e-05==0.000958==0.000361	['+', '+', '-', '-']	40.1832	17==55==17	GCF_050320195.1	groES	ACQKOB_RS01445	18	GO:0006457; GO:0005524; GO:0016887	protein folding; ATP binding; ATP hydrolysis activity	protein folding; not mapped; hydrolase activity
NZ_CP073734.1	[m35_g]16-20[m10_g]45-100[-m10_a]16-20[-m35_a]	fw	TTGAAT==TATAAT==AAACTA==TTGAGA	(912709-912714)==(912732-912737)==(912793-912798)==(912816-912821)	6.91e-05==3.22e-05==0.000958==0.000361	['+', '+', '-', '-']	40.1832	17==55==17	GCF_018228565.1	groES	KEX48_RS04280	18	GO:0006457; GO:0005524; GO:0016887	protein folding; ATP binding; ATP hydrolysis activity	protein folding; not mapped; hydrolase activity
NZ_CP009585.1	[m35_g]16-20[m10_g]45-100[-m10_a]16-20[-m35_a]	fw	TTGAAT==TATAAT==AAACTA==TTGAGA	(1438099-1438104)==(1438122-1438127)==(1438183-1438188)==(1438206-1438211)	6.95e-05==3.24e-05==0.000964==0.000362	['+', '+', '-', '-']	40.1832	17==55==17	GCF_000757015.2	groES	DP45_RS06625	18	GO:0006457; GO:0005524; GO:0016887	protein folding; ATP binding; ATP hydrolysis activity	protein folding; not mapped; hydrolase activity
NZ_CP073731.1	[m35_g]16-20[m10_g]45-100[-m10_a]16-20[-m35_a]	fw	TTGAAT==TATAAT==AAACTA==TTGAGA	(3083580-3083585)==(3083603-3083608)==(3083664-3083669)==(3083687-3083692)	6.95e-05==3.24e-05==0.000964==0.000362	['+', '+', '-', '-']	40.1832	17==55==17	GCF_018228585.1	groES	KEX47_RS13665	18	GO:0006457; GO:0005524; GO:0016887	protein folding; ATP binding; ATP hydrolysis activity	protein folding; not mapped; hydrolase activity
NZ_CP073725.1	[m35_g]16-20[m10_g]45-100[-m10_a]16-20[-m35_a]	fw	TTGAAT==TATAAT==AAACTA==TTGAGA	(912815-912820)==(912838-912843)==(912899-912904)==(912922-912927)	6.95e-05==3.24e-05==0.000964==0.000362	['+', '+', '-', '-']	40.1832	17==55==17	GCF_018228525.1	groES	KEX44_RS04280	18	GO:0006457; GO:0005524; GO:0016887	protein folding; ATP binding; ATP hydrolysis activity	protein folding; not mapped; hydrolase activity
NZ_CP038805.1	[m35_g]16-20[m10_g]45-100[-m10_a]16-20[-m35_a]	fw	TTGAAT==TATAAT==AAACTA==TTGAGA	(750027-750032)==(750050-750055)==(750111-750116)==(750134-750139)	6.95e-05==3.24e-05==0.000964==0.000362	['+', '+', '-', '-']	40.1832	17==55==17	GCF_004842085.1	groES	E5Y92_RS04060	18	GO:0006457; GO:0005524; GO:0016887	protein folding; ATP binding; ATP hydrolysis activity	protein folding; not mapped; hydrolase activity
NZ_CP038226.1	[m35_g]16-20[m10_g]45-100[-m10_a]16-20[-m35_a]	fw	TTGAAT==TATAAT==AAACTA==TTGAGA	(2199073-2199078)==(2199096-2199101)==(2199157-2199162)==(2199180-2199185)	6.91e-05==3.22e-05==0.000958==0.000361	['+', '+', '-', '-']	40.1832	17==55==17	GCF_008728375.1	groES	E4F34_RS11650	18	GO:0006457; GO:0005524; GO:0016887	protein folding; ATP binding; ATP hydrolysis activity	protein folding; not mapped; hydrolase activity
NZ_AP028075.1	[m35_g]16-20[m10_g]45-100[-m10_a]16-20[-m35_a]	rc	TTGAAT==TATAAT==AAACTA==TTGAGA	(3222018-3222023)==(3221995-3222000)==(3221934-3221939)==(3221911-3221916)	6.97e-05==3.26e-05==0.000967==0.000363	['-', '-', '+', '+']	40.1832	17==55==17	GCF_030297235.1	groES	QUF23_RS14550	18	GO:0006457; GO:0005524; GO:0016887	protein folding; ATP binding; ATP hydrolysis activity	protein folding; not mapped; hydrolase activity
NZ_LK936442.1	[m35_g]16-20[m10_g]45-100[-m10_a]16-20[-m35_a]	rc	TTGAAT==TATAAT==AAACTA==TTGAGA	(3180211-3180216)==(3180188-3180193)==(3180127-3180132)==(3180104-3180109)	6.95e-05==3.24e-05==0.000964==0.000362	['-', '-', '+', '+']	40.1832	17==55==17	GCF_000953095.1	groES	BP3921G_RS14095	18	GO:0006457; GO:0005524; GO:0016887	protein folding; ATP binding; ATP hydrolysis activity	protein folding; not mapped; hydrolase activity
NZ_AP028071.1	[m35_g]16-20[m10_g]45-100[-m10_a]16-20[-m35_a]	rc	TTGAAT==TATAAT==AAACTA==TTGAGA	(3131503-3131508)==(3131480-3131485)==(3131419-3131424)==(3131396-3131401)	6.91e-05==3.22e-05==0.000958==0.000361	['-', '-', '+', '+']	40.1832	17==55==17	GCF_030297195.1	groES	QUF24_RS14100	18	GO:0006457; GO:0005524; GO:0016887	protein folding; ATP binding; ATP hydrolysis activity	protein folding; not mapped; hydrolase activity
NZ_AP028083.1	[m35_g]16-20[m10_g]45-100[-m10_a]16-20[-m35_a]	rc	TTGAAT==TATAAT==AAACTA==TTGAGA	(3111374-3111379)==(3111351-3111356)==(3111290-3111295)==(3111267-3111272)	6.91e-05==3.22e-05==0.000958==0.000361	['-', '-', '+', '+']	40.1832	17==55==17	GCF_030297315.1	groES	QUF26_RS13920	18	GO:0006457; GO:0005524; GO:0016887	protein folding; ATP binding; ATP hydrolysis activity	protein folding; not mapped; hydrolase activity
NC_018527.1	[m35_g]16-20[m10_g]45-100[-m10_a]16-20[-m35_a]	rc	TTGAAT==TATAAT==AAACTA==TTGAGA	(3104605-3104610)==(3104582-3104587)==(3104521-3104526)==(3104498-3104503)	6.93e-05==3.23e-05==0.000961==0.000362	['-', '-', '+', '+']	40.1832	17==55==17	GCF_000294635.1	groES	BPC006_RS13760	18	GO:0006457; GO:0005524; GO:0016887	protein folding; ATP binding; ATP hydrolysis activity	protein folding; not mapped; hydrolase activity
NZ_CP033705.1	[m35_g]16-20[m10_g]45-100[-m10_a]16-20[-m35_a]	rc	TTGAAT==TATAAT==AAACTA==TTGAGA	(223383-223388)==(223360-223365)==(223299-223304)==(223276-223281)	6.97e-05==3.26e-05==0.000967==0.000363	['-', '-', '+', '+']	40.1832	17==55==17	GCF_003798265.1	groES	EGY15_RS01220	18	GO:0006457; GO:0005524; GO:0016887	protein folding; ATP binding; ATP hydrolysis activity	protein folding; not mapped; hydrolase activity
NZ_LR595896.1	[m35_g]16-20[m10_g]45-100[-m10_a]16-20[-m35_a]	rc	TTGAAT==TATAAT==AAACTA==TTGAGA	(3087620-3087625)==(3087597-3087602)==(3087536-3087541)==(3087513-3087518)	6.95e-05==3.24e-05==0.000964==0.000362	['-', '-', '+', '+']	40.1832	17==55==17	GCF_902141795.1	groES	UKMR15_RS13505	18	GO:0006457; GO:0005524; GO:0016887	protein folding; ATP binding; ATP hydrolysis activity	protein folding; not mapped; hydrolase activity
NZ_CP008894.1	[m35_g]16-20[m10_g]45-100[-m10_a]16-20[-m35_a]	rc	TTGAAT==TATAAT==AAACTA==TTGAGA	(2869788-2869793)==(2869765-2869770)==(2869704-2869709)==(2869681-2869686)	6.97e-05==3.26e-05==0.000967==0.000363	['-', '-', '+', '+']	40.1832	17==55==17	GCF_000755905.1	groES	DR54_RS25540	18	GO:0006457; GO:0005524; GO:0016887	protein folding; ATP binding; ATP hydrolysis activity	protein folding; not mapped; hydrolase activity
NZ_AP028073.1	[m35_g]16-20[m10_g]45-100[-m10_a]16-20[-m35_a]	rc	TTGAAT==TATAAT==AAACTA==TTGAGA	(3232036-3232041)==(3232013-3232018)==(3231952-3231957)==(3231929-3231934)	6.93e-05==3.23e-05==0.000961==0.000362	['-', '-', '+', '+']	40.1832	17==55==17	GCF_030297215.1	groES	QUF22_RS14560	18	GO:0006457; GO:0005524; GO:0016887	protein folding; ATP binding; ATP hydrolysis activity	protein folding; not mapped; hydrolase activity
NZ_CP009235.1	[m35_g]16-20[m10_g]45-100[-m10_a]16-20[-m35_a]	rc	TTGAAT==TATAAT==AAACTA==TTGAGA	(123886-123891)==(123863-123868)==(123802-123807)==(123779-123784)	6.95e-05==3.24e-05==0.000964==0.000362	['-', '-', '+', '+']	40.1832	17==55==17	GCF_000770395.1	groES	Y028_RS13595	18	GO:0006457; GO:0005524; GO:0016887	protein folding; ATP binding; ATP hydrolysis activity	protein folding; not mapped; hydrolase activity
NZ_CP010973.1	[m35_g]16-20[m10_g]45-100[-m10_a]16-20[-m35_a]	rc	TTGAAT==TATAAT==AAACTA==TTGAGA	(3124231-3124236)==(3124208-3124213)==(3124147-3124152)==(3124124-3124129)	6.93e-05==3.23e-05==0.000961==0.000362	['-', '-', '+', '+']	40.1832	17==55==17	GCF_000954175.1	groES	UQ47_RS13985	18	GO:0006457; GO:0005524; GO:0016887	protein folding; ATP binding; ATP hydrolysis activity	protein folding; not mapped; hydrolase activity
NZ_CP025302.1	[m35_g]16-20[m10_g]45-100[-m10_a]16-20[-m35_a]	rc	TTGAAT==TATAAT==AAACTA==TTGAGA	(3136327-3136332)==(3136304-3136309)==(3136243-3136248)==(3136220-3136225)	6.97e-05==3.26e-05==0.000967==0.000363	['-', '-', '+', '+']	40.1832	17==55==17	GCF_003547055.1	groES	PMC2000_RS16405	18	GO:0006457; GO:0005524; GO:0016887	protein folding; ATP binding; ATP hydrolysis activity	protein folding; not mapped; hydrolase activity
NZ_CP025306.1	[m35_g]16-20[m10_g]45-100[-m10_a]16-20[-m35_a]	rc	TTGAAT==TATAAT==AAACTA==TTGAGA	(3087620-3087625)==(3087597-3087602)==(3087536-3087541)==(3087513-3087518)	6.95e-05==3.24e-05==0.000964==0.000362	['-', '-', '+', '+']	40.1832	17==55==17	GCF_003547035.1	groES	D286_RS14645	18	GO:0006457; GO:0005524; GO:0016887	protein folding; ATP binding; ATP hydrolysis activity	protein folding; not mapped; hydrolase activity
NZ_AP028088.1	[m35_g]16-20[m10_g]45-100[-m10_a]16-20[-m35_a]	rc	TTGAAT==TATAAT==AAACTA==TTGAGA	(3131360-3131365)==(3131337-3131342)==(3131276-3131281)==(3131253-3131258)	6.91e-05==3.22e-05==0.000958==0.000361	['-', '-', '+', '+']	40.1832	17==55==17	GCF_030297355.1	groES	QUF29_RS14105	18	GO:0006457; GO:0005524; GO:0016887	protein folding; ATP binding; ATP hydrolysis activity	protein folding; not mapped; hydrolase activity
NZ_LR595894.1	[m35_g]16-20[m10_g]45-100[-m10_a]16-20[-m35_a]	rc	TTGAAT==TATAAT==AAACTA==TTGAGA	(3136327-3136332)==(3136304-3136309)==(3136243-3136248)==(3136220-3136225)	6.97e-05==3.26e-05==0.000967==0.000363	['-', '-', '+', '+']	40.1832	17==55==17	GCF_902141835.1	groES	HU777_RS13760	18	GO:0006457; GO:0005524; GO:0016887	protein folding; ATP binding; ATP hydrolysis activity	protein folding; not mapped; hydrolase activity
NZ_CP150203.1	[m35_g]16-20[m10_g]45-100[-m10_a]16-20[-m35_a]	fw	TTGAAC==TATAAT==TAATTA==TTGACA	(3190692-3190697)==(3190715-3190720)==(3190775-3190780)==(3190800-3190805)	0.00141==0.000449==0.00179==0.000237	['+', '+', '-', '-']	40.1609	17==54==19	GCF_037969725.1	helD	MKY59_RS14460	48			not assigned
NZ_CP012517.1	[m35_g]16-20[m10_g]45-100[-m10_a]16-20[-m35_a]	rc	TTGAAT==TATAAT==AAACTA==TTGAGA	(3184587-3184592)==(3184564-3184569)==(3184503-3184508)==(3184480-3184485)	7.05e-05==3.31e-05==0.000978==0.000367	['-', '-', '+', '+']	40.0916	17==55==17	GCF_001277895.1	groES	AM257_RS14220	18	GO:0006457; GO:0005524; GO:0016887	protein folding; ATP binding; ATP hydrolysis activity	protein folding; not mapped; hydrolase activity
NZ_CP008911.1	[m35_g]16-20[m10_g]45-100[-m10_a]16-20[-m35_a]	fw	TTGAAT==TATAAT==AAACTA==TTGAGA	(2084159-2084164)==(2084182-2084187)==(2084243-2084248)==(2084266-2084271)	7.01e-05==3.28e-05==0.000972==0.000365	['+', '+', '-', '-']	40.0916	17==55==17	GCF_000755925.1	groES	DR55_RS09240	18	GO:0006457; GO:0005524; GO:0016887	protein folding; ATP binding; ATP hydrolysis activity	protein folding; not mapped; hydrolase activity
NZ_CP004377.1	[m35_g]16-20[m10_g]45-100[-m10_a]16-20[-m35_a]	fw	TTGAAT==TATAAT==AAACTA==TTGAGA	(3333642-3333647)==(3333665-3333670)==(3333726-3333731)==(3333749-3333754)	7.01e-05==3.28e-05==0.000972==0.000365	['+', '+', '-', '-']	40.0916	17==55==17	GCF_000764575.1	groES	BBU_RS14835	18	GO:0006457; GO:0005524; GO:0016887	protein folding; ATP binding; ATP hydrolysis activity	protein folding; not mapped; hydrolase activity
NZ_CP009474.1	[m35_g]16-20[m10_g]45-100[-m10_a]16-20[-m35_a]	fw	TTGAAT==TATAAT==AAACTA==TTGAGA	(2171371-2171376)==(2171394-2171399)==(2171455-2171460)==(2171478-2171483)	7.01e-05==3.28e-05==0.000972==0.000365	['+', '+', '-', '-']	40.0916	17==55==17	GCF_000959185.1	groES	BG19_RS22425	18	GO:0006457; GO:0005524; GO:0016887	protein folding; ATP binding; ATP hydrolysis activity	protein folding; not mapped; hydrolase activity
NZ_AP028086.1	[m35_g]16-20[m10_g]45-100[-m10_a]16-20[-m35_a]	rc	TTGAAT==TATAAT==AAACTA==TTGAGA	(3210870-3210875)==(3210847-3210852)==(3210786-3210791)==(3210763-3210768)	7.03e-05==3.29e-05==0.000975==0.000366	['-', '-', '+', '+']	40.0916	17==55==17	GCF_030297335.1	groES	QUF27_RS14645	18	GO:0006457; GO:0005524; GO:0016887	protein folding; ATP binding; ATP hydrolysis activity	protein folding; not mapped; hydrolase activity
NZ_CP008755.1	[m35_g]16-20[m10_g]45-100[-m10_a]16-20[-m35_a]	fw	TTGAAT==TATAAT==AAACTA==TTGAGA	(2701635-2701640)==(2701658-2701663)==(2701719-2701724)==(2701742-2701747)	7.01e-05==3.28e-05==0.000972==0.000365	['+', '+', '-', '-']	40.0916	17==55==17	GCF_003445415.1	groES	DP46_RS30455	18	GO:0006457; GO:0005524; GO:0016887	protein folding; ATP binding; ATP hydrolysis activity	protein folding; not mapped; hydrolase activity
NZ_CP012515.1	[m35_g]16-20[m10_g]45-100[-m10_a]16-20[-m35_a]	rc	TTGAAT==TATAAT==AAACTA==TTGAGA	(3184250-3184255)==(3184227-3184232)==(3184166-3184171)==(3184143-3184148)	7.05e-05==3.31e-05==0.000978==0.000367	['-', '-', '+', '+']	40.0916	17==55==17	GCF_001277875.1	groES	AM256_RS14200	18	GO:0006457; GO:0005524; GO:0016887	protein folding; ATP binding; ATP hydrolysis activity	protein folding; not mapped; hydrolase activity
NZ_CP017046.1	[m35_g]16-20[m10_g]45-100[-m10_a]16-20[-m35_a]	fw	TTGAAT==TATAAT==AAACTA==TTGAGA	(2490260-2490265)==(2490283-2490288)==(2490344-2490349)==(2490367-2490372)	7.01e-05==3.28e-05==0.000972==0.000365	['+', '+', '-', '-']	40.0916	17==55==17	GCF_001975085.1	groES	BGI49_RS13215	18	GO:0006457; GO:0005524; GO:0016887	protein folding; ATP binding; ATP hydrolysis activity	protein folding; not mapped; hydrolase activity
NZ_CP018387.1	[m35_g]16-20[m10_g]45-100[-m10_a]16-20[-m35_a]	rc	TTGAAT==TATAAT==AAACTA==TTGAGA	(3781262-3781267)==(3781239-3781244)==(3781178-3781183)==(3781155-3781160)	7.05e-05==3.31e-05==0.000978==0.000367	['-', '-', '+', '+']	40.0916	17==55==17	GCF_002111145.1	groES	BOC45_RS19690	18	GO:0006457; GO:0005524; GO:0016887	protein folding; ATP binding; ATP hydrolysis activity	protein folding; not mapped; hydrolase activity
NZ_CP018418.1	[m35_g]16-20[m10_g]45-100[-m10_a]16-20[-m35_a]	rc	TTGAAT==TATAAT==AAACTA==TTGAGA	(3752754-3752759)==(3752731-3752736)==(3752670-3752675)==(3752647-3752652)	7.05e-05==3.31e-05==0.000978==0.000367	['-', '-', '+', '+']	40.0916	17==55==17	GCF_002111105.1	groES	BOC40_RS19635	18	GO:0006457; GO:0005524; GO:0016887	protein folding; ATP binding; ATP hydrolysis activity	protein folding; not mapped; hydrolase activity
NZ_CP071757.1	[m35_g]16-20[m10_g]45-100[-m10_a]16-20[-m35_a]	fw	TTGAAT==TATAAT==AAACTA==TTGAGA	(968136-968141)==(968159-968164)==(968220-968225)==(968243-968248)	7.05e-05==3.31e-05==0.000978==0.000367	['+', '+', '-', '-']	40.0916	17==55==17	GCF_017378275.1	groES	J3E55_RS04460	18	GO:0006457; GO:0005524; GO:0016887	protein folding; ATP binding; ATP hydrolysis activity	protein folding; not mapped; hydrolase activity
NZ_CP009128.1	[m35_g]16-20[m10_g]45-100[-m10_a]16-20[-m35_a]	fw	TTGAAT==TATAAT==AAACTA==TTGAGA	(1397505-1397510)==(1397528-1397533)==(1397589-1397594)==(1397612-1397617)	7.05e-05==3.31e-05==0.000978==0.000367	['+', '+', '-', '-']	40.0916	17==55==17	GCF_000755825.1	groES	DU27_RS19565	18	GO:0006457; GO:0005524; GO:0016887	protein folding; ATP binding; ATP hydrolysis activity	protein folding; not mapped; hydrolase activity
NZ_CP009298.1	[m35_g]16-20[m10_g]45-100[-m10_a]16-20[-m35_a]	fw	TTGAAT==TATAAT==AAACTA==TTGAGA	(241640-241645)==(241663-241668)==(241724-241729)==(241747-241752)	7.05e-05==3.31e-05==0.000978==0.000367	['+', '+', '-', '-']	40.0916	17==55==17	GCF_000959145.1	groES	BG92_RS14070	18	GO:0006457; GO:0005524; GO:0016887	protein folding; ATP binding; ATP hydrolysis activity	protein folding; not mapped; hydrolase activity
NZ_CP025264.1	[m35_g]16-20[m10_g]45-100[-m10_a]16-20[-m35_a]	fw	TTGAAT==TATAAT==AAACTA==TTGAGA	(945800-945805)==(945823-945828)==(945884-945889)==(945907-945912)	7.05e-05==3.31e-05==0.000978==0.000367	['+', '+', '-', '-']	40.0916	17==55==17	GCF_002843645.1	groES	CXQ84_RS05235	18	GO:0006457; GO:0005524; GO:0016887	protein folding; ATP binding; ATP hydrolysis activity	protein folding; not mapped; hydrolase activity
NZ_CP017048.1	[m35_g]16-20[m10_g]45-100[-m10_a]16-20[-m35_a]	fw	TTGAAT==TATAAT==AAACTA==TTGAGA	(2490236-2490241)==(2490259-2490264)==(2490320-2490325)==(2490343-2490348)	7.03e-05==3.29e-05==0.000975==0.000366	['+', '+', '-', '-']	40.0916	17==55==17	GCF_001975105.1	groES	BGI52_RS13210	18	GO:0006457; GO:0005524; GO:0016887	protein folding; ATP binding; ATP hydrolysis activity	protein folding; not mapped; hydrolase activity
NZ_CP018372.1	[m35_g]16-20[m10_g]45-100[-m10_a]16-20[-m35_a]	rc	TTGAAT==TATAAT==AAACTA==TTGAGA	(3268603-3268608)==(3268580-3268585)==(3268519-3268524)==(3268496-3268501)	7.01e-05==3.28e-05==0.000972==0.000365	['-', '-', '+', '+']	40.0916	17==55==17	GCF_002111345.1	groES	BOC37_RS32790	18	GO:0006457; GO:0005524; GO:0016887	protein folding; ATP binding; ATP hydrolysis activity	protein folding; not mapped; hydrolase activity
NZ_CP017048.1	[m35_g]16-20[m10_g]45-100[-m10_a]16-20[-m35_a]	fw	TTGAAT==TATAAT==AAACTA==TTGAGA	(2525094-2525099)==(2525117-2525122)==(2525178-2525183)==(2525201-2525206)	7.03e-05==3.29e-05==0.000975==0.000366	['+', '+', '-', '-']	40.0916	17==55==17	GCF_001975105.1	groES	BGI52_RS13395	18	GO:0006457; GO:0005524; GO:0016887	protein folding; ATP binding; ATP hydrolysis activity	protein folding; not mapped; hydrolase activity
NZ_CP033703.1	[m35_g]16-20[m10_g]45-100[-m10_a]16-20[-m35_a]	rc	TTGAAT==TATAAT==AAACTA==TTGAGA	(2799690-2799695)==(2799667-2799672)==(2799606-2799611)==(2799583-2799588)	7.01e-05==3.28e-05==0.000972==0.000365	['-', '-', '+', '+']	40.0916	17==55==17	GCF_003798245.1	groES	EGY16_RS14740	18	GO:0006457; GO:0005524; GO:0016887	protein folding; ATP binding; ATP hydrolysis activity	protein folding; not mapped; hydrolase activity
NZ_CP008834.1	[m35_g]16-20[m10_g]45-100[-m10_a]16-20[-m35_a]	fw	TTGAAT==TATAAT==AAACTA==TTGAGA	(2327238-2327243)==(2327261-2327266)==(2327322-2327327)==(2327345-2327350)	6.99e-05==3.27e-05==0.00097==0.000364	['+', '+', '-', '-']	40.0763	17==55==17	GCF_000756085.1	groES	DP60_RS10585	18	GO:0006457; GO:0005524; GO:0016887	protein folding; ATP binding; ATP hydrolysis activity	protein folding; not mapped; hydrolase activity
NZ_AP028081.1	[m35_g]16-20[m10_g]45-100[-m10_a]16-20[-m35_a]	rc	TTGAAT==TATAAT==AAACTA==TTGAGA	(3103774-3103779)==(3103751-3103756)==(3103690-3103695)==(3103667-3103672)	6.99e-05==3.27e-05==0.00097==0.000364	['-', '-', '+', '+']	40.0763	17==55==17	GCF_030297295.1	groES	QUF25_RS14025	18	GO:0006457; GO:0005524; GO:0016887	protein folding; ATP binding; ATP hydrolysis activity	protein folding; not mapped; hydrolase activity
NZ_CP033702.1	[m35_g]16-20[m10_g]45-100[-m10_a]16-20[-m35_a]	rc	TTGAAT==TATAAT==AAACTA==TTGAGA	(2346978-2346983)==(2346955-2346960)==(2346894-2346899)==(2346871-2346876)	6.99e-05==3.27e-05==0.00097==0.000364	['-', '-', '+', '+']	40.0763	17==55==17	GCF_003798365.1	groES	EGY14_RS28365	18	GO:0006457; GO:0005524; GO:0016887	protein folding; ATP binding; ATP hydrolysis activity	protein folding; not mapped; hydrolase activity
NZ_CP004379.1	[m35_g]16-20[m10_g]45-100[-m10_a]16-20[-m35_a]	rc	TTGAAT==TATAAT==AAACTA==TTGAGA	(3960637-3960642)==(3960614-3960619)==(3960553-3960558)==(3960530-3960535)	6.99e-05==3.27e-05==0.00097==0.000364	['-', '-', '+', '+']	40.0763	17==55==17	GCF_000959125.1	groES	BBW_RS17965	18	GO:0006457; GO:0005524; GO:0016887	protein folding; ATP binding; ATP hydrolysis activity	protein folding; not mapped; hydrolase activity
NC_017831.1	[m35_g]16-20[m10_g]45-100[-m10_a]16-20[-m35_a]	fw	TTGAAT==TATAAT==AAACTA==TTGAGA	(665478-665483)==(665501-665506)==(665562-665567)==(665585-665590)	6.99e-05==3.27e-05==0.00097==0.000364	['+', '+', '-', '-']	40.0763	17==55==17	GCF_000260515.1	groES	BP1026B_RS03070	18	GO:0006457; GO:0005524; GO:0016887	protein folding; ATP binding; ATP hydrolysis activity	protein folding; not mapped; hydrolase activity
NZ_CP009485.1	[m35_g]16-20[m10_g]45-100[-m10_a]16-20[-m35_a]	fw	TTGAAT==TATAAT==AAACTA==TTGAGA	(3298039-3298044)==(3298062-3298067)==(3298123-3298128)==(3298146-3298151)	7.15e-05==3.37e-05==0.000993==0.000371	['+', '+', '-', '-']	40.0459	17==55==17	GCF_000959205.1	groES	BG17_RS28190	18	GO:0006457; GO:0005524; GO:0016887	protein folding; ATP binding; ATP hydrolysis activity	protein folding; not mapped; hydrolase activity
NC_022659.1	[m35_g]16-20[m10_g]45-100[-m10_a]16-20[-m35_a]	fw	TTGAAT==TATAAT==AAACTA==TTGAGA	(2569714-2569719)==(2569737-2569742)==(2569798-2569803)==(2569821-2569826)	7.11e-05==3.34e-05==0.000987==0.000369	['+', '+', '-', '-']	40.0459	17==55==17	GCF_000494855.1	groES	BBK_RS11435	18	GO:0006457; GO:0005524; GO:0016887	protein folding; ATP binding; ATP hydrolysis activity	protein folding; not mapped; hydrolase activity
NZ_CP018054.1	[m35_g]16-20[m10_g]45-100[-m10_a]16-20[-m35_a]	fw	TTGAAT==TATAAT==AAACTA==TTGAGA	(929457-929462)==(929480-929485)==(929551-929556)==(929574-929579)	7.09e-05==3.33e-05==0.000984==0.000368	['+', '+', '-', '-']	40.0459	17==65==17	GCF_001885195.1	groES	BK015_RS04880	18	GO:0006457; GO:0005524; GO:0016887	protein folding; ATP binding; ATP hydrolysis activity	protein folding; not mapped; hydrolase activity
NZ_CP071754.2	[m35_g]16-20[m10_g]45-100[-m10_a]16-20[-m35_a]	rc	TTGAAT==TATAAT==AAACTA==TTGAGA	(2243081-2243086)==(2243058-2243063)==(2242997-2243002)==(2242974-2242979)	7.07e-05==3.32e-05==0.000981==0.000367	['-', '-', '+', '+']	40.0459	17==55==17	GCF_017378315.2	groES	J3D99_RS10135	18	GO:0006457; GO:0005524; GO:0016887	protein folding; ATP binding; ATP hydrolysis activity	protein folding; not mapped; hydrolase activity
NC_006350.1	[m35_g]16-20[m10_g]45-100[-m10_a]16-20[-m35_a]	rc	TTGAAT==TATAAT==AAACTA==TTGAGA	(3225586-3225591)==(3225563-3225568)==(3225502-3225507)==(3225479-3225484)	7.07e-05==3.32e-05==0.000981==0.000367	['-', '-', '+', '+']	40.0459	17==55==17	GCF_000011545.1	groES	BPS_RS14490	18	GO:0006457; GO:0005524; GO:0016887	protein folding; ATP binding; ATP hydrolysis activity	protein folding; not mapped; hydrolase activity
NZ_CP009161.1	[m35_g]16-20[m10_g]45-100[-m10_a]16-20[-m35_a]	rc	TTGAAT==TATAAT==AAACTA==TTGAGA	(3059651-3059656)==(3059628-3059633)==(3059567-3059572)==(3059544-3059549)	7.11e-05==3.34e-05==0.000987==0.000369	['-', '-', '+', '+']	40.0459	17==55==17	GCF_000770495.1	groES	X988_RS26735	18	GO:0006457; GO:0005524; GO:0016887	protein folding; ATP binding; ATP hydrolysis activity	protein folding; not mapped; hydrolase activity
NZ_CP023775.1	[m35_g]16-20[m10_g]45-100[-m10_a]16-20[-m35_a]	rc	TTGAAT==TATAAT==AAACTA==TTGAGA	(2880536-2880541)==(2880513-2880518)==(2880452-2880457)==(2880429-2880434)	7.07e-05==3.32e-05==0.000981==0.000367	['-', '-', '+', '+']	40.0459	17==55==17	GCF_003606245.1	groES	CNX72_RS14800	18	GO:0006457; GO:0005524; GO:0016887	protein folding; ATP binding; ATP hydrolysis activity	protein folding; not mapped; hydrolase activity
NZ_CP008784.1	[m35_g]16-20[m10_g]45-100[-m10_a]16-20[-m35_a]	fw	TTGAAT==TATAAT==AAACTA==TTGAGA	(1554827-1554832)==(1554850-1554855)==(1554911-1554916)==(1554934-1554939)	7.09e-05==3.33e-05==0.000984==0.000368	['+', '+', '-', '-']	40.0459	17==55==17	GCF_000756065.1	groES	DP63_RS20165	18	GO:0006457; GO:0005524; GO:0016887	protein folding; ATP binding; ATP hydrolysis activity	protein folding; not mapped; hydrolase activity
NZ_CP009899.1	[m35_g]16-20[m10_g]45-100[-m10_a]16-20[-m35_a]	rc	TTGAAT==TATAAT==AAACTA==TTGAGA	(4092616-4092621)==(4092593-4092598)==(4092532-4092537)==(4092509-4092514)	7.11e-05==3.34e-05==0.000987==0.000369	['-', '-', '+', '+']	40.0459	17==55==17	GCF_000757035.2	groES	DP47_RS31145	18	GO:0006457; GO:0005524; GO:0016887	protein folding; ATP binding; ATP hydrolysis activity	protein folding; not mapped; hydrolase activity
NZ_CP008780.1	[m35_g]16-20[m10_g]45-100[-m10_a]16-20[-m35_a]	fw	TTGAAT==TATAAT==AAACTA==TTGAGA	(3191031-3191036)==(3191054-3191059)==(3191115-3191120)==(3191138-3191143)	7.13e-05==3.36e-05==0.00099==0.00037	['+', '+', '-', '-']	40.0459	17==55==17	GCF_000756165.1	groES	DP51_RS26480	18	GO:0006457; GO:0005524; GO:0016887	protein folding; ATP binding; ATP hydrolysis activity	protein folding; not mapped; hydrolase activity
NC_007434.1	[m35_g]16-20[m10_g]45-100[-m10_a]16-20[-m35_a]	rc	TTGAAT==TATAAT==AAACTA==TTGAGA	(3484478-3484483)==(3484455-3484460)==(3484394-3484399)==(3484371-3484376)	7.15e-05==3.37e-05==0.000993==0.000371	['-', '-', '+', '+']	40.0459	17==55==17	GCF_000012785.1	groES	BURPS1710B_RS15605	18	GO:0006457; GO:0005524; GO:0016887	protein folding; ATP binding; ATP hydrolysis activity	protein folding; not mapped; hydrolase activity
NZ_CP016909.1	[m35_g]16-20[m10_g]45-100[-m10_a]16-20[-m35_a]	fw	TTGAAT==TATAAT==AAACTA==TTGAGA	(941252-941257)==(941275-941280)==(941336-941341)==(941359-941364)	7.09e-05==3.33e-05==0.000984==0.000368	['+', '+', '-', '-']	40.0459	17==55==17	GCF_001887555.1	groES	BFR05_RS04940	18	GO:0006457; GO:0005524; GO:0016887	protein folding; ATP binding; ATP hydrolysis activity	protein folding; not mapped; hydrolase activity
NZ_CP009162.1	[m35_g]16-20[m10_g]45-100[-m10_a]16-20[-m35_a]	fw	TTGAAT==TATAAT==AAACTA==TTGAGA	(2788749-2788754)==(2788772-2788777)==(2788833-2788838)==(2788856-2788861)	7.13e-05==3.36e-05==0.00099==0.00037	['+', '+', '-', '-']	40.0459	17==55==17	GCF_000770515.1	groES	X993_RS12620	18	GO:0006457; GO:0005524; GO:0016887	protein folding; ATP binding; ATP hydrolysis activity	protein folding; not mapped; hydrolase activity
NZ_CP004042.1	[m35_g]16-20[m10_g]45-100[-m10_a]16-20[-m35_a]	fw	TTGAAT==TATAAT==AAACTA==TTGAGA	(813005-813010)==(813028-813033)==(813089-813094)==(813112-813117)	7.09e-05==3.33e-05==0.000984==0.000368	['+', '+', '-', '-']	40.0459	17==55==17	GCF_000521645.1	groES	BBN_RS03750	18	GO:0006457; GO:0005524; GO:0016887	protein folding; ATP binding; ATP hydrolysis activity	protein folding; not mapped; hydrolase activity
NZ_CP008777.1	[m35_g]16-20[m10_g]45-100[-m10_a]16-20[-m35_a]	fw	TTGAAT==TATAAT==AAACTA==TTGAGA	(1372771-1372776)==(1372794-1372799)==(1372855-1372860)==(1372878-1372883)	7.07e-05==3.32e-05==0.000981==0.000367	['+', '+', '-', '-']	40.0459	17==55==17	GCF_000756185.1	groES	DP50_RS06350	18	GO:0006457; GO:0005524; GO:0016887	protein folding; ATP binding; ATP hydrolysis activity	protein folding; not mapped; hydrolase activity
NZ_CP018405.1	[m35_g]16-20[m10_g]45-100[-m10_a]16-20[-m35_a]	fw	TTGAAT==TATAAT==AAACTA==TTGAGA	(1196389-1196394)==(1196412-1196417)==(1196473-1196478)==(1196496-1196501)	7.15e-05==3.37e-05==0.000993==0.000371	['+', '+', '-', '-']	40.0459	17==55==17	GCF_002111005.1	groES	BOC53_RS23110	18	GO:0006457; GO:0005524; GO:0016887	protein folding; ATP binding; ATP hydrolysis activity	protein folding; not mapped; hydrolase activity
NZ_CP016911.1	[m35_g]16-20[m10_g]45-100[-m10_a]16-20[-m35_a]	fw	TTGAAT==TATAAT==AAACTA==TTGAGA	(941179-941184)==(941202-941207)==(941263-941268)==(941286-941291)	7.09e-05==3.33e-05==0.000984==0.000368	['+', '+', '-', '-']	40.0459	17==55==17	GCF_001887575.1	groES	BFR06_RS04935	18	GO:0006457; GO:0005524; GO:0016887	protein folding; ATP binding; ATP hydrolysis activity	protein folding; not mapped; hydrolase activity
NZ_CP018403.1	[m35_g]16-20[m10_g]45-100[-m10_a]16-20[-m35_a]	fw	TTGAAT==TATAAT==AAACTA==TTGAGA	(1803076-1803081)==(1803099-1803104)==(1803160-1803165)==(1803183-1803188)	7.15e-05==3.37e-05==0.000993==0.000371	['+', '+', '-', '-']	40.0459	17==55==17	GCF_002111245.1	groES	BOC52_RS26090	18	GO:0006457; GO:0005524; GO:0016887	protein folding; ATP binding; ATP hydrolysis activity	protein folding; not mapped; hydrolase activity
NZ_CP012041.1	[m35_g]16-20[m10_g]45-100[-m10_a]16-20[-m35_a]	rc	TTGAAT==TATAAT==AAACTA==TTGAGA	(1914745-1914750)==(1914722-1914727)==(1914661-1914666)==(1914638-1914643)	7.07e-05==3.32e-05==0.000981==0.000367	['-', '-', '+', '+']	40.0459	17==55==17	GCF_001318245.1	groES	TR70_RS08510	18	GO:0006457; GO:0005524; GO:0016887	protein folding; ATP binding; ATP hydrolysis activity	protein folding; not mapped; hydrolase activity
NZ_CP111139.1	[m35_g]16-20[m10_g]45-100[-m10_a]16-20[-m35_a]	fw	TTGAAT==TATAAT==AAACTA==TTGAGA	(401954-401959)==(401977-401982)==(402038-402043)==(402061-402066)	7.13e-05==3.36e-05==0.00099==0.00037	['+', '+', '-', '-']	40.0459	17==55==17	GCF_026315025.1	groES	OSB35_RS14450	18	GO:0006457; GO:0005524; GO:0016887	protein folding; ATP binding; ATP hydrolysis activity	protein folding; not mapped; hydrolase activity
NZ_CP071749.1	[m35_g]16-20[m10_g]45-100[-m10_a]16-20[-m35_a]	fw	TTGAAT==TATAAT==AAACTA==TTGAGA	(943714-943719)==(943737-943742)==(943798-943803)==(943821-943826)	7.07e-05==3.32e-05==0.000981==0.000367	['+', '+', '-', '-']	40.0459	17==55==17	GCF_017378195.1	groES	J3B47_RS04400	18	GO:0006457; GO:0005524; GO:0016887	protein folding; ATP binding; ATP hydrolysis activity	protein folding; not mapped; hydrolase activity
NZ_CP004023.1	[m35_g]16-20[m10_g]45-100[-m10_a]16-20[-m35_a]	fw	TTGAAT==TATAAT==AAACTA==TTGAGA	(667300-667305)==(667323-667328)==(667384-667389)==(667407-667412)	7.09e-05==3.33e-05==0.000984==0.000368	['+', '+', '-', '-']	40.0459	17==55==17	GCF_000520895.1	groES	BBQ_RS03130	18	GO:0006457; GO:0005524; GO:0016887	protein folding; ATP binding; ATP hydrolysis activity	protein folding; not mapped; hydrolase activity
NZ_CP009151.1	[m35_g]16-20[m10_g]45-100[-m10_a]16-20[-m35_a]	fw	TTGAAT==TATAAT==AAACTA==TTGAGA	(1698437-1698442)==(1698460-1698465)==(1698521-1698526)==(1698544-1698549)	7.09e-05==3.33e-05==0.000984==0.000368	['+', '+', '-', '-']	40.0459	17==55==17	GCF_000770455.1	groES	X995_RS21045	18	GO:0006457; GO:0005524; GO:0016887	protein folding; ATP binding; ATP hydrolysis activity	protein folding; not mapped; hydrolase activity
NZ_CP008909.1	[m35_g]16-20[m10_g]45-100[-m10_a]16-20[-m35_a]	fw	TTGAAT==TATAAT==AAACTA==TTGAGA	(2841582-2841587)==(2841605-2841610)==(2841666-2841671)==(2841689-2841694)	7.09e-05==3.33e-05==0.000984==0.000368	['+', '+', '-', '-']	40.0459	17==55==17	GCF_000755965.1	groES	DP65_RS12850	18	GO:0006457; GO:0005524; GO:0016887	protein folding; ATP binding; ATP hydrolysis activity	protein folding; not mapped; hydrolase activity
NZ_CP111136.1	[m35_g]16-20[m10_g]45-100[-m10_a]16-20[-m35_a]	fw	TTGAAT==TATAAT==AAACTA==TTGAGA	(945715-945720)==(945738-945743)==(945799-945804)==(945822-945827)	7.11e-05==3.34e-05==0.000987==0.000369	['+', '+', '-', '-']	40.0459	17==55==17	GCF_026315005.1	groES	OSB53_RS04555	18	GO:0006457; GO:0005524; GO:0016887	protein folding; ATP binding; ATP hydrolysis activity	protein folding; not mapped; hydrolase activity
NZ_CP009165.1	[m35_g]16-20[m10_g]45-100[-m10_a]16-20[-m35_a]	fw	TTGAAT==TATAAT==AAACTA==TTGAGA	(1642159-1642164)==(1642182-1642187)==(1642243-1642248)==(1642266-1642271)	7.09e-05==3.33e-05==0.000984==0.000368	['+', '+', '-', '-']	40.0459	17==55==17	GCF_000770535.1	groES	X996_RS20815	18	GO:0006457; GO:0005524; GO:0016887	protein folding; ATP binding; ATP hydrolysis activity	protein folding; not mapped; hydrolase activity
NZ_CP071759.1	[m35_g]16-20[m10_g]45-100[-m10_a]16-20[-m35_a]	rc	TTGAAT==TATAAT==AAACTA==TTGAGA	(679684-679689)==(679661-679666)==(679600-679605)==(679577-679582)	7.11e-05==3.34e-05==0.000987==0.000369	['-', '-', '+', '+']	40.0459	17==55==17	GCF_017378355.1	groES	J3J51_RS03060	18	GO:0006457; GO:0005524; GO:0016887	protein folding; ATP binding; ATP hydrolysis activity	protein folding; not mapped; hydrolase activity
NZ_CP016638.1	[m35_g]16-20[m10_g]45-100[-m10_a]16-20[-m35_a]	rc	TTGAAT==TATAAT==AAACTA==TTGAGA	(1856987-1856992)==(1856964-1856969)==(1856903-1856908)==(1856880-1856885)	7.13e-05==3.36e-05==0.00099==0.00037	['-', '-', '+', '+']	40.0459	17==55==17	GCF_001695715.1	groES	A7U58_RS08080	18	GO:0006457; GO:0005524; GO:0016887	protein folding; ATP binding; ATP hydrolysis activity	protein folding; not mapped; hydrolase activity
NZ_CP018399.1	[m35_g]16-20[m10_g]45-100[-m10_a]16-20[-m35_a]	fw	TTGAAT==TATAAT==AAACTA==TTGAGA	(3657085-3657090)==(3657108-3657113)==(3657169-3657174)==(3657192-3657197)	7.07e-05==3.32e-05==0.000981==0.000367	['+', '+', '-', '-']	40.0459	17==55==17	GCF_002111205.1	groES	BOC50_RS34635	18	GO:0006457; GO:0005524; GO:0016887	protein folding; ATP binding; ATP hydrolysis activity	protein folding; not mapped; hydrolase activity
NZ_CP018369.1	[m35_g]16-20[m10_g]45-100[-m10_a]16-20[-m35_a]	rc	TTGAAT==TATAAT==AAACTA==TTGAGA	(1755729-1755734)==(1755706-1755711)==(1755645-1755650)==(1755622-1755627)	7.11e-05==3.34e-05==0.000987==0.000369	['-', '-', '+', '+']	40.0459	17==55==17	GCF_002111325.1	groES	BOC36_RS09070	18	GO:0006457; GO:0005524; GO:0016887	protein folding; ATP binding; ATP hydrolysis activity	protein folding; not mapped; hydrolase activity
NZ_CP004003.1	[m35_g]16-20[m10_g]45-100[-m10_a]16-20[-m35_a]	fw	TTGAAT==TATAAT==AAACTA==TTGAGA	(2478135-2478140)==(2478158-2478163)==(2478219-2478224)==(2478242-2478247)	7.09e-05==3.33e-05==0.000984==0.000368	['+', '+', '-', '-']	40.0459	17==55==17	GCF_000511915.1	groES	BBS_RS11250	18	GO:0006457; GO:0005524; GO:0016887	protein folding; ATP binding; ATP hydrolysis activity	protein folding; not mapped; hydrolase activity
NZ_CP111141.1	[m35_g]16-20[m10_g]45-100[-m10_a]16-20[-m35_a]	rc	TTGAAT==TATAAT==AAACTA==TTGAGA	(3622170-3622175)==(3622147-3622152)==(3622086-3622091)==(3622063-3622068)	7.13e-05==3.36e-05==0.00099==0.00037	['-', '-', '+', '+']	40.0459	17==55==17	GCF_026315045.1	groES	OSB54_RS29045	18	GO:0006457; GO:0005524; GO:0016887	protein folding; ATP binding; ATP hydrolysis activity	protein folding; not mapped; hydrolase activity
NZ_CP009538.1	[m35_g]16-20[m10_g]45-100[-m10_a]16-20[-m35_a]	fw	TTGAAT==TATAAT==AAACTA==TTGAGA	(2553769-2553774)==(2553792-2553797)==(2553853-2553858)==(2553876-2553881)	7.07e-05==3.32e-05==0.000981==0.000367	['+', '+', '-', '-']	40.0459	17==55==17	GCF_000959285.1	groES	AQ15_RS24565	18	GO:0006457; GO:0005524; GO:0016887	protein folding; ATP binding; ATP hydrolysis activity	protein folding; not mapped; hydrolase activity
NZ_CP018408.1	[m35_g]16-20[m10_g]45-100[-m10_a]16-20[-m35_a]	rc	TTGAAT==TATAAT==AAACTA==TTGAGA	(449583-449588)==(449560-449565)==(449499-449504)==(449476-449481)	7.19e-05==3.39e-05==0.000999==0.000372	['-', '-', '+', '+']	39.9389	17==55==17	GCF_002111265.1	groES	BOC55_RS02370	18	GO:0006457; GO:0005524; GO:0016887	protein folding; ATP binding; ATP hydrolysis activity	protein folding; not mapped; hydrolase activity
NZ_CP009478.1	[m35_g]16-20[m10_g]45-100[-m10_a]16-20[-m35_a]	rc	TTGAAT==TATAAT==AAACTA==TTGAGA	(1777712-1777717)==(1777689-1777694)==(1777628-1777633)==(1777605-1777610)	7.21e-05==3.41e-05==0.001==0.000373	['-', '-', '+', '+']	39.9389	17==55==17	GCF_000959225.1	groES	BG16_RS21070	18	GO:0006457; GO:0005524; GO:0016887	protein folding; ATP binding; ATP hydrolysis activity	protein folding; not mapped; hydrolase activity
NZ_CP018410.1	[m35_g]16-20[m10_g]45-100[-m10_a]16-20[-m35_a]	rc	TTGAAT==TATAAT==AAACTA==TTGAGA	(1234531-1234536)==(1234508-1234513)==(1234447-1234452)==(1234424-1234429)	7.19e-05==3.39e-05==0.000999==0.000372	['-', '-', '+', '+']	39.9389	17==55==17	GCF_002111045.1	groES	BOC57_RS06300	18	GO:0006457; GO:0005524; GO:0016887	protein folding; ATP binding; ATP hydrolysis activity	protein folding; not mapped; hydrolase activity
NZ_CP076297.1	[m35_g]16-20[m10_g]45-100[-m10_a]16-20[-m35_a]	fw	TTGAAT==TATAAT==AAACTA==TTGAGA	(977087-977092)==(977110-977115)==(977171-977176)==(977194-977199)	7.21e-05==3.41e-05==0.001==0.000373	['+', '+', '-', '-']	39.9389	17==55==17	GCF_018771365.1	groES	KM155_RS04565	18	GO:0006457; GO:0005524; GO:0016887	protein folding; ATP binding; ATP hydrolysis activity	protein folding; not mapped; hydrolase activity
NZ_CP018389.1	[m35_g]16-20[m10_g]45-100[-m10_a]16-20[-m35_a]	rc	TTGAAT==TATAAT==AAACTA==TTGAGA	(1458727-1458732)==(1458704-1458709)==(1458643-1458648)==(1458620-1458625)	7.17e-05==3.38e-05==0.000996==0.000372	['-', '-', '+', '+']	39.9389	17==55==17	GCF_002111165.1	groES	BOC46_RS07420	18	GO:0006457; GO:0005524; GO:0016887	protein folding; ATP binding; ATP hydrolysis activity	protein folding; not mapped; hydrolase activity
NZ_CP018383.1	[m35_g]16-20[m10_g]45-100[-m10_a]16-20[-m35_a]	rc	TTGAAT==TATAAT==AAACTA==TTGAGA	(375342-375347)==(375319-375324)==(375258-375263)==(375235-375240)	7.21e-05==3.41e-05==0.001==0.000373	['-', '-', '+', '+']	39.9389	17==55==17	GCF_002111365.1	groES	BOC43_RS18405	18	GO:0006457; GO:0005524; GO:0016887	protein folding; ATP binding; ATP hydrolysis activity	protein folding; not mapped; hydrolase activity
NZ_CP018416.1	[m35_g]16-20[m10_g]45-100[-m10_a]16-20[-m35_a]	rc	TTGAAT==TATAAT==AAACTA==TTGAGA	(163693-163698)==(163670-163675)==(163609-163614)==(163586-163591)	7.21e-05==3.41e-05==0.001==0.000373	['-', '-', '+', '+']	39.9389	17==55==17	GCF_002111305.1	groES	BOC60_RS00905	18	GO:0006457; GO:0005524; GO:0016887	protein folding; ATP binding; ATP hydrolysis activity	protein folding; not mapped; hydrolase activity
NZ_CP069360.1	[m35_g]16-20[m10_g]45-100[-m10_a]16-20[-m35_a]	fw	TTGAAT==TATAAT==AAACTA==TTGAGA	(2887617-2887622)==(2887640-2887645)==(2887701-2887706)==(2887724-2887729)	7.19e-05==3.39e-05==0.000999==0.000372	['+', '+', '-', '-']	39.9389	17==55==17	GCF_016864355.1		JQX71_RS13155	18	GO:0005524; GO:0140662	ATP binding; ATP-dependent protein folding chaperone	not mapped; protein folding chaperone; ATP-dependent activity
NC_021884.1	[m35_g]16-20[m10_g]45-100[-m10_a]16-20[-m35_a]	fw	TTGAAT==TATAAT==AAACTA==TTGAGA	(3186280-3186285)==(3186303-3186308)==(3186364-3186369)==(3186387-3186392)	7.23e-05==3.42e-05==0.001==0.000374	['+', '+', '-', '-']	39.9389	17==55==17	GCF_000439695.1	groES	BDL_RS28090	18	GO:0006457; GO:0005524; GO:0016887	protein folding; ATP binding; ATP hydrolysis activity	protein folding; not mapped; hydrolase activity
NZ_CP009209.1	[m35_g]16-20[m10_g]45-100[-m10_a]16-20[-m35_a]	rc	TTGAAT==TATAAT==AAACTA==TTGAGA	(966835-966840)==(966812-966817)==(966751-966756)==(966728-966733)	7.23e-05==3.42e-05==0.001==0.000374	['-', '-', '+', '+']	39.9389	17==55==17	GCF_000755765.1	groES	JE55_RS04490	18	GO:0006457; GO:0005524; GO:0016887	protein folding; ATP binding; ATP hydrolysis activity	protein folding; not mapped; hydrolase activity
NZ_CP071746.1	[m35_g]16-20[m10_g]45-100[-m10_a]16-20[-m35_a]	fw	TTGAAT==TATAAT==AAACTA==TTGAGA	(976999-977004)==(977022-977027)==(977083-977088)==(977106-977111)	7.21e-05==3.41e-05==0.001==0.000373	['+', '+', '-', '-']	39.9389	17==55==17	GCF_017378155.1	groES	J3B45_RS04570	18	GO:0006457; GO:0005524; GO:0016887	protein folding; ATP binding; ATP hydrolysis activity	protein folding; not mapped; hydrolase activity
NZ_CP017052.1	[m35_g]16-20[m10_g]45-100[-m10_a]16-20[-m35_a]	fw	TTGAAT==TATAAT==AAACTA==TTGAGA	(2490244-2490249)==(2490267-2490272)==(2490328-2490333)==(2490351-2490356)	7.23e-05==3.42e-05==0.001==0.000374	['+', '+', '-', '-']	39.9389	17==55==17	GCF_001975145.1	groES	BGI46_RS13090	18	GO:0006457; GO:0005524; GO:0016887	protein folding; ATP binding; ATP hydrolysis activity	protein folding; not mapped; hydrolase activity
NZ_CP018373.1	[m35_g]16-20[m10_g]45-100[-m10_a]16-20[-m35_a]	fw	TTGAAT==TATAAT==AAACTA==TTGAGA	(2433714-2433719)==(2433737-2433742)==(2433798-2433803)==(2433821-2433826)	7.19e-05==3.39e-05==0.000999==0.000372	['+', '+', '-', '-']	39.9389	17==55==17	GCF_002111085.1	groES	BOC38_RS12870	18	GO:0006457; GO:0005524; GO:0016887	protein folding; ATP binding; ATP hydrolysis activity	protein folding; not mapped; hydrolase activity
NZ_CP071761.1	[m35_g]16-20[m10_g]45-100[-m10_a]16-20[-m35_a]	fw	TTGAAT==TATAAT==AAACTA==TTGAGA	(923767-923772)==(923790-923795)==(923851-923856)==(923874-923879)	7.17e-05==3.38e-05==0.000996==0.000372	['+', '+', '-', '-']	39.9389	17==55==17	GCF_017378435.1	groES	J3L14_RS04335	18	GO:0006457; GO:0005524; GO:0016887	protein folding; ATP binding; ATP hydrolysis activity	protein folding; not mapped; hydrolase activity
NZ_CP004001.1	[m35_g]16-20[m10_g]45-100[-m10_a]16-20[-m35_a]	fw	TTGAAT==TATAAT==AAACTA==TTGAGA	(154026-154031)==(154049-154054)==(154110-154115)==(154133-154138)	7.19e-05==3.39e-05==0.000999==0.000372	['+', '+', '-', '-']	39.9389	17==55==17	GCF_000511895.1	groES	BBJ_RS00680	18	GO:0006457; GO:0005524; GO:0016887	protein folding; ATP binding; ATP hydrolysis activity	protein folding; not mapped; hydrolase activity
NZ_CP017050.1	[m35_g]16-20[m10_g]45-100[-m10_a]16-20[-m35_a]	fw	TTGAAT==TATAAT==AAACTA==TTGAGA	(2490139-2490144)==(2490162-2490167)==(2490223-2490228)==(2490246-2490251)	7.23e-05==3.42e-05==0.001==0.000374	['+', '+', '-', '-']	39.9389	17==55==17	GCF_001975125.1	groES	BGI47_RS13090	18	GO:0006457; GO:0005524; GO:0016887	protein folding; ATP binding; ATP hydrolysis activity	protein folding; not mapped; hydrolase activity
NZ_CP009551.1	[m35_g]16-20[m10_g]45-100[-m10_a]16-20[-m35_a]	fw	TTGAAT==TATAAT==AAACTA==TTGAGA	(2174169-2174174)==(2174192-2174197)==(2174253-2174258)==(2174276-2174281)	7.23e-05==3.42e-05==0.001==0.000374	['+', '+', '-', '-']	39.9389	17==55==17	GCF_000959345.1	groES	BG24_RS22780	18	GO:0006457; GO:0005524; GO:0016887	protein folding; ATP binding; ATP hydrolysis activity	protein folding; not mapped; hydrolase activity
NZ_CP018406.1	[m35_g]16-20[m10_g]45-100[-m10_a]16-20[-m35_a]	fw	TTGAAT==TATAAT==AAACTA==TTGAGA	(275678-275683)==(275701-275706)==(275762-275767)==(275785-275790)	7.19e-05==3.39e-05==0.000999==0.000372	['+', '+', '-', '-']	39.9389	17==55==17	GCF_002111025.1	groES	BOC54_RS01420	18	GO:0006457; GO:0005524; GO:0016887	protein folding; ATP binding; ATP hydrolysis activity	protein folding; not mapped; hydrolase activity
NZ_CP009535.1	[m35_g]16-20[m10_g]45-100[-m10_a]16-20[-m35_a]	rc	TTGAAT==TATAAT==AAACTA==TTGAGA	(1196024-1196029)==(1196001-1196006)==(1195940-1195945)==(1195917-1195922)	7.19e-05==3.39e-05==0.000999==0.000372	['-', '-', '+', '+']	39.9389	17==55==17	GCF_000959265.1	groES	BG97_RS05335	18	GO:0006457; GO:0005524; GO:0016887	protein folding; ATP binding; ATP hydrolysis activity	protein folding; not mapped; hydrolase activity
NZ_CP190128.1	[m35_g]16-20[m10_g]45-100[-m10_a]16-20[-m35_a]	fw	TTGATT==TATAAT==TAAATA==TTGCCC	(5298227-5298232)==(5298250-5298255)==(5298337-5298342)==(5298362-5298367)	5.01e-05==2.11e-05==8.44e-05==0.0187	['+', '+', '-', '-']	39.9147	17==81==19	GCF_050320165.1		ACQHII_RS23485	12			not assigned
NZ_CP018380.1	[m35_g]16-20[m10_g]45-100[-m10_a]16-20[-m35_a]	rc	TTGAAT==TATAAT==AAACTA==TTGAGA	(1873296-1873301)==(1873273-1873278)==(1873212-1873217)==(1873189-1873194)	7.29e-05==3.46e-05==0.00101==0.000377	['-', '-', '+', '+']	39.8931	17==55==17	GCF_002110945.1	groES	BOC42_RS09800	18	GO:0006457; GO:0005524; GO:0016887	protein folding; ATP binding; ATP hydrolysis activity	protein folding; not mapped; hydrolase activity
NZ_CP018413.1	[m35_g]16-20[m10_g]45-100[-m10_a]16-20[-m35_a]	rc	TTGAAT==TATAAT==AAACTA==TTGAGA	(3253068-3253073)==(3253045-3253050)==(3252984-3252989)==(3252961-3252966)	7.25e-05==3.43e-05==0.00101==0.000375	['-', '-', '+', '+']	39.8931	17==55==17	GCF_002111385.1	groES	BOC58_RS33470	18	GO:0006457; GO:0005524; GO:0016887	protein folding; ATP binding; ATP hydrolysis activity	protein folding; not mapped; hydrolase activity
NZ_CP004368.1	[m35_g]16-20[m10_g]45-100[-m10_a]16-20[-m35_a]	fw	TTGAAT==TATAAT==AAACTA==TTGAGA	(1250289-1250294)==(1250312-1250317)==(1250373-1250378)==(1250396-1250401)	7.25e-05==3.43e-05==0.00101==0.000375	['+', '+', '-', '-']	39.8931	17==55==17	GCF_000583835.1	groES	BBX_RS05830	18	GO:0006457; GO:0005524; GO:0016887	protein folding; ATP binding; ATP hydrolysis activity	protein folding; not mapped; hydrolase activity
NZ_CP071751.1	[m35_g]16-20[m10_g]45-100[-m10_a]16-20[-m35_a]	fw	TTGAAT==TATAAT==AAACTA==TTGAGA	(2241108-2241113)==(2241131-2241136)==(2241192-2241197)==(2241215-2241220)	7.31e-05==3.47e-05==0.00102==0.000377	['+', '+', '-', '-']	39.8931	17==55==17	GCF_017378235.1	groES	J3C54_RS10085	18	GO:0006457; GO:0005524; GO:0016887	protein folding; ATP binding; ATP hydrolysis activity	protein folding; not mapped; hydrolase activity
NZ_HG916765.1	[m35_g]16-20[m10_g]45-100[-m10_a]16-20[-m35_a]	fw	TTGAAT==TATAAT==AACTTA==TTTACA	(1496566-1496571)==(1496588-1496593)==(1496639-1496644)==(1496664-1496669)	6.23e-05==2.81e-05==0.00269==0.000332	['+', '+', '-', '-']	39.8244	16==45==19	GCF_000612685.1		BN940_RS18885	69			not assigned
NZ_CP050020.1	[m35_g]16-20[m10_g]45-100[-m10_a]16-20[-m35_a]	rc	TTGAAT==TATAAT==AAACTA==TTGAGA	(2859889-2859894)==(2859866-2859871)==(2859805-2859810)==(2859782-2859787)	7.35e-05==3.5e-05==0.00102==0.000379	['-', '-', '+', '+']	39.803	17==55==17	GCF_011578485.1	groES	G9462_RS12825	17	GO:0006457; GO:0005524; GO:0016887	protein folding; ATP binding; ATP hydrolysis activity	protein folding; not mapped; hydrolase activity
NZ_CP020392.1	[m35_g]16-20[m10_g]45-100[-m10_a]16-20[-m35_a]	fw	TTGAAT==TATAAT==AAACTA==TTGAGA	(2147613-2147618)==(2147636-2147641)==(2147697-2147702)==(2147720-2147725)	7.35e-05==3.5e-05==0.00102==0.000379	['+', '+', '-', '-']	39.803	17==55==17	GCF_003020185.1	groES	A8H32_RS24255	17	GO:0006457; GO:0005524; GO:0016887	protein folding; ATP binding; ATP hydrolysis activity	protein folding; not mapped; hydrolase activity
NZ_CP004089.1	[m35_g]16-20[m10_g]45-100[-m10_a]16-20[-m35_a]	fw	TTGAAT==TATAAT==AAACTA==TTGAGA	(1247367-1247372)==(1247390-1247395)==(1247451-1247456)==(1247474-1247479)	7.35e-05==3.5e-05==0.00102==0.000379	['+', '+', '-', '-']	39.803	17==55==17	GCF_000567905.1	groES	BTL_RS05730	17	GO:0006457; GO:0005524; GO:0016887	protein folding; ATP binding; ATP hydrolysis activity	protein folding; not mapped; hydrolase activity
NZ_CP013409.1	[m35_g]16-20[m10_g]45-100[-m10_a]16-20[-m35_a]	fw	TTGAAT==TATAAT==AAACTA==TTGAGA	(933126-933131)==(933149-933154)==(933210-933215)==(933233-933238)	7.35e-05==3.5e-05==0.00102==0.000379	['+', '+', '-', '-']	39.803	17==55==17	GCF_001718615.1	groES	AQ475_RS04240	17	GO:0006457; GO:0005524; GO:0016887	protein folding; ATP binding; ATP hydrolysis activity	protein folding; not mapped; hydrolase activity
NZ_CP018384.1	[m35_g]16-20[m10_g]45-100[-m10_a]16-20[-m35_a]	rc	TTGAAT==TATAAT==AAACTA==TTGAGA	(3307386-3307391)==(3307363-3307368)==(3307302-3307307)==(3307279-3307284)	7.35e-05==3.5e-05==0.00102==0.000379	['-', '-', '+', '+']	39.803	17==55==17	GCF_002111125.1	groES	BOC44_RS17105	18	GO:0006457; GO:0005524; GO:0016887	protein folding; ATP binding; ATP hydrolysis activity	protein folding; not mapped; hydrolase activity
NZ_QXCT01000002.1	[m35_g]16-20[m10_g]45-100[-m10_a]16-20[-m35_a]	rc	TTGAAT==TATAAT==AAACTA==TTGAGA	(1703579-1703584)==(1703556-1703561)==(1703495-1703500)==(1703472-1703477)	7.42e-05==3.54e-05==0.00103==0.000382	['-', '-', '+', '+']	39.803	17==55==17	GCF_033675305.1	groES	C7S16_RS20490	17	GO:0006457; GO:0005524; GO:0016887	protein folding; ATP binding; ATP hydrolysis activity	protein folding; not mapped; hydrolase activity
NZ_CP018391.1	[m35_g]16-20[m10_g]45-100[-m10_a]16-20[-m35_a]	fw	TTGAAT==TATAAT==AAACTA==TTGAGA	(3799892-3799897)==(3799915-3799920)==(3799976-3799981)==(3799999-3800004)	7.33e-05==3.48e-05==0.00102==0.000378	['+', '+', '-', '-']	39.7862	17==55==17	GCF_002110965.1	groES	BOC47_RS19510	18	GO:0006457; GO:0005524; GO:0016887	protein folding; ATP binding; ATP hydrolysis activity	protein folding; not mapped; hydrolase activity
NZ_CP022214.1	[m35_g]16-20[m10_g]45-100[-m10_a]16-20[-m35_a]	fw	TTGAAT==TATAAT==AAACTA==TTGAGA	(2103257-2103262)==(2103280-2103285)==(2103341-2103346)==(2103364-2103369)	7.48e-05==3.58e-05==0.00104==0.000384	['+', '+', '-', '-']	39.6969	17==55==17	GCF_003614815.1	groES	A8H35_RS10650	17	GO:0006457; GO:0005524; GO:0016887	protein folding; ATP binding; ATP hydrolysis activity	protein folding; not mapped; hydrolase activity
NZ_CP013407.1	[m35_g]16-20[m10_g]45-100[-m10_a]16-20[-m35_a]	rc	TTGAAT==TATAAT==AAACTA==TTGAGA	(3161372-3161377)==(3161349-3161354)==(3161288-3161293)==(3161265-3161270)	7.48e-05==3.58e-05==0.00104==0.000384	['-', '-', '+', '+']	39.6969	17==55==17	GCF_001718595.1	groES	WJ27_RS14425	17	GO:0006457; GO:0005524; GO:0016887	protein folding; ATP binding; ATP hydrolysis activity	protein folding; not mapped; hydrolase activity
NZ_CP004381.1	[m35_g]16-20[m10_g]45-100[-m10_a]16-20[-m35_a]	rc	TTGAAT==TATAAT==AAACTA==TTGAGA	(271111-271116)==(271088-271093)==(271027-271032)==(271004-271009)	7.44e-05==3.55e-05==0.00103==0.000383	['-', '-', '+', '+']	39.6969	17==55==17	GCF_000765375.1	groES	BTN_RS01305	17	GO:0006457; GO:0005524; GO:0016887	protein folding; ATP binding; ATP hydrolysis activity	protein folding; not mapped; hydrolase activity
NZ_CP004385.1	[m35_g]16-20[m10_g]45-100[-m10_a]16-20[-m35_a]	fw	TTGAAT==TATAAT==AAACTA==TTGAGA	(1337874-1337879)==(1337897-1337902)==(1337958-1337963)==(1337981-1337986)	7.48e-05==3.58e-05==0.00104==0.000384	['+', '+', '-', '-']	39.6969	17==55==17	GCF_000764595.1	groES	BTHA_RS06135	17	GO:0006457; GO:0005524; GO:0016887	protein folding; ATP binding; ATP hydrolysis activity	protein folding; not mapped; hydrolase activity
NC_007651.1	[m35_g]16-20[m10_g]45-100[-m10_a]16-20[-m35_a]	fw	TTGAAT==TATAAT==AAACTA==TTGAGA	(1653225-1653230)==(1653248-1653253)==(1653309-1653314)==(1653332-1653337)	7.52e-05==3.6e-05==0.00105==0.000386	['+', '+', '-', '-']	39.6969	17==55==17	GCF_000012365.1	groES	BTH_RS19635	17	GO:0006457; GO:0005524; GO:0016887	protein folding; ATP binding; ATP hydrolysis activity	protein folding; not mapped; hydrolase activity
NZ_CP022217.1	[m35_g]16-20[m10_g]45-100[-m10_a]16-20[-m35_a]	rc	TTGAAT==TATAAT==AAACTA==TTGAGA	(956954-956959)==(956931-956936)==(956870-956875)==(956847-956852)	7.46e-05==3.56e-05==0.00104==0.000383	['-', '-', '+', '+']	39.6969	17==55==17	GCF_003614835.1	groES	A8H36_RS17940	17	GO:0006457; GO:0005524; GO:0016887	protein folding; ATP binding; ATP hydrolysis activity	protein folding; not mapped; hydrolase activity
NZ_CP013360.1	[m35_g]16-20[m10_g]45-100[-m10_a]16-20[-m35_a]	fw	TTGAAT==TATAAT==AAACTA==TTGAGA	(927106-927111)==(927129-927134)==(927190-927195)==(927213-927218)	7.46e-05==3.56e-05==0.00104==0.000383	['+', '+', '-', '-']	39.6969	17==55==17	GCF_001718295.1	groES	WI24_RS04250	17	GO:0006457; GO:0005524; GO:0016887	protein folding; ATP binding; ATP hydrolysis activity	protein folding; not mapped; hydrolase activity
NZ_CP008785.1	[m35_g]16-20[m10_g]45-100[-m10_a]16-20[-m35_a]	rc	TTGAAT==TATAAT==AAACTA==TTGAGA	(966831-966836)==(966808-966813)==(966747-966752)==(966724-966729)	7.52e-05==3.6e-05==0.00105==0.000386	['-', '-', '+', '+']	39.6969	17==55==17	GCF_003568605.1	groES	DR63_RS04910	17	GO:0006457; GO:0005524; GO:0016887	protein folding; ATP binding; ATP hydrolysis activity	protein folding; not mapped; hydrolase activity
NZ_CP008914.2	[m35_g]16-20[m10_g]45-100[-m10_a]16-20[-m35_a]	rc	TTGAAT==TATAAT==AAACTA==TTGAGA	(141021-141026)==(140998-141003)==(140937-140942)==(140914-140919)	7.46e-05==3.56e-05==0.00104==0.000383	['-', '-', '+', '+']	39.6969	17==55==17	GCF_000808035.2	groES	DR62_RS00705	17	GO:0006457; GO:0005524; GO:0016887	protein folding; ATP binding; ATP hydrolysis activity	protein folding; not mapped; hydrolase activity
NZ_CP020390.1	[m35_g]16-20[m10_g]45-100[-m10_a]16-20[-m35_a]	rc	TTGAAT==TATAAT==AAACTA==TTGAGA	(3762662-3762667)==(3762639-3762644)==(3762578-3762583)==(3762555-3762560)	7.48e-05==3.58e-05==0.00104==0.000384	['-', '-', '+', '+']	39.6969	17==55==17	GCF_003020025.1	groES	A8H31_RS31800	17	GO:0006457; GO:0005524; GO:0016887	protein folding; ATP binding; ATP hydrolysis activity	protein folding; not mapped; hydrolase activity
NZ_CP009601.1	[m35_g]16-20[m10_g]45-100[-m10_a]16-20[-m35_a]	fw	TTGAAT==TATAAT==AAACTA==TTGAGA	(1510767-1510772)==(1510790-1510795)==(1510851-1510856)==(1510874-1510879)	7.52e-05==3.6e-05==0.00105==0.000386	['+', '+', '-', '-']	39.6969	17==55==17	GCF_000959425.1	groES	BG87_RS06855	17	GO:0006457; GO:0005524; GO:0016887	protein folding; ATP binding; ATP hydrolysis activity	protein folding; not mapped; hydrolase activity
NZ_CP004117.1	[m35_g]16-20[m10_g]45-100[-m10_a]16-20[-m35_a]	fw	TTGAAT==TATAAT==AAACTA==TTGAGA	(3614841-3614846)==(3614864-3614869)==(3614925-3614930)==(3614948-3614953)	7.46e-05==3.56e-05==0.00104==0.000383	['+', '+', '-', '-']	39.6969	17==55==17	GCF_000567945.1	groES	BTJ_RS16255	17	GO:0006457; GO:0005524; GO:0016887	protein folding; ATP binding; ATP hydrolysis activity	protein folding; not mapped; hydrolase activity
NZ_CP004383.1	[m35_g]16-20[m10_g]45-100[-m10_a]16-20[-m35_a]	fw	TTGAAT==TATAAT==AAACTA==TTGAGA	(1475168-1475173)==(1475191-1475196)==(1475252-1475257)==(1475275-1475280)	7.48e-05==3.58e-05==0.00104==0.000384	['+', '+', '-', '-']	39.6969	17==55==17	GCF_000706745.1	groES	BTRa_RS06770	17	GO:0006457; GO:0005524; GO:0016887	protein folding; ATP binding; ATP hydrolysis activity	protein folding; not mapped; hydrolase activity
NZ_CP004097.1	[m35_g]16-20[m10_g]45-100[-m10_a]16-20[-m35_a]	rc	TTGAAT==TATAAT==AAACTA==TTGAGA	(2788985-2788990)==(2788962-2788967)==(2788901-2788906)==(2788878-2788883)	7.58e-05==3.64e-05==0.00106==0.000389	['-', '-', '+', '+']	39.6667	17==55==17	GCF_000567925.1	groES	BTQ_RS12590	17	GO:0006457; GO:0005524; GO:0016887	protein folding; ATP binding; ATP hydrolysis activity	protein folding; not mapped; hydrolase activity
NZ_CP108690.1	[m35_g]16-20[m10_g]45-100[-m10_a]16-20[-m35_a]	fw	TTGAAT==TATAAT==TAAATA==TTGCCC	(1951474-1951479)==(1951497-1951502)==(1951580-1951585)==(1951605-1951610)	5.3e-05==2.27e-05==9.08e-05==0.0191	['+', '+', '-', '-']	39.5923	17==77==19	GCF_045162745.1		OG277_RS08620	123			not assigned
NZ_QXCS01000002.1	[m35_g]16-20[m10_g]45-100[-m10_a]16-20[-m35_a]	fw	TTGAAT==TATAAT==AAACTA==TTGAGA	(2310311-2310316)==(2310334-2310339)==(2310395-2310400)==(2310418-2310423)	7.65e-05==3.68e-05==0.00107==0.000391	['+', '+', '-', '-']	39.5606	17==55==17	GCF_033675275.1	groES	C7S17_RS24130	17	GO:0006457; GO:0005524; GO:0016887	protein folding; ATP binding; ATP hydrolysis activity	protein folding; not mapped; hydrolase activity
NZ_CP166681.1	[m35_g]16-20[m10_g]45-100[-m10_a]16-20[-m35_a]	fw	TTGAAT==TATAAT==AAACTA==TTGAGA	(975587-975592)==(975610-975615)==(975671-975676)==(975694-975699)	7.63e-05==3.67e-05==0.00106==0.00039	['+', '+', '-', '-']	39.5606	17==55==17	GCF_048688115.1	groES	AB9075_RS04575	17	GO:0006457; GO:0005524; GO:0016887	protein folding; ATP binding; ATP hydrolysis activity	protein folding; not mapped; hydrolase activity
NZ_CP141809.1	[m35_g]16-20[m10_g]45-100[-m10_a]16-20[-m35_a]	fw	TTGAAT==TATAAT==AAACTA==TTGAGA	(967814-967819)==(967837-967842)==(967898-967903)==(967921-967926)	7.67e-05==3.7e-05==0.00107==0.000392	['+', '+', '-', '-']	39.5606	17==55==17	GCF_035621555.1	groES	U9S59_RS04520	17	GO:0006457; GO:0005524; GO:0016887	protein folding; ATP binding; ATP hydrolysis activity	protein folding; not mapped; hydrolase activity
NZ_CP013457.1	[m35_g]16-20[m10_g]45-100[-m10_a]16-20[-m35_a]	fw	TTGAAT==TATAAT==AAACTA==TTGAGA	(1058599-1058604)==(1058622-1058627)==(1058683-1058688)==(1058706-1058711)	7.65e-05==3.68e-05==0.00107==0.000391	['+', '+', '-', '-']	39.5606	17==55==17	GCF_001532025.2	groES	WT60_RS05280	17	GO:0006457; GO:0005524; GO:0016887	protein folding; ATP binding; ATP hydrolysis activity	protein folding; not mapped; hydrolase activity
NZ_CP009157.1	[m35_g]16-20[m10_g]45-100[-m10_a]16-20[-m35_a]	fw	TTGAAT==TATAAT==AAACTA==TTGAGA	(3955193-3955198)==(3955216-3955221)==(3955277-3955282)==(3955300-3955305)	7.63e-05==3.67e-05==0.00106==0.00039	['+', '+', '-', '-']	39.5606	17==55==17	GCF_000770565.1	groES	X994_RS32520	18	GO:0006457; GO:0005524; GO:0016887	protein folding; ATP binding; ATP hydrolysis activity	protein folding; not mapped; hydrolase activity
NZ_CP013411.1	[m35_g]16-20[m10_g]45-100[-m10_a]16-20[-m35_a]	rc	TTGAAT==TATAAT==AAACTA==TTGAGA	(3260808-3260813)==(3260785-3260790)==(3260724-3260729)==(3260701-3260706)	7.65e-05==3.68e-05==0.00107==0.000391	['-', '-', '+', '+']	39.5606	17==55==17	GCF_001718635.1	groES	AQ477_RS14900	17	GO:0006457; GO:0005524; GO:0016887	protein folding; ATP binding; ATP hydrolysis activity	protein folding; not mapped; hydrolase activity
NZ_CP010017.1	[m35_g]16-20[m10_g]45-100[-m10_a]16-20[-m35_a]	fw	TTGAAT==TATAAT==AAACTA==TTGAGA	(2912105-2912110)==(2912128-2912133)==(2912189-2912194)==(2912212-2912217)	7.67e-05==3.7e-05==0.00107==0.000392	['+', '+', '-', '-']	39.5606	17==55==17	GCF_000959605.1	groES	BTM_RS14795	17	GO:0006457; GO:0005524; GO:0016887	protein folding; ATP binding; ATP hydrolysis activity	protein folding; not mapped; hydrolase activity
NZ_CP068709.1	[m35_g]16-20[m10_g]45-100[-m10_a]16-20[-m35_a]	fw	TTGAAT==TATAAT==AAACTA==TTGAGA	(999139-999144)==(999162-999167)==(999223-999228)==(999246-999251)	7.71e-05==3.72e-05==0.00107==0.000394	['+', '+', '-', '-']	39.5151	17==55==17	GCF_016774495.1	groES	JMY07_RS04690	17	GO:0006457; GO:0005524; GO:0016887	protein folding; ATP binding; ATP hydrolysis activity	protein folding; not mapped; hydrolase activity
NZ_AP031438.1	[m35_g]16-20[m10_g]45-100[-m10_a]16-20[-m35_a]	rc	TTTATT==TATTAT==TAATAA==TTGACA	(1152738-1152743)==(1152715-1152720)==(1152645-1152650)==(1152620-1152625)	0.00297==0.000135==0.000539==0.000147	['-', '-', '+', '+']	39.4598	17==64==19	GCF_042848755.1		ACGHEI_RS05415	67	GO:0003676	nucleic acid binding	not mapped
NZ_CP013424.1	[m35_g]16-20[m10_g]45-100[-m10_a]16-20[-m35_a]	fw	TTGAAT==TATAAT==AAACTA==TTGAGA	(974486-974491)==(974509-974514)==(974570-974575)==(974593-974598)	7.84e-05==3.81e-05==0.00109==0.000399	['+', '+', '-', '-']	39.409	17==55==17	GCF_001524625.2	groES	WS86_RS05175	17	GO:0006457; GO:0005524; GO:0016887	protein folding; ATP binding; ATP hydrolysis activity	protein folding; not mapped; hydrolase activity
NZ_CP065686.1	[m35_g]16-20[m10_g]45-100[-m10_a]16-20[-m35_a]	rc	TTGAAT==TATAAT==AAACTA==TTGAGA	(3228675-3228680)==(3228652-3228657)==(3228591-3228596)==(3228568-3228573)	8.04e-05==3.93e-05==0.00112==0.000407	['-', '-', '+', '+']	39.2727	17==55==17	GCF_016027455.1	groES	I6G56_RS16170	17	GO:0006457; GO:0005524; GO:0016887	protein folding; ATP binding; ATP hydrolysis activity	protein folding; not mapped; hydrolase activity
NZ_CP009549.1	[m35_g]16-20[m10_g]45-100[-m10_a]16-20[-m35_a]	fw	TTGAAT==TATAAT==AAACTA==TTGAGA	(1087332-1087337)==(1087355-1087360)==(1087416-1087421)==(1087439-1087444)	8.04e-05==3.93e-05==0.00112==0.000407	['+', '+', '-', '-']	39.2727	17==55==17	GCF_000959325.1	groES	BW21_RS18505	17	GO:0006457; GO:0005524; GO:0016887	protein folding; ATP binding; ATP hydrolysis activity	protein folding; not mapped; hydrolase activity
NZ_CP013380.1	[m35_g]16-20[m10_g]45-100[-m10_a]16-20[-m35_a]	fw	TTGAAT==TATAAT==AAACTA==TTGAGA	(961180-961185)==(961203-961208)==(961264-961269)==(961287-961292)	8.04e-05==3.93e-05==0.00112==0.000407	['+', '+', '-', '-']	39.2727	17==55==17	GCF_001513745.1	groES	AQ610_RS04400	17	GO:0006457; GO:0005524; GO:0016887	protein folding; ATP binding; ATP hydrolysis activity	protein folding; not mapped; hydrolase activity
NZ_CP013417.1	[m35_g]16-20[m10_g]45-100[-m10_a]16-20[-m35_a]	fw	TTGAAT==TATAAT==AAACTA==TTGAGA	(731251-731256)==(731274-731279)==(731335-731340)==(731358-731363)	8.13e-05==3.99e-05==0.00113==0.000411	['+', '+', '-', '-']	39.2273	17==55==17	GCF_001524445.2	groES	WS78_RS03685	17	GO:0006457; GO:0005524; GO:0016887	protein folding; ATP binding; ATP hydrolysis activity	protein folding; not mapped; hydrolase activity
NC_019897.1	[m35_g]16-20[m10_g]45-100[-m10_a]16-20[-m35_a]	fw	TTGAAT==TAAAAT==TAATTA==TTGACA	(1639156-1639161)==(1639179-1639184)==(1639231-1639236)==(1639256-1639261)	0.00019==0.00284==0.000503==0.000143	['+', '+', '-', '-']	39.1679	17==46==19	GCF_000227705.2	helD	THECO_RS07600	49			not assigned
NZ_AP022252.1	[m35_g]16-20[m10_g]45-100[-m10_a]16-20[-m35_a]	rc	GTGCTT==TATTAT==AAAATA==TTGACA	(3852991-3852996)==(3852969-3852974)==(3852897-3852902)==(3852872-3852877)	0.0136==0.000109==0.000436==0.000134	['-', '-', '+', '+']	39.0955	16==66==19	GCF_014169715.1		H7R79_RS17480	44			not assigned
NZ_AP019193.1	[m35_g]16-20[m10_g]45-100[-m10_a]16-20[-m35_a]	rc	GTGCTT==TATTAT==AAAATA==TTGACA	(3852991-3852996)==(3852969-3852974)==(3852897-3852902)==(3852872-3852877)	0.0136==0.000109==0.000436==0.000134	['-', '-', '+', '+']	39.0955	16==66==19	GCF_004296435.1		EZU31_RS17695	44			not assigned
NZ_CP100647.1	[m35_g]16-20[m10_g]45-100[-m10_a]16-20[-m35_a]	rc	TTGAAC==TATCAG==TAATTA==TTGACA	(346408-346413)==(346385-346390)==(346304-346309)==(346281-346286)	0.000315==0.00234==9.87e-05==6.46e-05	['-', '-', '+', '+']	39.0923	17==75==17	GCF_024266585.1		NKJ47_RS01395	45	GO:0005524; GO:0016887	ATP binding; ATP hydrolysis activity	not mapped; hydrolase activity
NZ_CP034433.1	[m35_g]16-20[m10_g]45-100[-m10_a]16-20[-m35_a]	fw	TTGCAT==TATTAT==AAAAAA==TTGACA	(1281761-1281766)==(1281783-1281788)==(1281865-1281870)==(1281890-1281895)	0.00154==0.000615==0.00246==0.000263	['+', '+', '-', '-']	38.9839	16==76==19	GCF_003952345.1	pnp	EJO50_RS05645	150	GO:0006402; GO:0003723; GO:0004654	mRNA catabolic process; RNA binding; polyribonucleotide nucleotidyltransferase activity	mRNA metabolic process; RNA binding; transferase activity
NZ_CP063362.1	[m35_g]16-20[m10_g]45-100[-m10_a]16-20[-m35_a]	rc	TTAAAT==TATTAT==AAATAA==TTGACG	(5071144-5071149)==(5071119-5071124)==(5071032-5071037)==(5071010-5071015)	0.000839==3.39e-05==0.000136==0.00197	['-', '-', '+', '+']	38.9542	19==81==16	GCF_016807805.1		EZH22_RS23545	75			not assigned
NZ_AP031438.1	[m35_g]16-20[m10_g]45-100[-m10_a]16-20[-m35_a]	rc	TTGCAT==TATAAT==AAAATA==TTGAAA	(2799152-2799157)==(2799130-2799135)==(2799075-2799080)==(2799051-2799056)	0.000788==0.000135==0.000539==0.00084	['-', '-', '+', '+']	38.905	16==49==18	GCF_042848755.1	nifJ	ACGHEI_RS13760	47	GO:0022900; GO:0005506; GO:0016903; GO:0030976	electron transport chain; iron ion binding; oxidoreductase activity, acting on the aldehyde or oxo group of donors; thiamine pyrophosphate binding	generation of precursor metabolites and energy; not mapped; oxidoreductase activity
NC_013858.1	[m35_g]16-20[m10_g]45-100[-m10_a]16-20[-m35_a]	rc	TTGATT==TATAAT==AAAATA==TTACCA	(484591-484596)==(484569-484574)==(484518-484523)==(484493-484498)	7.52e-05==3.6e-05==0.000144==0.00868	['-', '-', '+', '+']	38.712	16==45==19	GCF_000010725.1		AZL_RS29495	69			not assigned
NZ_CP091870.1	[m35_g]16-20[m10_g]45-100[-m10_a]16-20[-m35_a]	rc	TTGCTT==TATTAT==TAAAAA==TTGACC	(187324-187329)==(187301-187306)==(187238-187243)==(187214-187219)	0.000753==0.000123==0.000492==0.00308	['-', '-', '+', '+']	38.7007	17==57==18	GCF_022453915.1		L9O85_RS00885	5	GO:0008080; GO:0016747	N-acetyltransferase activity; acyltransferase activity, transferring groups other than amino-acyl groups	transferase activity
NZ_CP090978.1	[m35_g]16-20[m10_g]45-100[-m10_a]16-20[-m35_a]	rc	TTGATT==TATAAT==TAATTA==TTGACA	(5464439-5464444)==(5464416-5464421)==(5464362-5464367)==(5464337-5464342)	0.00214==0.000645==0.00258==0.000267	['-', '-', '+', '+']	38.6764	17==48==19	GCF_021513275.1	helD	L0M14_RS24825	36			not assigned
NZ_CP076514.1	[m35_g]16-20[m10_g]45-100[-m10_a]16-20[-m35_a]	fw	TTGCAC==TATAAT==TAATTA==TTGACA	(1810577-1810582)==(1810600-1810605)==(1810658-1810663)==(1810683-1810688)	0.000482==0.00072==0.00288==0.000275	['+', '+', '-', '-']	38.6214	17==52==19	GCF_019464595.1	ppsA	KNV92_RS08805	24	GO:0016310; GO:0005524; GO:0016301	phosphorylation; ATP binding; kinase activity	not mapped; transferase activity
NZ_CP129459.1	[m35_g]16-20[m10_g]45-100[-m10_a]16-20[-m35_a]	fw	TTGCAC==TATAAT==TAATTA==TTGACA	(1805553-1805558)==(1805576-1805581)==(1805634-1805639)==(1805659-1805664)	0.000482==0.00072==0.00288==0.000275	['+', '+', '-', '-']	38.6214	17==52==19	GCF_030444515.1	ppsA	QY487_RS08805	24	GO:0016310; GO:0005524; GO:0016301	phosphorylation; ATP binding; kinase activity	not mapped; transferase activity
NZ_CP139782.1	[m35_g]16-20[m10_g]45-100[-m10_a]16-20[-m35_a]	rc	TTGCAC==TATAAT==TAATTA==TTGACA	(145320-145325)==(145297-145302)==(145239-145244)==(145214-145219)	0.000482==0.00072==0.00288==0.000275	['-', '-', '+', '+']	38.6214	17==52==19	GCF_036347615.1	ppsA	HX0037_RS00490	24	GO:0016310; GO:0005524; GO:0016301	phosphorylation; ATP binding; kinase activity	not mapped; transferase activity
NZ_CP061704.1	[m35_g]16-20[m10_g]45-100[-m10_a]16-20[-m35_a]	fw	TTGCAC==TATAAT==TAATTA==TTGACA	(1804357-1804362)==(1804380-1804385)==(1804438-1804443)==(1804463-1804468)	0.000482==0.00072==0.00288==0.000275	['+', '+', '-', '-']	38.6214	17==52==19	GCF_014764325.1	ppsA	ID168_RS08770	24	GO:0016310; GO:0005524; GO:0016301	phosphorylation; ATP binding; kinase activity	not mapped; transferase activity
NZ_CP169072.1	[m35_g]16-20[m10_g]45-100[-m10_a]16-20[-m35_a]	fw	TTGCAC==TATAAT==TAATTA==TTGACA	(1832376-1832381)==(1832399-1832404)==(1832457-1832462)==(1832482-1832487)	0.000482==0.000723==0.00289==0.000276	['+', '+', '-', '-']	38.6001	17==52==19	GCF_041893155.1	ppsA	ACETWW_RS08915	24	GO:0016310; GO:0005524; GO:0016301	phosphorylation; ATP binding; kinase activity	not mapped; transferase activity
NC_015690.1	[m35_g]16-20[m10_g]45-100[-m10_a]16-20[-m35_a]	rc	TTGCAT==TATAAT==CAATAA==TTGACA	(4671377-4671382)==(4671354-4671359)==(4671299-4671304)==(4671274-4671279)	0.000867==0.000162==0.00338==0.00016	['-', '-', '+', '+']	38.5943	17==49==19	GCF_000218915.1	ppsA	KNP414_RS19950	37	GO:0016310; GO:0005524; GO:0016301	phosphorylation; ATP binding; kinase activity	not mapped; transferase activity
NZ_CP089848.1	[m35_g]16-20[m10_g]45-100[-m10_a]16-20[-m35_a]	rc	TTGAAC==TATTAT==CAATAA==TTGACA	(3866494-3866499)==(3866471-3866476)==(3866418-3866423)==(3866396-3866401)	0.000867==0.000162==0.00338==0.00016	['-', '-', '+', '+']	38.5943	17==47==16	GCF_021266465.1		LSG25_RS17715	138	GO:0006355; GO:0003677; GO:0003700	regulation of DNA-templated transcription; DNA binding; DNA-binding transcription factor activity	regulation of DNA-templated transcription; DNA binding; transcription regulator activity
NZ_CP035456.1	[m35_g]16-20[m10_g]45-100[-m10_a]16-20[-m35_a]	rc	TTGCAT==TATAAT==CAATAA==TTGACA	(4438237-4438242)==(4438214-4438219)==(4438159-4438164)==(4438134-4438139)	0.00087==0.000163==0.0034==0.00016	['-', '-', '+', '+']	38.5943	17==49==19	GCF_029542585.1	ppsA	ERY13_RS19685	37	GO:0016310; GO:0005524; GO:0016301	phosphorylation; ATP binding; kinase activity	not mapped; transferase activity
NZ_CP162392.1	[m35_g]16-20[m10_g]45-100[-m10_a]16-20[-m35_a]	rc	TTGCTC==TATTAT==TAATTA==TTGACA	(2104751-2104756)==(2104726-2104731)==(2104651-2104656)==(2104626-2104631)	0.000481==0.000726==0.0029==0.000276	['-', '-', '+', '+']	38.5725	19==69==19	GCF_045819895.1		AB1I50_RS10035	117	GO:0042578; GO:0046872	phosphoric ester hydrolase activity; metal ion binding	hydrolase activity; not mapped
NZ_CP034346.1	[m35_g]16-20[m10_g]45-100[-m10_a]16-20[-m35_a]	rc	TTGCAC==TATAAT==AAATTA==TTGACA	(3396331-3396336)==(3396308-3396313)==(3396250-3396255)==(3396225-3396230)	0.000481==0.000739==0.00296==0.000277	['-', '-', '+', '+']	38.5576	17==52==19	GCF_003991425.1	ppsA	EI981_RS14875	37	GO:0016310; GO:0005524; GO:0016301	phosphorylation; ATP binding; kinase activity	not mapped; transferase activity
NZ_CP022654.2	[m35_g]16-20[m10_g]45-100[-m10_a]16-20[-m35_a]	rc	TTGCAC==TATAAT==TAATTA==TTGACA	(389460-389465)==(389437-389442)==(389379-389384)==(389354-389359)	0.000481==0.000743==0.00297==0.000278	['-', '-', '+', '+']	38.5576	17==52==19	GCF_002243325.2	ppsA	CHN56_RS01960	24	GO:0016310; GO:0005524; GO:0016301	phosphorylation; ATP binding; kinase activity	not mapped; transferase activity
NC_016935.1	[m35_g]16-20[m10_g]45-100[-m10_a]16-20[-m35_a]	rc	TTGCAT==TATAAT==CAATAA==TTGACA	(4408854-4408859)==(4408831-4408836)==(4408776-4408781)==(4408751-4408756)	0.000872==0.000164==0.00341==0.000161	['-', '-', '+', '+']	38.5145	17==49==19	GCF_000250655.1	ppsA	PM3016_RS18965	37	GO:0016310; GO:0005524; GO:0016301	phosphorylation; ATP binding; kinase activity	not mapped; transferase activity
NZ_CP041731.1	[m35_g]16-20[m10_g]45-100[-m10_a]16-20[-m35_a]	rc	TTGAAC==TATAAT==AAATTA==TTGACA	(5728648-5728653)==(5728625-5728630)==(5728564-5728569)==(5728539-5728544)	0.00158==0.000705==0.00282==0.000274	['-', '-', '+', '+']	38.4986	17==55==19	GCF_013394225.1	helD	FOA15_RS25435	49			not assigned
NC_015589.1	[m35_g]16-20[m10_g]45-100[-m10_a]16-20[-m35_a]	rc	TTGAAT==TATAAT==TAAAAA==TTGACA	(833994-833999)==(833972-833977)==(833904-833909)==(833882-833887)	0.00217==0.000674==0.0027==0.00027	['-', '-', '+', '+']	38.4963	16==62==16	GCF_000215085.1		DESRU_RS04145	232			not assigned
NZ_CP023320.1	[m35_g]16-20[m10_g]45-100[-m10_a]16-20[-m35_a]	fw	TTGCAC==TATAAT==TAATTA==TTGACA	(3809280-3809285)==(3809303-3809308)==(3809361-3809366)==(3809386-3809391)	0.000481==0.000744==0.00298==0.000278	['+', '+', '-', '-']	38.4878	17==52==19	GCF_002310315.1	ppsA	CLI97_RS19520	24	GO:0016310; GO:0005524; GO:0016301	phosphorylation; ATP binding; kinase activity	not mapped; transferase activity
NC_017672.3	[m35_g]16-20[m10_g]45-100[-m10_a]16-20[-m35_a]	rc	TTGCAT==TATAAT==CAATAA==TTGACA	(4559667-4559672)==(4559644-4559649)==(4559588-4559593)==(4559563-4559568)	0.000875==0.000165==0.00343==0.000161	['-', '-', '+', '+']	38.4856	17==50==19	GCF_000258535.2	ppsA	B2K_RS19445	37	GO:0016310; GO:0005524; GO:0016301	phosphorylation; ATP binding; kinase activity	not mapped; transferase activity
NZ_CP182170.1	[m35_g]16-20[m10_g]45-100[-m10_a]16-20[-m35_a]	fw	TTGCAC==TATAAT==TAATTA==TTGACA	(1804986-1804991)==(1805009-1805014)==(1805067-1805072)==(1805092-1805097)	0.00048==0.000756==0.00302==0.000279	['+', '+', '-', '-']	38.4471	17==52==19	GCF_048013385.1	ppsA	ACM9DY_RS08830	24	GO:0016310; GO:0005524; GO:0016301	phosphorylation; ATP binding; kinase activity	not mapped; transferase activity
NZ_AP028040.1	[m35_g]16-20[m10_g]45-100[-m10_a]16-20[-m35_a]	fw	TTAATC==TATTAT==AAATTA==TTTACA	(4681382-4681387)==(4681405-4681410)==(4681500-4681505)==(4681525-4681530)	0.00216==3.78e-05==0.000151==0.000397	['+', '+', '-', '-']	38.4318	17==89==19	GCF_033096405.1		R8964_RS21675	4	GO:0003677; GO:0003700	DNA binding; DNA-binding transcription factor activity	DNA binding; transcription regulator activity
NZ_CP086109.1	[m35_g]16-20[m10_g]45-100[-m10_a]16-20[-m35_a]	fw	TTGAAT==TATAAT==TAAATA==TTGATT	(18826-18831)==(18851-18856)==(18924-18929)==(18948-18953)	7.95e-05==3.88e-05==0.000155==0.00896	['+', '+', '-', '-']	38.3864	19==67==18	GCF_016765655.2		JL100_RS34930	295			not assigned
NZ_CP072325.1	[m35_g]16-20[m10_g]45-100[-m10_a]16-20[-m35_a]	rc	TTGAAT==AATAAT==TAAAAA==TTGACA	(1888370-1888375)==(1888345-1888350)==(1888292-1888297)==(1888267-1888272)	0.000218==0.00331==0.00061==0.000155	['-', '-', '+', '+']	38.355	19==47==19	GCF_023921405.1		J6598_RS09000	66			not assigned
NZ_CP150270.1	[m35_g]16-20[m10_g]45-100[-m10_a]16-20[-m35_a]	fw	TTGAAC==TATAAT==AAATTA==TTGACA	(3186386-3186391)==(3186409-3186414)==(3186474-3186479)==(3186499-3186504)	0.00159==0.000746==0.00298==0.000278	['+', '+', '-', '-']	38.2821	17==59==19	GCF_037976905.1	helD	NYE45_RS14140	47			not assigned
NZ_CP150216.1	[m35_g]16-20[m10_g]45-100[-m10_a]16-20[-m35_a]	fw	TTGAAC==TATAAT==AAATTA==TTGACA	(3508610-3508615)==(3508633-3508638)==(3508692-3508697)==(3508717-3508722)	0.00159==0.000746==0.00298==0.000278	['+', '+', '-', '-']	38.2821	17==53==19	GCF_037969855.1	helD	MKY42_RS15915	45			not assigned
NZ_CP150227.1	[m35_g]16-20[m10_g]45-100[-m10_a]16-20[-m35_a]	fw	TTGAAC==TATAAT==AAATTA==TTGACA	(3297706-3297711)==(3297729-3297734)==(3297794-3297799)==(3297819-3297824)	0.0016==0.000763==0.00305==0.00028	['+', '+', '-', '-']	38.2413	17==59==19	GCF_037971845.1	helD	MKY66_RS14405	47			not assigned
NZ_CP150235.1	[m35_g]16-20[m10_g]45-100[-m10_a]16-20[-m35_a]	fw	TTGAAC==TATAAT==AAATTA==TTGACA	(3218489-3218494)==(3218512-3218517)==(3218577-3218582)==(3218602-3218607)	0.0016==0.000766==0.00307==0.00028	['+', '+', '-', '-']	38.2413	17==59==19	GCF_037974355.1	helD	MKX40_RS14420	48			not assigned
NZ_CP135922.1	[m35_g]16-20[m10_g]45-100[-m10_a]16-20[-m35_a]	fw	TTGAAC==TATAAT==AAATTA==TTGACA	(3468865-3468870)==(3468888-3468893)==(3468949-3468954)==(3468974-3468979)	0.0016==0.000761==0.00304==0.00028	['+', '+', '-', '-']	38.2413	17==55==19	GCF_032399705.1	helD	RS891_RS15605	45			not assigned
NZ_CP150234.1	[m35_g]16-20[m10_g]45-100[-m10_a]16-20[-m35_a]	rc	TTGAAC==TATAAT==AAATTA==TTGACA	(3481131-3481136)==(3481108-3481113)==(3481043-3481048)==(3481018-3481023)	0.0016==0.000763==0.00305==0.00028	['-', '-', '+', '+']	38.2413	17==59==19	GCF_037974275.1	helD	MKY73_RS15625	47			not assigned
NZ_CP020739.1	[m35_g]16-20[m10_g]45-100[-m10_a]16-20[-m35_a]	rc	TTGAAT==TTTTAT==AAAAAA==TTCACA	(618226-618231)==(618203-618208)==(618142-618147)==(618118-618123)	8.13e-05==0.00113==0.00016==0.000411	['-', '-', '+', '+']	38.2349	17==55==18	GCF_002097715.1		B7P44_RS38015	271			not assigned
NZ_CP150288.1	[m35_g]16-20[m10_g]45-100[-m10_a]16-20[-m35_a]	fw	TTGAAC==TATAAT==AAATTA==TTGACA	(3585260-3585265)==(3585283-3585288)==(3585344-3585349)==(3585369-3585374)	0.0016==0.000754==0.00302==0.000279	['+', '+', '-', '-']	38.2343	17==55==19	GCF_045040695.1	helD	MHB49_RS16315	45			not assigned
NZ_CP152005.1	[m35_g]16-20[m10_g]45-100[-m10_a]16-20[-m35_a]	fw	TTGAAC==TATAAT==AAATTA==TTGACA	(3195120-3195125)==(3195143-3195148)==(3195208-3195213)==(3195233-3195238)	0.0016==0.000758==0.00303==0.000279	['+', '+', '-', '-']	38.2343	17==59==19	GCF_038595085.1	helD	MKY85_RS14235	48			not assigned
NZ_OZ007030.1	[m35_g]16-20[m10_g]45-100[-m10_a]16-20[-m35_a]	fw	TTGCAT==TATAAT==AGATTA==TTGACA	(1417885-1417890)==(1417908-1417913)==(1417999-1418004)==(1418023-1418028)	0.000798==0.000138==0.0095==0.000149	['+', '+', '-', '-']	38.2336	17==85==18	GCF_963931595.1		ABGT73_RS06795	21	No valid CDS, ontology not explored.	No valid CDS, ontology not explored.	No valid CDS, ontology not explored.
NZ_CP168020.1	[m35_g]16-20[m10_g]45-100[-m10_a]16-20[-m35_a]	fw	TTGAAC==TATAAT==AAATTA==TTGACA	(3084516-3084521)==(3084539-3084544)==(3084600-3084605)==(3084625-3084630)	0.00159==0.000749==0.003==0.000279	['+', '+', '-', '-']	38.2272	17==55==19	GCF_047302525.1	helD	ACDJ58_RS13970	45			not assigned
NZ_CP150229.1	[m35_g]16-20[m10_g]45-100[-m10_a]16-20[-m35_a]	fw	TTGAAC==TATAAT==AAATTA==TTGACA	(3222365-3222370)==(3222388-3222393)==(3222453-3222458)==(3222478-3222483)	0.00159==0.000749==0.003==0.000279	['+', '+', '-', '-']	38.2272	17==59==19	GCF_037973325.1	helD	MKZ12_RS14505	24			not assigned
NZ_CP150241.1	[m35_g]16-20[m10_g]45-100[-m10_a]16-20[-m35_a]	fw	TTGAAC==TATAAT==AAATTA==TTGACA	(3105539-3105544)==(3105562-3105567)==(3105627-3105632)==(3105652-3105657)	0.0016==0.000751==0.003==0.000279	['+', '+', '-', '-']	38.2272	17==59==19	GCF_037975235.1	helD	MKX75_RS13945	47			not assigned
NZ_CP073714.1	[m35_g]16-20[m10_g]45-100[-m10_a]16-20[-m35_a]	fw	TTGAAC==TATAAT==AAATTA==TTGACA	(3667336-3667341)==(3667359-3667364)==(3667420-3667425)==(3667445-3667450)	0.0016==0.000751==0.003==0.000279	['+', '+', '-', '-']	38.2272	17==55==19	GCF_023101145.1	helD	KET34_RS16635	45			not assigned
NZ_CP033604.1	[m35_g]16-20[m10_g]45-100[-m10_a]16-20[-m35_a]	rc	TTGAAT==AATAAT==TAAAAA==TTGACA	(2129393-2129398)==(2129368-2129373)==(2129315-2129320)==(2129290-2129295)	0.000222==0.00338==0.000626==0.000157	['-', '-', '+', '+']	38.2101	19==47==19	GCF_003722175.1		EFI48_RS09925	66			not assigned
NZ_CP150300.1	[m35_g]16-20[m10_g]45-100[-m10_a]16-20[-m35_a]	fw	TTGAAC==TATAAT==AAATTA==TTGACA	(3217401-3217406)==(3217424-3217429)==(3217489-3217494)==(3217514-3217519)	0.0016==0.00077==0.00308==0.000281	['+', '+', '-', '-']	38.1715	17==59==19	GCF_037991315.1	helD	MHI06_RS14405	47			not assigned
NZ_CP126535.1	[m35_g]16-20[m10_g]45-100[-m10_a]16-20[-m35_a]	fw	TTGAAC==TATAAT==AAATTA==TTGACA	(3258364-3258369)==(3258387-3258392)==(3258452-3258457)==(3258477-3258482)	0.0016==0.000768==0.00307==0.00028	['+', '+', '-', '-']	38.1715	17==59==19	GCF_030369595.1	helD	QNO02_RS14260	47			not assigned
NZ_CP183887.1	[m35_g]16-20[m10_g]45-100[-m10_a]16-20[-m35_a]	fw	TTGAAC==TATAAT==AAATTA==TTGACA	(3313977-3313982)==(3314000-3314005)==(3314065-3314070)==(3314090-3314095)	0.0016==0.000768==0.00307==0.00028	['+', '+', '-', '-']	38.1715	17==59==19	GCF_048572975.1	helD	ACN6MQ_RS14815	48			not assigned
NZ_CP150233.1	[m35_g]16-20[m10_g]45-100[-m10_a]16-20[-m35_a]	fw	TTGAAC==TATAAT==AAATTA==TTGACA	(3270449-3270454)==(3270472-3270477)==(3270537-3270542)==(3270562-3270567)	0.0016==0.00077==0.00308==0.000281	['+', '+', '-', '-']	38.1715	17==59==19	GCF_037974265.1	helD	MKY92_RS14375	47			not assigned
NZ_CP168019.1	[m35_g]16-20[m10_g]45-100[-m10_a]16-20[-m35_a]	rc	TTGAAC==TATAAT==AAATTA==TTGACA	(2693802-2693807)==(2693779-2693784)==(2693714-2693719)==(2693689-2693694)	0.0016==0.000768==0.00307==0.00028	['-', '-', '+', '+']	38.1715	17==59==19	GCF_047302515.1	helD	ACDJ59_RS11455	46			not assigned
NZ_CP071057.1	[m35_g]16-20[m10_g]45-100[-m10_a]16-20[-m35_a]	rc	TTCATC==TATAAT==AAAATA==TTGTCA	(2453741-2453746)==(2453718-2453723)==(2453628-2453633)==(2453605-2453610)	0.00197==3.21e-05==0.000128==0.00193	['-', '-', '+', '+']	38.1603	17==84==17	GCF_017161425.1		JW792_RS12135	197			not assigned
NZ_CP150267.1	[m35_g]16-20[m10_g]45-100[-m10_a]16-20[-m35_a]	fw	TTGAAC==TATAAT==AAATTA==TTGACA	(5362942-5362947)==(5362965-5362970)==(5363030-5363035)==(5363055-5363060)	0.00161==0.000782==0.00313==0.000282	['+', '+', '-', '-']	38.145	17==59==19	GCF_037976585.1	helD	NZ043_RS23825	47			not assigned
NZ_CP145887.1	[m35_g]16-20[m10_g]45-100[-m10_a]16-20[-m35_a]	fw	TTGAAC==TATAAT==AAATTA==TTGACA	(3306497-3306502)==(3306520-3306525)==(3306585-3306590)==(3306610-3306615)	0.00161==0.00078==0.00312==0.000282	['+', '+', '-', '-']	38.145	17==59==19	GCF_036894235.1	helD	V6669_RS14740	47			not assigned
NZ_CP018620.1	[m35_g]16-20[m10_g]45-100[-m10_a]16-20[-m35_a]	fw	TTGAAC==TATAAT==AAATTA==TTGACA	(4122141-4122146)==(4122164-4122169)==(4122229-4122234)==(4122254-4122259)	0.00161==0.00078==0.00312==0.000282	['+', '+', '-', '-']	38.145	17==59==19	GCF_001908275.1	helD	BS614_RS18340	48			not assigned
NZ_CP150219.1	[m35_g]16-20[m10_g]45-100[-m10_a]16-20[-m35_a]	rc	TTGAAC==TATAAT==AAATTA==TTGACA	(4925007-4925012)==(4924984-4924989)==(4924919-4924924)==(4924894-4924899)	0.00161==0.00078==0.00312==0.000282	['-', '-', '+', '+']	38.145	17==59==19	GCF_037969885.1	helD	NSQ38_RS21320	47			not assigned
NZ_CP150280.1	[m35_g]16-20[m10_g]45-100[-m10_a]16-20[-m35_a]	rc	TTGAAC==TATAAT==AAATTA==TTGACA	(2391008-2391013)==(2390985-2390990)==(2390920-2390925)==(2390895-2390900)	0.00161==0.00078==0.00312==0.000282	['-', '-', '+', '+']	38.145	17==59==19	GCF_037979415.1	helD	MHB71_RS10465	49			not assigned
NZ_CP150283.1	[m35_g]16-20[m10_g]45-100[-m10_a]16-20[-m35_a]	fw	TTGAAC==TATAAT==AAATTA==TTGACA	(3270685-3270690)==(3270708-3270713)==(3270773-3270778)==(3270798-3270803)	0.00161==0.000787==0.00315==0.000282	['+', '+', '-', '-']	38.1309	17==59==19	GCF_037981725.1	helD	MHH25_RS14615	48			not assigned
NZ_CP150236.1	[m35_g]16-20[m10_g]45-100[-m10_a]16-20[-m35_a]	rc	TTGAAC==TATAAT==AAATTA==TTGACA	(6095040-6095045)==(6095017-6095022)==(6094952-6094957)==(6094927-6094932)	0.00161==0.000785==0.00314==0.000282	['-', '-', '+', '+']	38.1309	17==59==19	GCF_037974935.1	helD	MKX33_RS26830	48			not assigned
NZ_CP150279.1	[m35_g]16-20[m10_g]45-100[-m10_a]16-20[-m35_a]	fw	TTGAAC==TATAAT==AAATTA==TTGACA	(3257785-3257790)==(3257808-3257813)==(3257873-3257878)==(3257898-3257903)	0.00161==0.000787==0.00315==0.000282	['+', '+', '-', '-']	38.1309	17==59==19	GCF_045040715.1	helD	MHI48_RS14640	48			not assigned
NZ_CP175536.1	[m35_g]16-20[m10_g]45-100[-m10_a]16-20[-m35_a]	fw	TTGAAC==TATAAT==AAATTA==TTGACA	(3453367-3453372)==(3453390-3453395)==(3453451-3453456)==(3453476-3453481)	0.00161==0.000789==0.00315==0.000283	['+', '+', '-', '-']	38.1309	17==55==19	GCF_046058935.1	helD	ACJYJG_RS15785	45			not assigned
NZ_CP150308.1	[m35_g]16-20[m10_g]45-100[-m10_a]16-20[-m35_a]	fw	TTGAAC==TATAAT==AAATTA==TTGACA	(3342138-3342143)==(3342161-3342166)==(3342226-3342231)==(3342251-3342256)	0.00161==0.000785==0.00314==0.000282	['+', '+', '-', '-']	38.1309	17==59==19	GCF_037993015.1	helD	MHI55_RS15260	48			not assigned
NZ_CP150296.1	[m35_g]16-20[m10_g]45-100[-m10_a]16-20[-m35_a]	fw	TTGAAC==TATAAT==AAATTA==TTGACA	(3248248-3248253)==(3248271-3248276)==(3248336-3248341)==(3248361-3248366)	0.0016==0.000773==0.00309==0.000281	['+', '+', '-', '-']	38.1238	17==59==19	GCF_045040665.1	helD	MHI12_RS14495	47			not assigned
NZ_CP118270.1	[m35_g]16-20[m10_g]45-100[-m10_a]16-20[-m35_a]	fw	TTGAAC==TATAAT==AAATTA==TTGACA	(4587195-4587200)==(4587218-4587223)==(4587279-4587284)==(4587304-4587309)	0.0016==0.000773==0.00309==0.000281	['+', '+', '-', '-']	38.1238	17==55==19	GCF_028771845.1	helD	PTQ21_RS20845	43			not assigned
NZ_CP150230.1	[m35_g]16-20[m10_g]45-100[-m10_a]16-20[-m35_a]	fw	TTGAAC==TATAAT==AAATTA==TTGACA	(3331463-3331468)==(3331486-3331491)==(3331551-3331556)==(3331576-3331581)	0.00161==0.000792==0.00317==0.000283	['+', '+', '-', '-']	38.068	17==59==19	GCF_037973995.1	helD	MKZ13_RS14805	47			not assigned
NZ_CP081825.1	[m35_g]16-20[m10_g]45-100[-m10_a]16-20[-m35_a]	fw	TTGAAC==TATAAT==AAATTA==TTGACA	(5229892-5229897)==(5229915-5229920)==(5229980-5229985)==(5230005-5230010)	0.00161==0.00079==0.00316==0.000283	['+', '+', '-', '-']	38.0609	17==59==19	GCF_019793795.1	helD	K5K90_RS22515	47			not assigned
NZ_CP043761.1	[m35_g]16-20[m10_g]45-100[-m10_a]16-20[-m35_a]	fw	TTGAAC==TATAAT==AAATTA==TTGACA	(3391529-3391534)==(3391552-3391557)==(3391617-3391622)==(3391642-3391647)	0.00161==0.000806==0.00323==0.000284	['+', '+', '-', '-']	38.0345	17==59==19	GCF_008386395.1	helD	F0220_RS14640	47			not assigned
NZ_CP169648.1	[m35_g]16-20[m10_g]45-100[-m10_a]16-20[-m35_a]	fw	TTGAAC==TATAAT==AAATTA==TTGACA	(3286483-3286488)==(3286506-3286511)==(3286571-3286576)==(3286596-3286601)	0.00161==0.000803==0.00321==0.000284	['+', '+', '-', '-']	38.0345	17==59==19	GCF_046713495.1	helD	ACETMN_RS15045	47			not assigned
NZ_CP150295.1	[m35_g]16-20[m10_g]45-100[-m10_a]16-20[-m35_a]	fw	TTGAAC==TATAAT==AAATTA==TTGACA	(3291488-3291493)==(3291511-3291516)==(3291576-3291581)==(3291601-3291606)	0.00161==0.000801==0.0032==0.000284	['+', '+', '-', '-']	38.0345	17==59==19	GCF_045040675.1	helD	MHI52_RS14870	47			not assigned
NZ_CP150294.1	[m35_g]16-20[m10_g]45-100[-m10_a]16-20[-m35_a]	fw	TTGAAC==TATAAT==AAATTA==TTGACA	(3448003-3448008)==(3448026-3448031)==(3448091-3448096)==(3448116-3448121)	0.00161==0.000797==0.00319==0.000283	['+', '+', '-', '-']	38.0345	17==59==19	GCF_045040685.1	helD	MHB43_RS15480	47			not assigned
NZ_CP150237.1	[m35_g]16-20[m10_g]45-100[-m10_a]16-20[-m35_a]	fw	TTGAAC==TATAAT==AAATTA==TTGACA	(3318657-3318662)==(3318680-3318685)==(3318745-3318750)==(3318770-3318775)	0.00161==0.000803==0.00321==0.000284	['+', '+', '-', '-']	38.0345	17==59==19	GCF_037975155.1	helD	MKY01_RS14900	48			not assigned
NZ_CP150272.1	[m35_g]16-20[m10_g]45-100[-m10_a]16-20[-m35_a]	fw	TTGAAC==TATAAT==AAATTA==TTGACA	(3470999-3471004)==(3471022-3471027)==(3471087-3471092)==(3471112-3471117)	0.00161==0.000806==0.00323==0.000284	['+', '+', '-', '-']	38.0345	17==59==19	GCF_037977015.1	helD	NSQ20_RS15870	47			not assigned
NZ_CP150242.1	[m35_g]16-20[m10_g]45-100[-m10_a]16-20[-m35_a]	fw	TTGAAC==TATAAT==AAATTA==TTGACA	(3365251-3365256)==(3365274-3365279)==(3365339-3365344)==(3365364-3365369)	0.00161==0.000808==0.00323==0.000284	['+', '+', '-', '-']	38.0203	17==59==19	GCF_037975265.1	helD	MKY95_RS15370	48			not assigned
NZ_CP150185.1	[m35_g]16-20[m10_g]45-100[-m10_a]16-20[-m35_a]	fw	TTGAAC==TATAAT==AAATTA==TTGACA	(3281332-3281337)==(3281355-3281360)==(3281420-3281425)==(3281445-3281450)	0.00161==0.000794==0.00318==0.000283	['+', '+', '-', '-']	38.0132	17==59==19	GCF_037965655.1	helD	NST33_RS14345	47			not assigned
NZ_CP066762.1	[m35_g]16-20[m10_g]45-100[-m10_a]16-20[-m35_a]	rc	TTTATT==TATAAA==AAATTA==TTGACA	(297571-297576)==(297547-297552)==(297482-297487)==(297460-297465)	0.000935==0.00118==0.000169==8.5e-05	['-', '-', '+', '+']	38.0001	18==59==16	GCF_016458785.1		JG536_RS01280	271			not assigned
NZ_CP009798.1	[m35_g]16-20[m10_g]45-100[-m10_a]16-20[-m35_a]	fw	TTTATT==TATAAA==AAATTA==TTGACA	(1414852-1414857)==(1414876-1414881)==(1414941-1414946)==(1414963-1414968)	0.000933==0.00118==0.000168==8.49e-05	['+', '+', '-', '-']	38.0001	18==59==16	GCF_000959545.1		CH72_RS06840	271			not assigned
NZ_CP066037.1	[m35_g]16-20[m10_g]45-100[-m10_a]16-20[-m35_a]	fw	TTTATT==TATAAA==AAATTA==TTGACA	(2972506-2972511)==(2972530-2972535)==(2972595-2972600)==(2972617-2972622)	0.000933==0.00118==0.000168==8.49e-05	['+', '+', '-', '-']	38.0001	18==59==16	GCF_016127755.1		I6H84_RS13965	271			not assigned
NZ_CP113278.2	[m35_g]16-20[m10_g]45-100[-m10_a]16-20[-m35_a]	fw	TTTATT==TATAAA==AAATTA==TTGACA	(37208-37213)==(37232-37237)==(37297-37302)==(37319-37324)	0.000933==0.00118==0.000168==8.49e-05	['+', '+', '-', '-']	38.0001	18==59==16	GCF_026683855.2		OR983_RS17225	271			not assigned
NZ_CP113275.2	[m35_g]16-20[m10_g]45-100[-m10_a]16-20[-m35_a]	fw	TTTATT==TATAAA==AAATTA==TTGACA	(37208-37213)==(37232-37237)==(37297-37302)==(37319-37324)	0.000933==0.00118==0.000168==8.49e-05	['+', '+', '-', '-']	38.0001	18==59==16	GCF_026683875.2		OR984_RS17235	271			not assigned
NC_008390.1	[m35_g]16-20[m10_g]45-100[-m10_a]16-20[-m35_a]	rc	TTTATT==TATAAA==AAATTA==TTGACA	(269800-269805)==(269776-269781)==(269711-269716)==(269689-269694)	0.000933==0.00118==0.000168==8.49e-05	['-', '-', '+', '+']	38.0001	18==59==16	GCF_000203915.1		BAMB_RS01165	271			not assigned
NZ_CP013445.1	[m35_g]16-20[m10_g]45-100[-m10_a]16-20[-m35_a]	fw	TTGAAT==TTTTAT==TAAAAA==TTCACA	(782680-782685)==(782703-782708)==(782765-782770)==(782787-782792)	8.42e-05==0.00118==0.000167==0.000423	['+', '+', '-', '-']	38	17==56==16	GCF_001718855.1		WK67_RS34955	255			not assigned
NZ_CP035091.1	[m35_g]16-20[m10_g]45-100[-m10_a]16-20[-m35_a]	rc	TTGAAT==TATTGT==AAATCA==TTGACA	(394583-394588)==(394558-394563)==(394468-394473)==(394445-394450)	8.42e-05==0.00118==0.00118==8.47e-05	['-', '-', '+', '+']	37.9924	19==84==17	GCF_004063735.1		EO213_RS16420	109	GO:0004030	aldehyde dehydrogenase [NAD(P)+] activity	oxidoreductase activity
NZ_CP141053.1	[m35_g]16-20[m10_g]45-100[-m10_a]16-20[-m35_a]	rc	TTGAAT==TATTGT==AAATCA==TTGACA	(1606810-1606815)==(1606785-1606790)==(1606695-1606700)==(1606672-1606677)	8.42e-05==0.00118==0.00118==8.47e-05	['-', '-', '+', '+']	37.9924	19==84==17	GCF_034627565.1		U0005_RS22355	109			not assigned
NC_008687.1	[m35_g]16-20[m10_g]45-100[-m10_a]16-20[-m35_a]	rc	TTGAAT==TATTGT==AAATCA==TTGACA	(394858-394863)==(394833-394838)==(394743-394748)==(394720-394725)	8.42e-05==0.00118==0.00118==8.47e-05	['-', '-', '+', '+']	37.9924	19==84==17	GCF_000203895.1		PDEN_RS16035	109	GO:0004030	aldehyde dehydrogenase [NAD(P)+] activity	oxidoreductase activity
NZ_CP096594.1	[m35_g]16-20[m10_g]45-100[-m10_a]16-20[-m35_a]	rc	TTGAAT==TATTGT==AAATCA==TTGACA	(394454-394459)==(394429-394434)==(394339-394344)==(394316-394321)	8.42e-05==0.00118==0.00118==8.47e-05	['-', '-', '+', '+']	37.9924	19==84==17	GCF_023238405.1		M0K93_RS16480	109	GO:0004030	aldehyde dehydrogenase [NAD(P)+] activity	oxidoreductase activity
NZ_CP165751.1	[m35_g]16-20[m10_g]45-100[-m10_a]16-20[-m35_a]	rc	TTGAAC==TATAAT==TAAGTA==TTGACA	(5198075-5198080)==(5198052-5198057)==(5197976-5197981)==(5197952-5197957)	0.000931==0.000187==0.00378==0.00017	['-', '-', '+', '+']	37.9713	17==70==18	GCF_041200225.1	speB	AB8K34_RS25265	14	GO:0008295; GO:0008783	spermidine biosynthetic process; agmatinase activity	not mapped; hydrolase activity
NZ_CP165752.1	[m35_g]16-20[m10_g]45-100[-m10_a]16-20[-m35_a]	fw	TTGAAC==TATAAT==TAAGTA==TTGACA	(1657253-1657258)==(1657276-1657281)==(1657352-1657357)==(1657376-1657381)	0.000931==0.000187==0.00378==0.00017	['+', '+', '-', '-']	37.9713	17==70==18	GCF_041200245.1	speB	AB8K35_RS08165	14	GO:0008295; GO:0008783	spermidine biosynthetic process; agmatinase activity	not mapped; hydrolase activity
NZ_CP022655.2	[m35_g]16-20[m10_g]45-100[-m10_a]16-20[-m35_a]	rc	TTGAAC==TACAAT==AAATTA==TTGACA	(4064893-4064898)==(4064870-4064875)==(4064809-4064814)==(4064784-4064789)	0.000825==0.00322==0.000589==0.000153	['-', '-', '+', '+']	37.9638	17==55==19	GCF_002243345.2	helD	CIC07_RS18565	51			not assigned
NZ_CP184381.1	[m35_g]16-20[m10_g]45-100[-m10_a]16-20[-m35_a]	rc	TTTATT==TATAAA==AAATTA==TTGACA	(285867-285872)==(285843-285848)==(285778-285783)==(285756-285761)	0.00162==0.00119==0.00017==8.55e-05	['-', '-', '+', '+']	37.947	18==59==16	GCF_049913365.1		ACN9MG_RS01225	271			not assigned
NZ_CP086291.1	[m35_g]16-20[m10_g]45-100[-m10_a]16-20[-m35_a]	rc	TTTATT==TATAAA==AAATTA==TTGACA	(279287-279292)==(279263-279268)==(279198-279203)==(279176-279181)	0.00162==0.00119==0.00017==8.55e-05	['-', '-', '+', '+']	37.947	18==59==16	GCF_020843905.1		LL999_RS01235	271			not assigned
NZ_CP113272.2	[m35_g]16-20[m10_g]45-100[-m10_a]16-20[-m35_a]	fw	TTTATT==TATAAA==AAATTA==TTGACA	(246944-246949)==(246968-246973)==(247033-247038)==(247055-247060)	0.00162==0.00119==0.00017==8.53e-05	['+', '+', '-', '-']	37.947	18==59==16	GCF_026683835.2		OR985_RS18250	271			not assigned
NZ_CP009474.1	[m35_g]16-20[m10_g]45-100[-m10_a]16-20[-m35_a]	rc	TTGCTT==TATTAT==CAAAAA==TGGACA	(3271675-3271680)==(3271651-3271656)==(3271574-3271579)==(3271552-3271557)	0.00037==3.28e-05==0.000972==0.00194	['-', '-', '+', '+']	37.9466	18==71==16	GCF_000959185.1		BG19_RS39070	121			not assigned
NC_009958.1	[m35_g]16-20[m10_g]45-100[-m10_a]16-20[-m35_a]	fw	TTCAAT==TATAAT==AAATAA==TTGAGA	(2960-2965)==(2985-2990)==(3044-3049)==(3068-3073)	0.00181==5.25e-05==0.00021==0.000484	['+', '+', '-', '-']	37.9398	19==53==18	GCF_000018145.1		DSHI_RS20480	94			not assigned
NZ_CP145892.1	[m35_g]16-20[m10_g]45-100[-m10_a]16-20[-m35_a]	fw	TTGAAC==TATAAT==AAATTA==TTGACA	(3277013-3277018)==(3277036-3277041)==(3277101-3277106)==(3277126-3277131)	0.00162==0.000817==0.00327==0.000285	['+', '+', '-', '-']	37.9026	17==59==19	GCF_036894225.1	helD	V6668_RS14715	47			not assigned
NZ_CP152426.1	[m35_g]16-20[m10_g]45-100[-m10_a]16-20[-m35_a]	rc	TTGCTT==TATTAT==TAATTA==TTGACA	(3702152-3702157)==(3702129-3702134)==(3702056-3702061)==(3702034-3702039)	0.00162==0.000839==0.00336==0.000287	['-', '-', '+', '+']	37.8682	17==67==16	GCF_039134665.1		AAHH95_RS18830	2			not assigned
NZ_CP152371.1	[m35_g]16-20[m10_g]45-100[-m10_a]16-20[-m35_a]	fw	TTTATT==TATAAA==AAATTA==TTGACA	(4222407-4222412)==(4222431-4222436)==(4222496-4222501)==(4222518-4222523)	0.00164==0.00121==0.000173==8.61e-05	['+', '+', '-', '-']	37.8485	18==59==16	GCF_038782865.1		AAFR80_RS30970	271			not assigned
NZ_CP092843.1	[m35_g]16-20[m10_g]45-100[-m10_a]16-20[-m35_a]	rc	TTTATT==TATAAA==AAATTA==TTGACA	(317205-317210)==(317181-317186)==(317116-317121)==(317094-317099)	0.00163==0.0012==0.000172==8.58e-05	['-', '-', '+', '+']	37.8485	18==59==16	GCF_026958255.1		MK974_RS01340	271			not assigned
NZ_CP187967.1	[m35_g]16-20[m10_g]45-100[-m10_a]16-20[-m35_a]	rc	TTTATT==TATAAA==AAATTA==TTGACA	(290366-290371)==(290342-290347)==(290277-290282)==(290255-290260)	0.00164==0.00121==0.000174==8.62e-05	['-', '-', '+', '+']	37.8485	18==59==16	GCF_049942845.1		ACP26O_RS01275	271			not assigned
NZ_CP042177.1	[m35_g]16-20[m10_g]45-100[-m10_a]16-20[-m35_a]	rc	TTTATT==TATAAA==AAATTA==TTGACA	(271462-271467)==(271438-271443)==(271373-271378)==(271351-271356)	0.00163==0.0012==0.000172==8.59e-05	['-', '-', '+', '+']	37.8485	18==59==16	GCF_005937855.2		FFI87_RS01245	271			not assigned
NZ_CP042315.1	[m35_g]16-20[m10_g]45-100[-m10_a]16-20[-m35_a]	fw	TTGATT==CATAAT==AAATAA==TTGACA	(3912699-3912704)==(3912723-3912728)==(3912825-3912830)==(3912847-3912852)	0.000237==0.00363==0.000686==0.000164	['+', '+', '-', '-']	37.8406	18==96==16	GCF_013408385.1		FLM33_RS19165	136			not assigned
NZ_CP042314.1	[m35_g]16-20[m10_g]45-100[-m10_a]16-20[-m35_a]	fw	TTGATT==CATAAT==AAATAA==TTGACA	(3892566-3892571)==(3892590-3892595)==(3892692-3892697)==(3892714-3892719)	0.000236==0.00363==0.000684==0.000163	['+', '+', '-', '-']	37.8406	18==96==16	GCF_013408255.1		FLM34_RS18900	136			not assigned
NZ_CP042317.1	[m35_g]16-20[m10_g]45-100[-m10_a]16-20[-m35_a]	fw	TTGATT==CATAAT==AAATAA==TTGACA	(3895490-3895495)==(3895514-3895519)==(3895616-3895621)==(3895638-3895643)	0.000236==0.00363==0.000684==0.000163	['+', '+', '-', '-']	37.8406	18==96==16	GCF_013408625.1		FLM31_RS18925	136			not assigned
NZ_CP065377.1	[m35_g]16-20[m10_g]45-100[-m10_a]16-20[-m35_a]	fw	TTGCAT==TATAAT==AAAATA==TTTACA	(2293153-2293158)==(2293176-2293181)==(2293242-2293247)==(2293267-2293272)	0.0009==0.000175==0.0007==0.000975	['+', '+', '-', '-']	37.8201	17==60==19	GCF_019967995.1		I5P96_RS11205	10	GO:0006355; GO:0003700; GO:0043565	regulation of DNA-templated transcription; DNA-binding transcription factor activity; sequence-specific DNA binding	regulation of DNA-templated transcription; transcription regulator activity; DNA binding
NZ_CP157937.1	[m35_g]16-20[m10_g]45-100[-m10_a]16-20[-m35_a]	rc	TTGCTT==TATTAT==TAATTA==TTGACA	(3703701-3703706)==(3703678-3703683)==(3703605-3703610)==(3703583-3703588)	0.00163==0.000844==0.00338==0.000288	['-', '-', '+', '+']	37.8134	17==67==16	GCF_040208385.1		ABNF96_RS18775	2			not assigned
NZ_CP151152.1	[m35_g]16-20[m10_g]45-100[-m10_a]16-20[-m35_a]	rc	TTGCTT==TATTAT==TAATTA==TTGACA	(3709301-3709306)==(3709278-3709283)==(3709205-3709210)==(3709183-3709188)	0.00163==0.000844==0.00338==0.000288	['-', '-', '+', '+']	37.8134	17==67==16	GCF_038098565.1		AADH38_RS18710	2			not assigned
NZ_CP157936.1	[m35_g]16-20[m10_g]45-100[-m10_a]16-20[-m35_a]	rc	TTGCTT==TATTAT==TAATTA==TTGACA	(3710426-3710431)==(3710403-3710408)==(3710330-3710335)==(3710308-3710313)	0.00163==0.000844==0.00338==0.000288	['-', '-', '+', '+']	37.8134	17==67==16	GCF_040208375.1		ABNF95_RS18800	2			not assigned
NZ_CP086297.1	[m35_g]16-20[m10_g]45-100[-m10_a]16-20[-m35_a]	rc	TTTATT==TATAAA==AAATTA==TTGACA	(327034-327039)==(327010-327015)==(326945-326950)==(326923-326928)	0.00165==0.00122==0.000175==8.66e-05	['-', '-', '+', '+']	37.7955	18==59==16	GCF_020843925.1		LL998_RS01515	271			not assigned
NZ_AP025568.1	[m35_g]16-20[m10_g]45-100[-m10_a]16-20[-m35_a]	rc	TTGAAT==TATAAT==TAAAAA==TTGACA	(3079754-3079759)==(3079731-3079736)==(3079628-3079633)==(3079604-3079609)	0.00229==0.000805==0.00322==0.000284	['-', '-', '+', '+']	37.7934	17==97==18	GCF_022845795.1		MWL98_RS14555	66	GO:0000160	phosphorelay signal transduction system	not mapped
NZ_CP136188.1	[m35_g]16-20[m10_g]45-100[-m10_a]16-20[-m35_a]	rc	TTGAAT==TATAAT==TAAAAA==TTGACA	(3247544-3247549)==(3247521-3247526)==(3247418-3247423)==(3247394-3247399)	0.00229==0.000805==0.00322==0.000284	['-', '-', '+', '+']	37.7934	17==97==18	GCF_033194995.1		RVY71_RS15595	45	GO:0000160	phosphorelay signal transduction system	not mapped
NZ_AP025567.1	[m35_g]16-20[m10_g]45-100[-m10_a]16-20[-m35_a]	rc	TTGAAT==TATAAT==TAAAAA==TTGACA	(3079763-3079768)==(3079740-3079745)==(3079637-3079642)==(3079613-3079618)	0.00229==0.000805==0.00322==0.000284	['-', '-', '+', '+']	37.7934	17==97==18	GCF_022845775.1		MWM00_RS14485	45	GO:0000160	phosphorelay signal transduction system	not mapped
NZ_CP176631.1	[m35_g]16-20[m10_g]45-100[-m10_a]16-20[-m35_a]	fw	TTGAAT==TATAAT==AAAAAA==TTGACA	(598461-598466)==(598484-598489)==(598586-598591)==(598611-598616)	0.00228==0.000797==0.00319==0.000283	['+', '+', '-', '-']	37.7934	17==96==19	GCF_046603835.1		ACK2JD_RS02765	45	GO:0000160	phosphorelay signal transduction system	not mapped
NZ_CP050057.1	[m35_g]16-20[m10_g]45-100[-m10_a]16-20[-m35_a]	fw	TTGATT==TATAAT==AAAATA==TGGAAA	(1819-1824)==(1842-1847)==(1897-1902)==(1922-1927)	8.79e-05==4.43e-05==0.000177==0.00948	['+', '+', '-', '-']	37.782	17==49==19	GCF_013305845.1		HAP33_RS28945	156			not assigned
NZ_CP097544.1	[m35_g]16-20[m10_g]45-100[-m10_a]16-20[-m35_a]	fw	TTCAAT==TATAAT==AAATAA==TTGAGA	(2960-2965)==(2985-2990)==(3044-3049)==(3068-3073)	0.00184==5.4e-05==0.000216==0.000492	['+', '+', '-', '-']	37.782	19==53==18	GCF_023558335.1		M8008_RS20865	94			not assigned
NZ_CP086294.1	[m35_g]16-20[m10_g]45-100[-m10_a]16-20[-m35_a]	rc	TTTATT==TATAAA==AAATTA==TTGACA	(299426-299431)==(299402-299407)==(299337-299342)==(299315-299320)	0.00166==0.00123==0.000177==8.72e-05	['-', '-', '+', '+']	37.782	18==59==16	GCF_020843945.1		LMA01_RS01350	271			not assigned
NZ_CP086301.1	[m35_g]16-20[m10_g]45-100[-m10_a]16-20[-m35_a]	rc	TTTATT==TATAAA==AAATTA==TTGACA	(259039-259044)==(259015-259020)==(258950-258955)==(258928-258933)	0.00166==0.00123==0.000177==8.72e-05	['-', '-', '+', '+']	37.782	18==59==16	GCF_020843965.1		LMA02_RS01150	271			not assigned
NZ_CP097551.1	[m35_g]16-20[m10_g]45-100[-m10_a]16-20[-m35_a]	fw	TTCAAT==TATAAT==AAATAA==TTGAGA	(2960-2965)==(2985-2990)==(3044-3049)==(3068-3073)	0.00184==5.4e-05==0.000216==0.000492	['+', '+', '-', '-']	37.782	19==53==18	GCF_023558355.1		M8007_RS20890	94			not assigned
NZ_CP128848.1	[m35_g]16-20[m10_g]45-100[-m10_a]16-20[-m35_a]	rc	TTTATA==TATTAT==TAAATA==TTGAAA	(4265-4270)==(4240-4245)==(4166-4171)==(4143-4148)	0.0104==1.53e-05==6.1e-05==0.000229	['-', '-', '+', '+']	37.7734	19==68==17	GCF_030388665.1		QUY26_RS40450	82			not assigned
NZ_CP123994.1	[m35_g]16-20[m10_g]45-100[-m10_a]16-20[-m35_a]	rc	TTGCAC==TATAAT==TAATTA==TTGACA	(2140546-2140551)==(2140523-2140528)==(2140467-2140472)==(2140442-2140447)	0.000468==0.000962==0.00385==0.000297	['-', '-', '+', '+']	37.7439	17==50==19	GCF_029948165.1	ppsA	QHF92_RS10380	24	GO:0016310; GO:0005524; GO:0016301	phosphorylation; ATP binding; kinase activity	not mapped; transferase activity
NZ_CP021169.1	[m35_g]16-20[m10_g]45-100[-m10_a]16-20[-m35_a]	rc	TTGCAC==TATAAT==TAATAA==TTGACA	(1968594-1968599)==(1968571-1968576)==(1968513-1968518)==(1968488-1968493)	0.000468==0.000953==0.00381==0.000297	['-', '-', '+', '+']	37.7439	17==52==19	GCF_002142595.1	ppsA	B9N48_RS09865	28	No valid CDS, ontology not explored.	No valid CDS, ontology not explored.	No valid CDS, ontology not explored.
NZ_CP111073.1	[m35_g]16-20[m10_g]45-100[-m10_a]16-20[-m35_a]	rc	TTGCAC==TATAAT==TAATTA==TTGACA	(2145551-2145556)==(2145528-2145533)==(2145472-2145477)==(2145447-2145452)	0.000468==0.000962==0.00385==0.000297	['-', '-', '+', '+']	37.7439	17==50==19	GCF_026278285.1	ppsA	OP701_RS10400	24	GO:0016310; GO:0005524; GO:0016301	phosphorylation; ATP binding; kinase activity	not mapped; transferase activity
NZ_CP126534.1	[m35_g]16-20[m10_g]45-100[-m10_a]16-20[-m35_a]	fw	TTGCAC==TATAAT==TAATTA==TTGACA	(1581548-1581553)==(1581571-1581576)==(1581627-1581632)==(1581652-1581657)	0.000468==0.000962==0.00385==0.000297	['+', '+', '-', '-']	37.7439	17==50==19	GCF_030177695.1	ppsA	QN218_RS08525	24	GO:0016310; GO:0005524; GO:0016301	phosphorylation; ATP binding; kinase activity	not mapped; transferase activity
NZ_CP096592.1	[m35_g]16-20[m10_g]45-100[-m10_a]16-20[-m35_a]	rc	TTGCAC==TATAAT==TAATTA==TTGACA	(2145551-2145556)==(2145528-2145533)==(2145472-2145477)==(2145447-2145452)	0.000468==0.000962==0.00385==0.000297	['-', '-', '+', '+']	37.7439	17==50==19	GCF_023238325.1	ppsA	M1M80_RS10390	24	GO:0016310; GO:0005524; GO:0016301	phosphorylation; ATP binding; kinase activity	not mapped; transferase activity
NZ_CP141263.1	[m35_g]16-20[m10_g]45-100[-m10_a]16-20[-m35_a]	rc	TTGCAC==TATAAT==TAATTA==TTGACA	(2146051-2146056)==(2146028-2146033)==(2145972-2145977)==(2145947-2145952)	0.000468==0.000962==0.00385==0.000297	['-', '-', '+', '+']	37.7439	17==50==19	GCF_035320845.1	ppsA	U6I89_RS10405	24	GO:0016310; GO:0005524; GO:0016301	phosphorylation; ATP binding; kinase activity	not mapped; transferase activity
NZ_CP135236.1	[m35_g]16-20[m10_g]45-100[-m10_a]16-20[-m35_a]	fw	TTGATT==TATTAT==TTATAA==TTTACA	(4063357-4063362)==(4063379-4063384)==(4063455-4063460)==(4063480-4063485)	8.84e-05==4.46e-05==0.0039==0.000439	['+', '+', '-', '-']	37.7293	16==70==19	GCF_034554595.1		RNT40_RS18475	184	GO:0006310; GO:0015074; GO:0003677	DNA recombination; DNA integration; DNA binding	DNA recombination; not mapped; DNA binding
NC_010551.1	[m35_g]16-20[m10_g]45-100[-m10_a]16-20[-m35_a]	rc	TTTATT==TATAAA==AAATTA==TTGACA	(277359-277364)==(277335-277340)==(277270-277275)==(277248-277253)	0.00167==0.00125==0.00018==8.78e-05	['-', '-', '+', '+']	37.7293	18==59==16	GCF_000019925.1		BAMMC406_RS01235	271			not assigned
NZ_CP065379.1	[m35_g]16-20[m10_g]45-100[-m10_a]16-20[-m35_a]	fw	TTGCAT==TATAAT==AAAATA==TTTACA	(2304896-2304901)==(2304919-2304924)==(2304985-2304990)==(2305010-2305015)	0.000903==0.000176==0.000704==0.000979	['+', '+', '-', '-']	37.7195	17==60==19	GCF_019968035.1		I5P98_RS11245	10	GO:0006355; GO:0003700; GO:0043565	regulation of DNA-templated transcription; DNA-binding transcription factor activity; sequence-specific DNA binding	regulation of DNA-templated transcription; transcription regulator activity; DNA binding
NZ_CP065378.1	[m35_g]16-20[m10_g]45-100[-m10_a]16-20[-m35_a]	fw	TTGCAT==TATAAT==AAAATA==TTTACA	(2304355-2304360)==(2304378-2304383)==(2304444-2304449)==(2304469-2304474)	0.000903==0.000176==0.000704==0.000979	['+', '+', '-', '-']	37.7195	17==60==19	GCF_019968015.1		I5P97_RS11250	10	GO:0006355; GO:0003700; GO:0043565	regulation of DNA-templated transcription; DNA-binding transcription factor activity; sequence-specific DNA binding	regulation of DNA-templated transcription; transcription regulator activity; DNA binding
NZ_CP187545.1	[m35_g]16-20[m10_g]45-100[-m10_a]16-20[-m35_a]	rc	TTGCAC==TATAAT==TAATTA==TTGACA	(2132395-2132400)==(2132372-2132377)==(2132316-2132321)==(2132291-2132296)	0.000467==0.000964==0.00386==0.000297	['-', '-', '+', '+']	37.7167	17==50==19	GCF_049852145.1	ppsA	ACO041_RS10330	24	GO:0016310; GO:0005524; GO:0016301	phosphorylation; ATP binding; kinase activity	not mapped; transferase activity
NZ_CP021145.1	[m35_g]16-20[m10_g]45-100[-m10_a]16-20[-m35_a]	rc	TTGATT==TATTAT==AAAATA==TTGACA	(2034750-2034755)==(2034725-2034730)==(2034643-2034648)==(2034621-2034626)	0.0023==0.000815==0.00326==0.000285	['-', '-', '+', '+']	37.7021	19==76==16	GCF_002142655.1		CAY59_RS09860	101			not assigned
NZ_CP045825.1	[m35_g]16-20[m10_g]45-100[-m10_a]16-20[-m35_a]	rc	TTGCAC==TATAAT==TAATAA==TTGACA	(2144191-2144196)==(2144168-2144173)==(2144110-2144115)==(2144085-2144090)	0.000467==0.000972==0.00389==0.000298	['-', '-', '+', '+']	37.698	17==52==19	GCF_009662235.1	ppsA	GII77_RS10845	27	GO:0016310; GO:0005524; GO:0016301	phosphorylation; ATP binding; kinase activity	not mapped; transferase activity
NZ_OX419578.1	[m35_g]16-20[m10_g]45-100[-m10_a]16-20[-m35_a]	rc	TTGCAC==TATAAT==TAATAA==TTGACA	(2025328-2025333)==(2025305-2025310)==(2025247-2025252)==(2025222-2025227)	0.000467==0.000972==0.00389==0.000298	['-', '-', '+', '+']	37.698	17==52==19	GCF_905315055.2	ppsA	KJP45_RS10080	25	GO:0016310; GO:0005524; GO:0016301	phosphorylation; ATP binding; kinase activity	not mapped; transferase activity
NC_017743.1	[m35_g]16-20[m10_g]45-100[-m10_a]16-20[-m35_a]	rc	TTGCAC==TATAAT==TAATAA==TTGACA	(2104390-2104395)==(2104367-2104372)==(2104309-2104314)==(2104284-2104289)	0.000467==0.000972==0.00389==0.000298	['-', '-', '+', '+']	37.698	17==52==19	GCF_000259365.1	ppsA	MY9_RS10320	25	GO:0016310; GO:0005524; GO:0016301	phosphorylation; ATP binding; kinase activity	not mapped; transferase activity
NC_006582.1	[m35_g]16-20[m10_g]45-100[-m10_a]16-20[-m35_a]	rc	TTGCTT==TATTAT==TAATTA==TTGACA	(4099663-4099668)==(4099640-4099645)==(4099567-4099572)==(4099545-4099550)	0.00164==0.000888==0.00355==0.000291	['-', '-', '+', '+']	37.6963	17==67==16	GCF_000009825.1		ABC_RS21695	2			not assigned
NZ_CP144921.1	[m35_g]16-20[m10_g]45-100[-m10_a]16-20[-m35_a]	rc	TTGCTT==TATTAT==TAATTA==TTGACA	(1647583-1647588)==(1647560-1647565)==(1647487-1647492)==(1647465-1647470)	0.00164==0.000876==0.00351==0.000291	['-', '-', '+', '+']	37.6951	17==67==16	GCF_036700015.1		V5G21_RS08280	2			not assigned
NZ_CP011524.1	[m35_g]16-20[m10_g]45-100[-m10_a]16-20[-m35_a]	fw	TCGCAC==TATTAT==AAAATA==TTGACA	(2470393-2470398)==(2470416-2470421)==(2470492-2470497)==(2470517-2470522)	0.0182==0.000138==0.000552==0.000149	['+', '+', '-', '-']	37.6934	17==70==19	GCF_004154955.1		SRB521_RS12240	52			not assigned
NZ_CP080629.1	[m35_g]16-20[m10_g]45-100[-m10_a]16-20[-m35_a]	rc	TTGCAC==TATAAT==TAATAA==TTGACA	(2017049-2017054)==(2017026-2017031)==(2016968-2016973)==(2016943-2016948)	0.000467==0.000976==0.0039==0.000298	['-', '-', '+', '+']	37.6908	17==52==19	GCF_019599105.1	ppsA	K3G18_RS09995	27	GO:0016310; GO:0005524; GO:0016301	phosphorylation; ATP binding; kinase activity	not mapped; transferase activity
NZ_CP110105.1	[m35_g]16-20[m10_g]45-100[-m10_a]16-20[-m35_a]	rc	TTGCAC==TATAAT==TAATAA==TTGACA	(851613-851618)==(851590-851595)==(851532-851537)==(851507-851512)	0.000467==0.000978==0.00391==0.000299	['-', '-', '+', '+']	37.6908	17==52==19	GCF_045780055.1	ppsA	OKW88_RS03875	25	GO:0016310; GO:0005524; GO:0016301	phosphorylation; ATP binding; kinase activity	not mapped; transferase activity
NZ_CP116869.1	[m35_g]16-20[m10_g]45-100[-m10_a]16-20[-m35_a]	rc	TTGCAC==TATAAT==TAATAA==TTGACA	(1871193-1871198)==(1871170-1871175)==(1871112-1871117)==(1871087-1871092)	0.000467==0.000976==0.0039==0.000298	['-', '-', '+', '+']	37.6908	17==52==19	GCF_028541565.1	ppsA	PPM34_RS09265	27	GO:0016310; GO:0005524; GO:0016301	phosphorylation; ATP binding; kinase activity	not mapped; transferase activity
NZ_CP017072.1	[m35_g]16-20[m10_g]45-100[-m10_a]16-20[-m35_a]	fw	TTGCAC==TATAAT==TAATAA==TTGACA	(2213353-2213358)==(2213376-2213381)==(2213434-2213439)==(2213459-2213464)	0.000467==0.000978==0.00391==0.000299	['+', '+', '-', '-']	37.6908	17==52==19	GCF_001719225.1	ppsA	BGM23_RS11850	27	No valid CDS, ontology not explored.	No valid CDS, ontology not explored.	No valid CDS, ontology not explored.
NZ_CP100436.1	[m35_g]16-20[m10_g]45-100[-m10_a]16-20[-m35_a]	rc	TTGCAC==TATAAT==TAATAA==TTGACA	(2025809-2025814)==(2025786-2025791)==(2025728-2025733)==(2025703-2025708)	0.000467==0.000976==0.0039==0.000298	['-', '-', '+', '+']	37.6908	17==52==19	GCF_024220155.1	ppsA	NLK52_RS10100	26	GO:0016310; GO:0005524; GO:0016301	phosphorylation; ATP binding; kinase activity	not mapped; transferase activity
NZ_CP060417.1	[m35_g]16-20[m10_g]45-100[-m10_a]16-20[-m35_a]	rc	TTGCAC==TATAAT==TAATAA==TTGACA	(2023614-2023619)==(2023591-2023596)==(2023533-2023538)==(2023508-2023513)	0.000467==0.000974==0.0039==0.000298	['-', '-', '+', '+']	37.6908	17==52==19	GCF_014298115.1	ppsA	H8S71_RS10040	26	GO:0016310; GO:0005524; GO:0016301	phosphorylation; ATP binding; kinase activity	not mapped; transferase activity
NZ_CP137687.1	[m35_g]16-20[m10_g]45-100[-m10_a]16-20[-m35_a]	fw	TTGCAC==TATAAT==TAATAA==TTGACA	(126496-126501)==(126519-126524)==(126577-126582)==(126602-126607)	0.000467==0.000976==0.0039==0.000298	['+', '+', '-', '-']	37.6908	17==52==19	GCF_045001865.1	ppsA	R6Y88_RS00770	26	GO:0016310; GO:0005524; GO:0016301	phosphorylation; ATP binding; kinase activity	not mapped; transferase activity
NZ_CP155795.1	[m35_g]16-20[m10_g]45-100[-m10_a]16-20[-m35_a]	rc	TTGCAC==TATAAT==TAATAA==TTGACA	(2054731-2054736)==(2054708-2054713)==(2054650-2054655)==(2054625-2054630)	0.000467==0.000978==0.00391==0.000299	['-', '-', '+', '+']	37.6908	17==52==19	GCF_039728905.1	ppsA	ABEG41_RS10350	26	GO:0016310; GO:0005524; GO:0016301	phosphorylation; ATP binding; kinase activity	not mapped; transferase activity
NZ_CP185918.1	[m35_g]16-20[m10_g]45-100[-m10_a]16-20[-m35_a]	rc	TTGCAC==TATAAT==TAATAA==TTGACA	(2035107-2035112)==(2035084-2035089)==(2035026-2035031)==(2035001-2035006)	0.000467==0.000978==0.00391==0.000299	['-', '-', '+', '+']	37.6908	17==52==19	GCF_049200355.1	ppsA	ACOR15_RS10135	27	GO:0016310; GO:0005524; GO:0016301	phosphorylation; ATP binding; kinase activity	not mapped; transferase activity
NZ_CP104855.1	[m35_g]16-20[m10_g]45-100[-m10_a]16-20[-m35_a]	rc	TTGCAC==TATAAT==TAATAA==TTGACA	(2025756-2025761)==(2025733-2025738)==(2025675-2025680)==(2025650-2025655)	0.000467==0.000976==0.0039==0.000298	['-', '-', '+', '+']	37.6908	17==52==19	GCF_025426155.1	ppsA	N6G78_RS10155	26	GO:0016310; GO:0005524; GO:0016301	phosphorylation; ATP binding; kinase activity	not mapped; transferase activity
NZ_CP116870.1	[m35_g]16-20[m10_g]45-100[-m10_a]16-20[-m35_a]	rc	TTGCAC==TATAAT==TAATAA==TTGACA	(1999344-1999349)==(1999321-1999326)==(1999263-1999268)==(1999238-1999243)	0.000467==0.000974==0.0039==0.000298	['-', '-', '+', '+']	37.6908	17==52==19	GCF_028541585.1	ppsA	PPM45_RS09920	27	GO:0016310; GO:0005524; GO:0016301	phosphorylation; ATP binding; kinase activity	not mapped; transferase activity
NZ_CP103784.1	[m35_g]16-20[m10_g]45-100[-m10_a]16-20[-m35_a]	rc	TTGCAC==TATAAT==TAATAA==TTGACA	(2038896-2038901)==(2038873-2038878)==(2038815-2038820)==(2038790-2038795)	0.000467==0.000978==0.00391==0.000299	['-', '-', '+', '+']	37.6908	17==52==19	GCF_024917175.1	ppsA	NYR91_RS10170	28	GO:0016310; GO:0005524; GO:0016301	phosphorylation; ATP binding; kinase activity	not mapped; transferase activity
NZ_CP098417.1	[m35_g]16-20[m10_g]45-100[-m10_a]16-20[-m35_a]	rc	TTGCAC==TATAAT==TAATAA==TTGACA	(2057773-2057778)==(2057750-2057755)==(2057692-2057697)==(2057667-2057672)	0.000467==0.000976==0.0039==0.000298	['-', '-', '+', '+']	37.6908	17==52==19	GCF_023702085.1	ppsA	NCL52_RS10225	28	GO:0016310; GO:0005524; GO:0016301	phosphorylation; ATP binding; kinase activity	not mapped; transferase activity
NZ_CP132912.1	[m35_g]16-20[m10_g]45-100[-m10_a]16-20[-m35_a]	rc	TTGCAC==TATAAT==TAATAA==TTGACA	(1961966-1961971)==(1961943-1961948)==(1961885-1961890)==(1961860-1961865)	0.000467==0.000978==0.00391==0.000299	['-', '-', '+', '+']	37.6908	17==52==19	GCF_030846795.1	ppsA	RA292_RS09680	27	GO:0016310; GO:0005524; GO:0016301	phosphorylation; ATP binding; kinase activity	not mapped; transferase activity
NZ_CP014166.1	[m35_g]16-20[m10_g]45-100[-m10_a]16-20[-m35_a]	rc	TTGCAC==TATAAT==TAATAA==TTGACA	(2029161-2029166)==(2029138-2029143)==(2029080-2029085)==(2029055-2029060)	0.000467==0.000978==0.00391==0.000299	['-', '-', '+', '+']	37.6908	17==52==19	GCF_001541905.1	ppsA	AWM80_RS10195	27	GO:0016310; GO:0005524; GO:0016301	phosphorylation; ATP binding; kinase activity	not mapped; transferase activity
NZ_CP028201.1	[m35_g]16-20[m10_g]45-100[-m10_a]16-20[-m35_a]	rc	TTGCAC==TATAAT==TAATAA==TTGACA	(1849530-1849535)==(1849507-1849512)==(1849449-1849454)==(1849424-1849429)	0.000467==0.000974==0.0039==0.000298	['-', '-', '+', '+']	37.6908	17==52==19	GCF_009913255.1	ppsA	C7M16_RS09005	27	GO:0016310; GO:0005524; GO:0016301	phosphorylation; ATP binding; kinase activity	not mapped; transferase activity
NZ_CP150278.1	[m35_g]16-20[m10_g]45-100[-m10_a]16-20[-m35_a]	rc	TTGCAC==TATAAT==TAATAA==TTGACA	(2017099-2017104)==(2017076-2017081)==(2017018-2017023)==(2016993-2016998)	0.000467==0.000978==0.00391==0.000299	['-', '-', '+', '+']	37.6908	17==52==19	GCF_045040725.1	ppsA	MHB62_RS10045	27	GO:0016310; GO:0005524; GO:0016301	phosphorylation; ATP binding; kinase activity	not mapped; transferase activity
NZ_CP074571.1	[m35_g]16-20[m10_g]45-100[-m10_a]16-20[-m35_a]	rc	TTGCAC==TATAAT==TAATAA==TTGACA	(2026752-2026757)==(2026729-2026734)==(2026671-2026676)==(2026646-2026651)	0.000467==0.000976==0.0039==0.000298	['-', '-', '+', '+']	37.6908	17==52==19	GCF_018394175.1	ppsA	KIH94_RS10095	26	GO:0016310; GO:0005524; GO:0016301	phosphorylation; ATP binding; kinase activity	not mapped; transferase activity
NZ_CP081458.1	[m35_g]16-20[m10_g]45-100[-m10_a]16-20[-m35_a]	rc	TTGCAC==TATAAT==TAATAA==TTGACA	(2025728-2025733)==(2025705-2025710)==(2025647-2025652)==(2025622-2025627)	0.000467==0.000976==0.0039==0.000298	['-', '-', '+', '+']	37.6908	17==52==19	GCF_025809235.1	ppsA	K4756_RS10125	26	GO:0016310; GO:0005524; GO:0016301	phosphorylation; ATP binding; kinase activity	not mapped; transferase activity
NZ_AP029050.1	[m35_g]16-20[m10_g]45-100[-m10_a]16-20[-m35_a]	fw	TTGCAC==TATAAT==TAATAA==TTGACA	(462024-462029)==(462047-462052)==(462105-462110)==(462130-462135)	0.000467==0.000978==0.00391==0.000299	['+', '+', '-', '-']	37.6908	17==52==19	GCF_037101185.1	ppsA	AACH71_RS02725	26	GO:0016310; GO:0005524; GO:0016301	phosphorylation; ATP binding; kinase activity	not mapped; transferase activity
NZ_CP021911.1	[m35_g]16-20[m10_g]45-100[-m10_a]16-20[-m35_a]	rc	TTGCAC==TATAAT==TAATAA==TTGACA	(1909557-1909562)==(1909534-1909539)==(1909476-1909481)==(1909451-1909456)	0.000467==0.000974==0.0039==0.000298	['-', '-', '+', '+']	37.6908	17==52==19	GCF_002201875.1	ppsA	CDO84_RS09175	25	GO:0016310; GO:0005524; GO:0016301	phosphorylation; ATP binding; kinase activity	not mapped; transferase activity
NZ_CP124601.1	[m35_g]16-20[m10_g]45-100[-m10_a]16-20[-m35_a]	rc	TTGCAC==TATAAT==TAATAA==TTGACA	(2791972-2791977)==(2791949-2791954)==(2791891-2791896)==(2791866-2791871)	0.000467==0.000978==0.00391==0.000299	['-', '-', '+', '+']	37.6908	17==52==19	GCF_029958885.1	ppsA	QI003_RS13620	25	GO:0016310; GO:0005524; GO:0016301	phosphorylation; ATP binding; kinase activity	not mapped; transferase activity
NZ_CP124601.1	[m35_g]16-20[m10_g]45-100[-m10_a]16-20[-m35_a]	rc	TTGCAC==TATAAT==TAATAA==TTGACA	(2078982-2078987)==(2078959-2078964)==(2078901-2078906)==(2078876-2078881)	0.000467==0.000978==0.00391==0.000299	['-', '-', '+', '+']	37.6908	17==52==19	GCF_029958885.1	ppsA	QI003_RS10190	25	GO:0016310; GO:0005524; GO:0016301	phosphorylation; ATP binding; kinase activity	not mapped; transferase activity
NC_019896.1	[m35_g]16-20[m10_g]45-100[-m10_a]16-20[-m35_a]	fw	TTGCAC==TATAAT==TAATAA==TTGACA	(2011625-2011630)==(2011648-2011653)==(2011706-2011711)==(2011731-2011736)	0.000467==0.000978==0.00391==0.000299	['+', '+', '-', '-']	37.6908	17==52==19	GCF_000321395.1	ppsA	A7A1_RS10640	27	No valid CDS, ontology not explored.	No valid CDS, ontology not explored.	No valid CDS, ontology not explored.
NZ_CP160396.1	[m35_g]16-20[m10_g]45-100[-m10_a]16-20[-m35_a]	fw	TTGCAC==TATAAT==TAATAA==TTGACA	(2011624-2011629)==(2011647-2011652)==(2011705-2011710)==(2011730-2011735)	0.000467==0.000978==0.00391==0.000299	['+', '+', '-', '-']	37.6908	17==52==19	GCF_040733615.1	ppsA	AB1F75_RS10715	27	No valid CDS, ontology not explored.	No valid CDS, ontology not explored.	No valid CDS, ontology not explored.
NZ_CP133703.1	[m35_g]16-20[m10_g]45-100[-m10_a]16-20[-m35_a]	fw	TTGCAC==TATAAT==TAATAA==TTGACA	(2010392-2010397)==(2010415-2010420)==(2010473-2010478)==(2010498-2010503)	0.000467==0.000978==0.00391==0.000299	['+', '+', '-', '-']	37.6908	17==52==19	GCF_031326005.1	ppsA	RFN65_RS10605	27	GO:0016310; GO:0005524; GO:0016301	phosphorylation; ATP binding; kinase activity	not mapped; transferase activity
NC_020244.1	[m35_g]16-20[m10_g]45-100[-m10_a]16-20[-m35_a]	rc	TTGCAC==TATAAT==TAATAA==TTGACA	(2059542-2059547)==(2059519-2059524)==(2059461-2059466)==(2059436-2059441)	0.000467==0.000978==0.00391==0.000299	['-', '-', '+', '+']	37.6908	17==52==19	GCF_000338735.1	ppsA	C663_RS10035	26	GO:0016310; GO:0005524; GO:0016301	phosphorylation; ATP binding; kinase activity	not mapped; transferase activity
NZ_CP039935.1	[m35_g]16-20[m10_g]45-100[-m10_a]16-20[-m35_a]	rc	TTGCAC==TATAAT==TAATAA==TTGACA	(2042141-2042146)==(2042118-2042123)==(2042060-2042065)==(2042035-2042040)	0.000467==0.000974==0.0039==0.000298	['-', '-', '+', '+']	37.6908	17==52==19	GCF_005234095.1	ppsA	FCJ76_RS10225	28	GO:0016310; GO:0005524; GO:0016301	phosphorylation; ATP binding; kinase activity	not mapped; transferase activity
NC_020832.1	[m35_g]16-20[m10_g]45-100[-m10_a]16-20[-m35_a]	rc	TTGCAC==TATAAT==TAATAA==TTGACA	(2021106-2021111)==(2021083-2021088)==(2021025-2021030)==(2021000-2021005)	0.000467==0.000976==0.0039==0.000298	['-', '-', '+', '+']	37.6908	17==52==19	GCF_000349795.1	ppsA	I653_RS09800	26	GO:0016310; GO:0005524; GO:0016301	phosphorylation; ATP binding; kinase activity	not mapped; transferase activity
NZ_CP017676.1	[m35_g]16-20[m10_g]45-100[-m10_a]16-20[-m35_a]	rc	TTGCAC==TATAAT==TAATAA==TTGACA	(3937874-3937879)==(3937851-3937856)==(3937793-3937798)==(3937768-3937773)	0.000467==0.000976==0.0039==0.000298	['-', '-', '+', '+']	37.6908	17==52==19	GCF_001808235.1	ppsA	BKN48_RS20180	26	GO:0016310; GO:0005524; GO:0016301	phosphorylation; ATP binding; kinase activity	not mapped; transferase activity
NZ_AP012496.1	[m35_g]16-20[m10_g]45-100[-m10_a]16-20[-m35_a]	rc	TTGCAC==TATAAT==TAATAA==TTGACA	(2020257-2020262)==(2020234-2020239)==(2020176-2020181)==(2020151-2020156)	0.000467==0.000976==0.0039==0.000298	['-', '-', '+', '+']	37.6908	17==52==19	GCF_000523045.1	ppsA	BEST7003_RS09800	27	GO:0016310; GO:0005524; GO:0016301	phosphorylation; ATP binding; kinase activity	not mapped; transferase activity
NZ_CP133653.1	[m35_g]16-20[m10_g]45-100[-m10_a]16-20[-m35_a]	rc	TTGCAC==TATAAT==TAATAA==TTGACA	(2029513-2029518)==(2029490-2029495)==(2029432-2029437)==(2029407-2029412)	0.000467==0.000978==0.00391==0.000299	['-', '-', '+', '+']	37.6908	17==52==19	GCF_031326045.1	ppsA	RFN60_RS10110	27	GO:0016310; GO:0005524; GO:0016301	phosphorylation; ATP binding; kinase activity	not mapped; transferase activity
NZ_CP011534.1	[m35_g]16-20[m10_g]45-100[-m10_a]16-20[-m35_a]	rc	TTGCAC==TATAAT==TAATAA==TTGACA	(2052745-2052750)==(2052722-2052727)==(2052664-2052669)==(2052639-2052644)	0.000467==0.000974==0.0039==0.000298	['-', '-', '+', '+']	37.6908	17==52==19	GCF_001015095.1	ppsA	ABA10_RS10255	26	GO:0016310; GO:0005524; GO:0016301	phosphorylation; ATP binding; kinase activity	not mapped; transferase activity
NZ_CP160220.1	[m35_g]16-20[m10_g]45-100[-m10_a]16-20[-m35_a]	rc	TTGCAC==TATAAT==TAATAA==TTGACA	(2049877-2049882)==(2049854-2049859)==(2049796-2049801)==(2049771-2049776)	0.000467==0.000976==0.0039==0.000298	['-', '-', '+', '+']	37.6908	17==52==19	GCF_040712175.1	ppsA	AB0R82_RS10220	27	GO:0016310; GO:0005524; GO:0016301	phosphorylation; ATP binding; kinase activity	not mapped; transferase activity
NZ_CP127095.1	[m35_g]16-20[m10_g]45-100[-m10_a]16-20[-m35_a]	fw	TTGCAC==TATAAT==TAATTA==TTGACA	(966091-966096)==(966114-966119)==(966171-966176)==(966196-966201)	0.000467==0.000974==0.0039==0.000298	['+', '+', '-', '-']	37.6908	17==51==19	GCF_030128945.2	ppsA	QMC72_RS05385	24	GO:0016310; GO:0005524; GO:0016301	phosphorylation; ATP binding; kinase activity	not mapped; transferase activity
NZ_CP159912.1	[m35_g]16-20[m10_g]45-100[-m10_a]16-20[-m35_a]	fw	TTGCAC==TATAAT==TAATAA==TTGACA	(2191688-2191693)==(2191711-2191716)==(2191769-2191774)==(2191794-2191799)	0.000467==0.000978==0.00391==0.000299	['+', '+', '-', '-']	37.6908	17==52==19	GCF_040616335.1	ppsA	ABXV02_RS11855	27	GO:0016310; GO:0005524; GO:0016301	phosphorylation; ATP binding; kinase activity	not mapped; transferase activity
NZ_CP015975.1	[m35_g]16-20[m10_g]45-100[-m10_a]16-20[-m35_a]	rc	TTGCAC==TATAAT==TAATAA==TTGACA	(1894868-1894873)==(1894845-1894850)==(1894787-1894792)==(1894762-1894767)	0.000467==0.000974==0.0039==0.000298	['-', '-', '+', '+']	37.6908	17==52==19	GCF_001660525.1	ppsA	A8O17_RS09765	27	GO:0016310; GO:0005524; GO:0016301	phosphorylation; ATP binding; kinase activity	not mapped; transferase activity
NZ_CP150177.1	[m35_g]16-20[m10_g]45-100[-m10_a]16-20[-m35_a]	rc	TTGCAC==TATAAT==TAATAA==TTGACA	(2017383-2017388)==(2017360-2017365)==(2017302-2017307)==(2017277-2017282)	0.000467==0.000978==0.00391==0.000299	['-', '-', '+', '+']	37.6908	17==52==19	GCF_037964975.1	ppsA	NSU05_RS10035	27	GO:0016310; GO:0005524; GO:0016301	phosphorylation; ATP binding; kinase activity	not mapped; transferase activity
NZ_CP013654.1	[m35_g]16-20[m10_g]45-100[-m10_a]16-20[-m35_a]	fw	TTGCAC==TATAAT==TAATAA==TTGACA	(1587646-1587651)==(1587669-1587674)==(1587727-1587732)==(1587752-1587757)	0.000467==0.000976==0.0039==0.000298	['+', '+', '-', '-']	37.6908	17==52==19	GCF_001465815.1	ppsA	AT706_RS08440	26	GO:0016310; GO:0005524; GO:0016301	phosphorylation; ATP binding; kinase activity	not mapped; transferase activity
NZ_CP150251.1	[m35_g]16-20[m10_g]45-100[-m10_a]16-20[-m35_a]	rc	TTGCAC==TATAAT==TAATAA==TTGACA	(2068369-2068374)==(2068346-2068351)==(2068289-2068294)==(2068264-2068269)	0.000467==0.000976==0.0039==0.000298	['-', '-', '+', '+']	37.6908	17==51==19	GCF_037975295.1	ppsA	NYE53_RS10235	26	GO:0016310; GO:0005524; GO:0016301	phosphorylation; ATP binding; kinase activity	not mapped; transferase activity
NZ_CP028217.1	[m35_g]16-20[m10_g]45-100[-m10_a]16-20[-m35_a]	fw	TTGCAC==TATAAT==TAATAA==TTGACA	(2956256-2956261)==(2956279-2956284)==(2956337-2956342)==(2956362-2956367)	0.000467==0.000978==0.00391==0.000299	['+', '+', '-', '-']	37.6908	17==52==19	GCF_009913575.1	ppsA	C7M29_RS15600	27	GO:0016310; GO:0005524; GO:0016301	phosphorylation; ATP binding; kinase activity	not mapped; transferase activity
NZ_CP049924.1	[m35_g]16-20[m10_g]45-100[-m10_a]16-20[-m35_a]	rc	TTGCAC==TATAAT==TAATAA==TTGACA	(2063923-2063928)==(2063900-2063905)==(2063842-2063847)==(2063817-2063822)	0.000467==0.000978==0.00391==0.000299	['-', '-', '+', '+']	37.6908	17==52==19	GCF_014171535.1	ppsA	G4G26_RS10225	26	GO:0016310; GO:0005524; GO:0016301	phosphorylation; ATP binding; kinase activity	not mapped; transferase activity
NC_017195.1	[m35_g]16-20[m10_g]45-100[-m10_a]16-20[-m35_a]	rc	TTGCAC==TATAAT==TAATAA==TTGACA	(2039300-2039305)==(2039277-2039282)==(2039219-2039224)==(2039194-2039199)	0.000467==0.000978==0.00391==0.000299	['-', '-', '+', '+']	37.6908	17==52==19	GCF_000227485.1	ppsA	I33_RS09860	28	GO:0016310; GO:0005524; GO:0016301	phosphorylation; ATP binding; kinase activity	not mapped; transferase activity
NZ_CP069789.1	[m35_g]16-20[m10_g]45-100[-m10_a]16-20[-m35_a]	rc	TTGCAC==TATAAT==TAATAA==TTGACA	(2054266-2054271)==(2054243-2054248)==(2054185-2054190)==(2054160-2054165)	0.000467==0.000976==0.0039==0.000298	['-', '-', '+', '+']	37.6908	17==52==19	GCF_016894165.1	ppsA	JR441_RS10220	25	GO:0016310; GO:0005524; GO:0016301	phosphorylation; ATP binding; kinase activity	not mapped; transferase activity
NZ_CP020915.1	[m35_g]16-20[m10_g]45-100[-m10_a]16-20[-m35_a]	rc	TTGCAC==TATAAT==TAATAA==TTGACA	(574409-574414)==(574386-574391)==(574328-574333)==(574303-574308)	0.000467==0.000978==0.00391==0.000299	['-', '-', '+', '+']	37.6908	17==52==19	GCF_003184225.1	ppsA	B9L64_RS02495	27	GO:0016310; GO:0005524; GO:0016301	phosphorylation; ATP binding; kinase activity	not mapped; transferase activity
NZ_CP143638.1	[m35_g]16-20[m10_g]45-100[-m10_a]16-20[-m35_a]	rc	TTGATT==CATAAT==AAATAA==TTGACA	(2220450-2220455)==(2220426-2220431)==(2220324-2220329)==(2220302-2220307)	0.000245==0.00378==0.00072==0.000167	['-', '-', '+', '+']	37.6907	18==96==16	GCF_036362745.1		V2I02_RS10810	136			not assigned
NZ_CP043562.1	[m35_g]16-20[m10_g]45-100[-m10_a]16-20[-m35_a]	rc	TTGATT==CATAAT==AAATAA==TTGACA	(2135419-2135424)==(2135395-2135400)==(2135293-2135298)==(2135271-2135276)	0.000245==0.00378==0.00072==0.000167	['-', '-', '+', '+']	37.6907	18==96==16	GCF_008369685.1		F0H50_RS10675	136			not assigned
NZ_CP086128.1	[m35_g]16-20[m10_g]45-100[-m10_a]16-20[-m35_a]	rc	TTGATT==CATAAT==AAATAA==TTGACA	(2188455-2188460)==(2188431-2188436)==(2188329-2188334)==(2188307-2188312)	0.000246==0.00379==0.000722==0.000167	['-', '-', '+', '+']	37.6907	18==96==16	GCF_021460155.1		LLZ91_RS10630	136			not assigned
NZ_CP009461.1	[m35_g]16-20[m10_g]45-100[-m10_a]16-20[-m35_a]	rc	TTGATT==CATAAT==AAATAA==TTGACA	(1931406-1931411)==(1931382-1931387)==(1931280-1931285)==(1931258-1931263)	0.000246==0.00379==0.000722==0.000167	['-', '-', '+', '+']	37.6907	18==96==16	GCF_000775955.1		LQ47_RS26900	136			not assigned
NZ_CP077820.1	[m35_g]16-20[m10_g]45-100[-m10_a]16-20[-m35_a]	fw	TTGATT==CATAAT==AAATAA==TTGACA	(2824436-2824441)==(2824460-2824465)==(2824562-2824567)==(2824584-2824589)	0.000246==0.00379==0.000722==0.000167	['+', '+', '-', '-']	37.6907	18==96==16	GCF_023703975.1		KU668_RS13700	136			not assigned
NZ_CP091650.1	[m35_g]16-20[m10_g]45-100[-m10_a]16-20[-m35_a]	rc	TTGATT==CATAAT==AAATAA==TTGACA	(4931663-4931668)==(4931639-4931644)==(4931537-4931542)==(4931515-4931520)	0.000246==0.00379==0.000722==0.000167	['-', '-', '+', '+']	37.6907	18==96==16	GCF_022009655.1		L6D56_RS23820	136			not assigned
NZ_CP145722.1	[m35_g]16-20[m10_g]45-100[-m10_a]16-20[-m35_a]	rc	TTGCAC==TATAAT==TAATAA==TTGACA	(2121237-2121242)==(2121214-2121219)==(2121156-2121161)==(2121131-2121136)	0.000467==0.000968==0.00387==0.000298	['-', '-', '+', '+']	37.6765	17==52==19	GCF_036884815.1	ppsA	V6D45_RS10480	27	GO:0016310; GO:0005524; GO:0016301	phosphorylation; ATP binding; kinase activity	not mapped; transferase activity
NZ_CP178717.1	[m35_g]16-20[m10_g]45-100[-m10_a]16-20[-m35_a]	rc	TTGCAC==TATAAT==TAATTA==TTGACA	(1983805-1983810)==(1983782-1983787)==(1983725-1983730)==(1983700-1983705)	0.000467==0.000968==0.00387==0.000298	['-', '-', '+', '+']	37.6765	17==51==19	GCF_047302545.1	ppsA	ACL6ER_RS09350	24	GO:0016310; GO:0005524; GO:0016301	phosphorylation; ATP binding; kinase activity	not mapped; transferase activity
NZ_CP145137.1	[m35_g]16-20[m10_g]45-100[-m10_a]16-20[-m35_a]	rc	TTGCAC==TATAAT==TAATAA==TTGACA	(2121510-2121515)==(2121487-2121492)==(2121429-2121434)==(2121404-2121409)	0.000467==0.000968==0.00387==0.000298	['-', '-', '+', '+']	37.6765	17==52==19	GCF_036785745.1	ppsA	V5F86_RS10485	27	GO:0016310; GO:0005524; GO:0016301	phosphorylation; ATP binding; kinase activity	not mapped; transferase activity
NZ_CP035391.1	[m35_g]16-20[m10_g]45-100[-m10_a]16-20[-m35_a]	rc	TTGCAC==TATAAT==TAATAA==TTGACA	(2032826-2032831)==(2032803-2032808)==(2032745-2032750)==(2032720-2032725)	0.000467==0.000968==0.00387==0.000298	['-', '-', '+', '+']	37.6765	17==52==19	GCF_004119535.1	ppsA	ES965_RS10205	28	GO:0016310; GO:0005524; GO:0016301	phosphorylation; ATP binding; kinase activity	not mapped; transferase activity
NZ_CP150253.1	[m35_g]16-20[m10_g]45-100[-m10_a]16-20[-m35_a]	fw	TTGCAC==TATAAT==TAATAA==TTGACA	(2126468-2126473)==(2126491-2126496)==(2126549-2126554)==(2126574-2126579)	0.000467==0.00097==0.00388==0.000298	['+', '+', '-', '-']	37.6765	17==52==19	GCF_037975435.1	ppsA	MKY10_RS11520	27	GO:0016310; GO:0005524; GO:0016301	phosphorylation; ATP binding; kinase activity	not mapped; transferase activity
NZ_CP136257.1	[m35_g]16-20[m10_g]45-100[-m10_a]16-20[-m35_a]	rc	TTGCAC==TATAAT==TAATAA==TTGACA	(2114985-2114990)==(2114962-2114967)==(2114904-2114909)==(2114879-2114884)	0.000467==0.00097==0.00388==0.000298	['-', '-', '+', '+']	37.6765	17==52==19	GCF_032680865.1	ppsA	RW107_RS10480	26	GO:0016310; GO:0005524; GO:0016301	phosphorylation; ATP binding; kinase activity	not mapped; transferase activity
NZ_CP117963.1	[m35_g]16-20[m10_g]45-100[-m10_a]16-20[-m35_a]	fw	TTGCAT==TATAAT==TAAAAA==TTTACA	(2539195-2539200)==(2539218-2539223)==(2539286-2539291)==(2539309-2539314)	0.000904==0.000176==0.000706==0.00098	['+', '+', '-', '-']	37.6763	17==62==17	GCF_028743395.1		PT301_RS12155	10	GO:0006355; GO:0003700; GO:0043565	regulation of DNA-templated transcription; DNA-binding transcription factor activity; sequence-specific DNA binding	regulation of DNA-templated transcription; transcription regulator activity; DNA binding
NZ_CP152082.1	[m35_g]16-20[m10_g]45-100[-m10_a]16-20[-m35_a]	rc	TTGATT==CATAAT==AAATAA==TTGACA	(2244443-2244448)==(2244419-2244424)==(2244317-2244322)==(2244295-2244300)	0.000245==0.00377==0.000718==0.000167	['-', '-', '+', '+']	37.6691	18==96==16	GCF_038674545.1		AAGS55_RS10830	136			not assigned
NZ_LR133964.1	[m35_g]16-20[m10_g]45-100[-m10_a]16-20[-m35_a]	rc	TTGATT==CATAAT==AAATAA==TTGACA	(2192834-2192839)==(2192810-2192815)==(2192708-2192713)==(2192686-2192691)	0.000244==0.00375==0.000714==0.000166	['-', '-', '+', '+']	37.6691	18==96==16	GCF_900635125.1		EL047_RS10905	136			not assigned
NZ_LS399318.1	[m35_g]16-20[m10_g]45-100[-m10_a]16-20[-m35_a]	rc	TTGATT==CATAAT==AAATAA==TTGACA	(4647003-4647008)==(4646979-4646984)==(4646877-4646882)==(4646855-4646860)	0.000244==0.00376==0.000716==0.000167	['-', '-', '+', '+']	37.6691	18==96==16	GCF_900323945.1		CNR480_RS22640	136			not assigned
NZ_CP133206.1	[m35_g]16-20[m10_g]45-100[-m10_a]16-20[-m35_a]	rc	TTGAAT==TATTCT==TAATAA==TTGACA	(24123-24128)==(24101-24106)==(24037-24042)==(24012-24017)	0.000243==0.00374==0.000712==0.000166	['-', '-', '+', '+']	37.6691	16==58==19	GCF_030931055.1		RCF66_RS24930	185	GO:0034219; GO:0016020; GO:0015288	carbohydrate transmembrane transport; membrane; porin activity	transport; not mapped; transporter activity
NZ_CP133224.1	[m35_g]16-20[m10_g]45-100[-m10_a]16-20[-m35_a]	fw	TTGAAT==TATTCT==TAATAA==TTGACA	(89561-89566)==(89583-89588)==(89647-89652)==(89672-89677)	0.000243==0.00374==0.000712==0.000166	['+', '+', '-', '-']	37.6691	16==58==19	GCF_030931735.1		RCG66_RS25275	185	GO:0034219; GO:0016020; GO:0015288	carbohydrate transmembrane transport; membrane; porin activity	transport; not mapped; transporter activity
NZ_CP153697.1	[m35_g]16-20[m10_g]45-100[-m10_a]16-20[-m35_a]	rc	TTGATT==CATAAT==AAATAA==TTGACA	(2144096-2144101)==(2144072-2144077)==(2143970-2143975)==(2143948-2143953)	0.000243==0.00374==0.000712==0.000166	['-', '-', '+', '+']	37.6691	18==96==16	GCF_041861235.1		AAHZ04_RS10505	136			not assigned
NZ_CP084829.1	[m35_g]16-20[m10_g]45-100[-m10_a]16-20[-m35_a]	rc	TTGATT==CATAAT==AAATAA==TTGACA	(2158111-2158116)==(2158087-2158092)==(2157985-2157990)==(2157963-2157968)	0.000245==0.00377==0.000718==0.000167	['-', '-', '+', '+']	37.6691	18==96==16	GCF_020525945.1		LGM17_RS10455	136			not assigned
NZ_CP153729.1	[m35_g]16-20[m10_g]45-100[-m10_a]16-20[-m35_a]	rc	TTGATT==CATAAT==AAATAA==TTGACA	(2191760-2191765)==(2191736-2191741)==(2191634-2191639)==(2191612-2191617)	0.000243==0.00373==0.00071==0.000166	['-', '-', '+', '+']	37.6691	18==96==16	GCF_041861355.1		AAHZ66_RS10810	136			not assigned
NZ_CP093546.1	[m35_g]16-20[m10_g]45-100[-m10_a]16-20[-m35_a]	rc	TTGCAC==TATAAT==TAATAA==TTGACA	(2072961-2072966)==(2072938-2072943)==(2072879-2072884)==(2072854-2072859)	0.000466==0.000991==0.00396==0.000299	['-', '-', '+', '+']	37.6622	17==53==19	GCF_024662135.1	ppsA	MOW04_RS10430	28	GO:0016310; GO:0005524; GO:0016301	phosphorylation; ATP binding; kinase activity	not mapped; transferase activity
NZ_CP029461.1	[m35_g]16-20[m10_g]45-100[-m10_a]16-20[-m35_a]	rc	TTGCAC==TATAAT==TAATAA==TTGACA	(1995530-1995535)==(1995507-1995512)==(1995449-1995454)==(1995424-1995429)	0.000466==0.000991==0.00396==0.000299	['-', '-', '+', '+']	37.6622	17==52==19	GCF_003148355.1	ppsA	DJ572_RS09995	26	GO:0016310; GO:0005524; GO:0016301	phosphorylation; ATP binding; kinase activity	not mapped; transferase activity
NZ_CP150160.1	[m35_g]16-20[m10_g]45-100[-m10_a]16-20[-m35_a]	rc	TTGCAC==TATAAT==TAATAA==TTGACA	(2102994-2102999)==(2102971-2102976)==(2102913-2102918)==(2102888-2102893)	0.000466==0.000991==0.00396==0.000299	['-', '-', '+', '+']	37.6622	17==52==19	GCF_037963565.1	ppsA	NSQ12_RS10535	25	GO:0016310; GO:0005524; GO:0016301	phosphorylation; ATP binding; kinase activity	not mapped; transferase activity
NZ_CP150161.1	[m35_g]16-20[m10_g]45-100[-m10_a]16-20[-m35_a]	rc	TTGCAC==TATAAT==TAATAA==TTGACA	(2102994-2102999)==(2102971-2102976)==(2102913-2102918)==(2102888-2102893)	0.000466==0.000991==0.00396==0.000299	['-', '-', '+', '+']	37.6622	17==52==19	GCF_037963575.1	ppsA	NSS90_RS10535	25	GO:0016310; GO:0005524; GO:0016301	phosphorylation; ATP binding; kinase activity	not mapped; transferase activity
NZ_CP048852.1	[m35_g]16-20[m10_g]45-100[-m10_a]16-20[-m35_a]	rc	TTGCAC==TATAAT==TAATAA==TTGACA	(2068969-2068974)==(2068946-2068951)==(2068887-2068892)==(2068862-2068867)	0.000466==0.000991==0.00396==0.000299	['-', '-', '+', '+']	37.6622	17==53==19	GCF_012225885.1	ppsA	G4P54_RS10820	26	GO:0016310; GO:0005524; GO:0016301	phosphorylation; ATP binding; kinase activity	not mapped; transferase activity
NZ_CP168303.1	[m35_g]16-20[m10_g]45-100[-m10_a]16-20[-m35_a]	fw	TTGATT==TATAAT==ACAAAA==TGGACA	(2734482-2734487)==(2734506-2734511)==(2734559-2734564)==(2734582-2734587)	7.46e-05==3.56e-05==0.00326==0.002	['+', '+', '-', '-']	37.659	18==47==17	GCF_041726985.1	rpmB	ACEI37_RS23865	25	GO:0006412; GO:0005840; GO:0003735	translation; ribosome; structural constituent of ribosome	translation; ribosome; structural molecule activity
NZ_CP116868.1	[m35_g]16-20[m10_g]45-100[-m10_a]16-20[-m35_a]	rc	TTGCAC==TATAAT==TAATAA==TTGACA	(1782650-1782655)==(1782627-1782632)==(1782569-1782574)==(1782544-1782549)	0.000466==0.00098==0.00392==0.000299	['-', '-', '+', '+']	37.6479	17==52==19	GCF_028541545.1	ppsA	PPM30_RS09095	27	GO:0016310; GO:0005524; GO:0016301	phosphorylation; ATP binding; kinase activity	not mapped; transferase activity
NZ_CP020367.1	[m35_g]16-20[m10_g]45-100[-m10_a]16-20[-m35_a]	rc	TTGCAC==TATAAT==TAATAA==TTGACA	(2044314-2044319)==(2044291-2044296)==(2044233-2044238)==(2044208-2044213)	0.000466==0.000989==0.00396==0.000299	['-', '-', '+', '+']	37.6479	17==52==19	GCF_002072735.1	ppsA	BSK2_RS10115	26	GO:0016310; GO:0005524; GO:0016301	phosphorylation; ATP binding; kinase activity	not mapped; transferase activity
NZ_CP107039.1	[m35_g]16-20[m10_g]45-100[-m10_a]16-20[-m35_a]	fw	TTGCAC==TATAAT==TAATAA==TTGACA	(982349-982354)==(982372-982377)==(982430-982435)==(982455-982460)	0.000466==0.000983==0.00393==0.000299	['+', '+', '-', '-']	37.6479	17==52==19	GCF_025732155.1	ppsA	ODQ18_RS05545	26	GO:0016310; GO:0005524; GO:0016301	phosphorylation; ATP binding; kinase activity	not mapped; transferase activity
NZ_CP040528.1	[m35_g]16-20[m10_g]45-100[-m10_a]16-20[-m35_a]	rc	TTGCAC==TATAAT==TAATAA==TTGACA	(2043953-2043958)==(2043930-2043935)==(2043872-2043877)==(2043847-2043852)	0.000466==0.000989==0.00396==0.000299	['-', '-', '+', '+']	37.6479	17==52==19	GCF_005849145.1	ppsA	FC605_RS10180	26	GO:0016310; GO:0005524; GO:0016301	phosphorylation; ATP binding; kinase activity	not mapped; transferase activity
NZ_CP029465.1	[m35_g]16-20[m10_g]45-100[-m10_a]16-20[-m35_a]	rc	TTGCAC==TATAAT==TAATTA==TTGACA	(2247865-2247870)==(2247842-2247847)==(2247786-2247791)==(2247761-2247766)	0.000466==0.000983==0.00393==0.000299	['-', '-', '+', '+']	37.6479	17==50==19	GCF_003148415.1	ppsA	DKG76_RS10695	24	GO:0016310; GO:0005524; GO:0016301	phosphorylation; ATP binding; kinase activity	not mapped; transferase activity
NZ_CP150275.1	[m35_g]16-20[m10_g]45-100[-m10_a]16-20[-m35_a]	rc	TTGCAC==TATAAT==TAATAA==TTGACA	(2035415-2035420)==(2035392-2035397)==(2035335-2035340)==(2035310-2035315)	0.000466==0.00098==0.00392==0.000299	['-', '-', '+', '+']	37.6479	17==51==19	GCF_037977205.1	ppsA	MHH79_RS10195	26	GO:0016310; GO:0005524; GO:0016301	phosphorylation; ATP binding; kinase activity	not mapped; transferase activity
NZ_CP009796.1	[m35_g]16-20[m10_g]45-100[-m10_a]16-20[-m35_a]	rc	TTGCAC==TATAAT==TAATAA==TTGACA	(2026766-2026771)==(2026743-2026748)==(2026685-2026690)==(2026660-2026665)	0.000466==0.00098==0.00392==0.000299	['-', '-', '+', '+']	37.6479	17==52==19	GCF_000782835.1	ppsA	OB04_RS10265	27	GO:0016310; GO:0005524; GO:0016301	phosphorylation; ATP binding; kinase activity	not mapped; transferase activity
NZ_CP005997.1	[m35_g]16-20[m10_g]45-100[-m10_a]16-20[-m35_a]	rc	TTGCAC==TATAAT==TAATAA==TTGACA	(1994616-1994621)==(1994593-1994598)==(1994535-1994540)==(1994510-1994515)	0.000466==0.000989==0.00396==0.000299	['-', '-', '+', '+']	37.6479	17==52==19	GCF_000737405.1	ppsA	M036_RS10020	27	GO:0016310; GO:0005524; GO:0016301	phosphorylation; ATP binding; kinase activity	not mapped; transferase activity
NZ_CP046448.1	[m35_g]16-20[m10_g]45-100[-m10_a]16-20[-m35_a]	fw	TTGCAC==TATAAT==TAATAA==TTGACA	(2165337-2165342)==(2165360-2165365)==(2165418-2165423)==(2165443-2165448)	0.000466==0.00098==0.00392==0.000299	['+', '+', '-', '-']	37.6479	17==52==19	GCF_009665145.1	ppsA	GFX43_RS11450	26	GO:0016310; GO:0005524; GO:0016301	phosphorylation; ATP binding; kinase activity	not mapped; transferase activity
NZ_CP188116.1	[m35_g]16-20[m10_g]45-100[-m10_a]16-20[-m35_a]	rc	TTGCAC==TATAAT==TAATAA==TTGACA	(2108068-2108073)==(2108045-2108050)==(2107987-2107992)==(2107962-2107967)	0.000466==0.000987==0.00395==0.000299	['-', '-', '+', '+']	37.6479	17==52==19	GCF_049949125.1	ppsA	ACP2WU_RS10665	27	GO:0016310; GO:0005524; GO:0016301	phosphorylation; ATP binding; kinase activity	not mapped; transferase activity
NZ_CP178617.1	[m35_g]16-20[m10_g]45-100[-m10_a]16-20[-m35_a]	rc	TTGCAC==TATAAT==TAATAA==TTGACA	(2029912-2029917)==(2029889-2029894)==(2029831-2029836)==(2029806-2029811)	0.000466==0.000985==0.00394==0.000299	['-', '-', '+', '+']	37.6479	17==52==19	GCF_047302565.1	ppsA	ACL66B_RS10120	26	GO:0016310; GO:0005524; GO:0016301	phosphorylation; ATP binding; kinase activity	not mapped; transferase activity
NZ_CP031693.1	[m35_g]16-20[m10_g]45-100[-m10_a]16-20[-m35_a]	rc	TTGCAC==TATAAT==TAATAA==TTGACA	(2678481-2678486)==(2678458-2678463)==(2678400-2678405)==(2678375-2678380)	0.000466==0.00098==0.00392==0.000299	['-', '-', '+', '+']	37.6479	17==52==19	GCF_009914155.1	ppsA	DXY22_RS13365	27	GO:0016310; GO:0005524; GO:0016301	phosphorylation; ATP binding; kinase activity	not mapped; transferase activity
NZ_CP021921.1	[m35_g]16-20[m10_g]45-100[-m10_a]16-20[-m35_a]	rc	TTGCAC==TATAAT==TAATAA==TTGACA	(2119321-2119326)==(2119298-2119303)==(2119240-2119245)==(2119215-2119220)	0.000466==0.000987==0.00395==0.000299	['-', '-', '+', '+']	37.6479	17==52==19	GCF_002202035.1	ppsA	S101392_RS10645	27	GO:0016310; GO:0005524; GO:0016301	phosphorylation; ATP binding; kinase activity	not mapped; transferase activity
NZ_CP035163.1	[m35_g]16-20[m10_g]45-100[-m10_a]16-20[-m35_a]	rc	TTGCAC==TATAAT==TAATAA==TTGACA	(2075674-2075679)==(2075651-2075656)==(2075593-2075598)==(2075568-2075573)	0.000466==0.000987==0.00395==0.000299	['-', '-', '+', '+']	37.6479	17==52==19	GCF_004101405.1	ppsA	EQI27_RS10430	26	GO:0016310; GO:0005524; GO:0016301	phosphorylation; ATP binding; kinase activity	not mapped; transferase activity
NZ_CP183238.1	[m35_g]16-20[m10_g]45-100[-m10_a]16-20[-m35_a]	rc	TTGCAC==TATAAT==TAATAA==TTGACA	(2077442-2077447)==(2077419-2077424)==(2077361-2077366)==(2077336-2077341)	0.000466==0.000985==0.00394==0.000299	['-', '-', '+', '+']	37.6479	17==52==19	GCF_048537405.1	ppsA	ACN2AT_RS10395	27	GO:0016310; GO:0005524; GO:0016301	phosphorylation; ATP binding; kinase activity	not mapped; transferase activity
NZ_CP035400.1	[m35_g]16-20[m10_g]45-100[-m10_a]16-20[-m35_a]	rc	TTGCAC==TATAAT==TAATAA==TTGACA	(2053990-2053995)==(2053967-2053972)==(2053910-2053915)==(2053885-2053890)	0.000466==0.000989==0.00396==0.000299	['-', '-', '+', '+']	37.6479	17==51==19	GCF_004119715.1	ppsA	ETA18_RS10265	25	GO:0016310; GO:0005524; GO:0016301	phosphorylation; ATP binding; kinase activity	not mapped; transferase activity
NZ_CP007173.1	[m35_g]16-20[m10_g]45-100[-m10_a]16-20[-m35_a]	rc	TTGCAC==TATAAT==TAATAA==TTGACA	(2008473-2008478)==(2008450-2008455)==(2008392-2008397)==(2008367-2008372)	0.000466==0.00098==0.00392==0.000299	['-', '-', '+', '+']	37.6479	17==52==19	GCF_000973605.1	ppsA	AW03_RS10020	26	GO:0016310; GO:0005524; GO:0016301	phosphorylation; ATP binding; kinase activity	not mapped; transferase activity
NZ_CP101290.1	[m35_g]16-20[m10_g]45-100[-m10_a]16-20[-m35_a]	rc	TTGCAC==TATAAT==TAATAA==TTGACA	(2054292-2054297)==(2054269-2054274)==(2054211-2054216)==(2054186-2054191)	0.000466==0.000985==0.00394==0.000299	['-', '-', '+', '+']	37.6479	17==52==19	GCF_024972835.1	ppsA	NMT99_RS10235	26	GO:0016310; GO:0005524; GO:0016301	phosphorylation; ATP binding; kinase activity	not mapped; transferase activity
NZ_CP150163.1	[m35_g]16-20[m10_g]45-100[-m10_a]16-20[-m35_a]	rc	TTGCAC==TATAAT==TAATAA==TTGACA	(2077359-2077364)==(2077336-2077341)==(2077278-2077283)==(2077253-2077258)	0.000466==0.000989==0.00396==0.000299	['-', '-', '+', '+']	37.6479	17==52==19	GCF_037963595.1	ppsA	NSQ81_RS10395	27	GO:0016310; GO:0005524; GO:0016301	phosphorylation; ATP binding; kinase activity	not mapped; transferase activity
NZ_CP126094.1	[m35_g]16-20[m10_g]45-100[-m10_a]16-20[-m35_a]	rc	TTGCAC==TATAAT==TAATAA==TTGACA	(2035524-2035529)==(2035501-2035506)==(2035443-2035448)==(2035418-2035423)	0.000466==0.00098==0.00392==0.000299	['-', '-', '+', '+']	37.6479	17==52==19	GCF_030123085.1	ppsA	QNH31_RS10110	26	GO:0016310; GO:0005524; GO:0016301	phosphorylation; ATP binding; kinase activity	not mapped; transferase activity
NZ_CP031783.1	[m35_g]16-20[m10_g]45-100[-m10_a]16-20[-m35_a]	rc	TTGCAC==TATAAT==TAATAA==TTGACA	(2544143-2544148)==(2544120-2544125)==(2544062-2544067)==(2544037-2544042)	0.000466==0.000983==0.00393==0.000299	['-', '-', '+', '+']	37.6479	17==52==19	GCF_009497795.1	ppsA	D0808_RS12715	28	GO:0016310; GO:0005524; GO:0016301	phosphorylation; ATP binding; kinase activity	not mapped; transferase activity
NZ_CP047325.1	[m35_g]16-20[m10_g]45-100[-m10_a]16-20[-m35_a]	rc	TTGCAC==TATAAT==TAATAA==TTGACA	(3594873-3594878)==(3594850-3594855)==(3594792-3594797)==(3594767-3594772)	0.000466==0.000987==0.00395==0.000299	['-', '-', '+', '+']	37.6479	17==52==19	GCF_009857115.1	ppsA	GSY53_RS18160	27	GO:0016310; GO:0005524; GO:0016301	phosphorylation; ATP binding; kinase activity	not mapped; transferase activity
NZ_CP033205.1	[m35_g]16-20[m10_g]45-100[-m10_a]16-20[-m35_a]	rc	TTGCAC==TATAAT==TAATAA==TTGACA	(2047348-2047353)==(2047325-2047330)==(2047267-2047272)==(2047242-2047247)	0.000466==0.00098==0.00392==0.000299	['-', '-', '+', '+']	37.6479	17==52==19	GCF_005160425.1	ppsA	DA787_RS10265	27	GO:0016310; GO:0005524; GO:0016301	phosphorylation; ATP binding; kinase activity	not mapped; transferase activity
NZ_CP051466.1	[m35_g]16-20[m10_g]45-100[-m10_a]16-20[-m35_a]	rc	TTGCAC==TATAAT==TAATAA==TTGACA	(2029242-2029247)==(2029219-2029224)==(2029161-2029166)==(2029136-2029141)	0.000466==0.00098==0.00392==0.000299	['-', '-', '+', '+']	37.6479	17==52==19	GCF_012648345.1	ppsA	HC658_RS10075	27	GO:0016310; GO:0005524; GO:0016301	phosphorylation; ATP binding; kinase activity	not mapped; transferase activity
NZ_OX419550.1	[m35_g]16-20[m10_g]45-100[-m10_a]16-20[-m35_a]	rc	TTGCAC==TATAAT==TAATAA==TTGACA	(2056950-2056955)==(2056927-2056932)==(2056869-2056874)==(2056844-2056849)	0.000466==0.000987==0.00395==0.000299	['-', '-', '+', '+']	37.6479	17==52==19	GCF_905319545.2	ppsA	KJP69_RS10255	26	GO:0016310; GO:0005524; GO:0016301	phosphorylation; ATP binding; kinase activity	not mapped; transferase activity
NZ_CP101931.1	[m35_g]16-20[m10_g]45-100[-m10_a]16-20[-m35_a]	rc	TTGCAC==TATAAT==TAATAA==TTGACA	(2058249-2058254)==(2058226-2058231)==(2058168-2058173)==(2058143-2058148)	0.000466==0.000985==0.00394==0.000299	['-', '-', '+', '+']	37.6479	17==52==19	GCF_024508175.1	ppsA	NP432_RS10190	28	GO:0016310; GO:0005524; GO:0016301	phosphorylation; ATP binding; kinase activity	not mapped; transferase activity
NZ_CP035191.1	[m35_g]16-20[m10_g]45-100[-m10_a]16-20[-m35_a]	rc	TTGCAC==TATAAT==TAATAA==TTGACA	(2040559-2040564)==(2040536-2040541)==(2040478-2040483)==(2040453-2040458)	0.000466==0.000987==0.00395==0.000299	['-', '-', '+', '+']	37.6479	17==52==19	GCF_004101565.1	ppsA	EQJ84_RS10135	26	GO:0016310; GO:0005524; GO:0016301	phosphorylation; ATP binding; kinase activity	not mapped; transferase activity
NZ_CP103351.1	[m35_g]16-20[m10_g]45-100[-m10_a]16-20[-m35_a]	rc	TTGCAC==TATAAT==TAATAA==TTGACA	(2078844-2078849)==(2078821-2078826)==(2078763-2078768)==(2078738-2078743)	0.000466==0.000987==0.00395==0.000299	['-', '-', '+', '+']	37.6479	17==52==19	GCF_024802585.1	ppsA	NX819_RS10465	27	GO:0016310; GO:0005524; GO:0016301	phosphorylation; ATP binding; kinase activity	not mapped; transferase activity
NZ_CP150162.1	[m35_g]16-20[m10_g]45-100[-m10_a]16-20[-m35_a]	rc	TTGCAC==TATAAT==TAATAA==TTGACA	(2096823-2096828)==(2096800-2096805)==(2096742-2096747)==(2096717-2096722)	0.000466==0.000989==0.00396==0.000299	['-', '-', '+', '+']	37.6479	17==52==19	GCF_037963585.1	ppsA	NST88_RS10515	27	GO:0016310; GO:0005524; GO:0016301	phosphorylation; ATP binding; kinase activity	not mapped; transferase activity
NZ_AP028964.1	[m35_g]16-20[m10_g]45-100[-m10_a]16-20[-m35_a]	fw	TTGCAC==TATAAT==TAATAA==TTGACA	(1994253-1994258)==(1994276-1994281)==(1994334-1994339)==(1994359-1994364)	0.000466==0.00098==0.00392==0.000299	['+', '+', '-', '-']	37.6479	17==52==19	GCF_036512515.1	ppsA	AABJ90_RS10600	25	GO:0016310; GO:0005524; GO:0016301	phosphorylation; ATP binding; kinase activity	not mapped; transferase activity
NZ_CP070483.1	[m35_g]16-20[m10_g]45-100[-m10_a]16-20[-m35_a]	rc	TTGCAC==TATAAT==TAATAA==TTGACA	(2129071-2129076)==(2129048-2129053)==(2128990-2128995)==(2128965-2128970)	0.000466==0.000987==0.00395==0.000299	['-', '-', '+', '+']	37.6479	17==52==19	GCF_016924995.1	ppsA	JQX68_RS10490	26	GO:0016310; GO:0005524; GO:0016301	phosphorylation; ATP binding; kinase activity	not mapped; transferase activity
NZ_CP178716.1	[m35_g]16-20[m10_g]45-100[-m10_a]16-20[-m35_a]	rc	TTGCAC==TATAAT==TAATAA==TTGACA	(1948196-1948201)==(1948173-1948178)==(1948115-1948120)==(1948090-1948095)	0.000466==0.000985==0.00394==0.000299	['-', '-', '+', '+']	37.6479	17==52==19	GCF_047302535.1	ppsA	ACL6EQ_RS09720	25	GO:0016310; GO:0005524; GO:0016301	phosphorylation; ATP binding; kinase activity	not mapped; transferase activity
NZ_OX419575.1	[m35_g]16-20[m10_g]45-100[-m10_a]16-20[-m35_a]	rc	TTGCAC==TATAAT==TAATAA==TTGACA	(2075954-2075959)==(2075931-2075936)==(2075873-2075878)==(2075848-2075853)	0.000466==0.000989==0.00396==0.000299	['-', '-', '+', '+']	37.6479	17==52==19	GCF_905315035.2	ppsA	KJP52_RS10400	27	GO:0016310; GO:0005524; GO:0016301	phosphorylation; ATP binding; kinase activity	not mapped; transferase activity
NZ_CP126082.1	[m35_g]16-20[m10_g]45-100[-m10_a]16-20[-m35_a]	rc	TTGCAC==TATAAT==TAATAA==TTGACA	(2035738-2035743)==(2035715-2035720)==(2035657-2035662)==(2035632-2035637)	0.000466==0.00098==0.00392==0.000299	['-', '-', '+', '+']	37.6479	17==52==19	GCF_030122865.1	ppsA	QNH30_RS10130	26	GO:0016310; GO:0005524; GO:0016301	phosphorylation; ATP binding; kinase activity	not mapped; transferase activity
NZ_CP172605.1	[m35_g]16-20[m10_g]45-100[-m10_a]16-20[-m35_a]	rc	TTGCAC==TATAAT==TAATAA==TTGACA	(2054528-2054533)==(2054505-2054510)==(2054447-2054452)==(2054422-2054427)	0.000466==0.000989==0.00396==0.000299	['-', '-', '+', '+']	37.6479	17==52==19	GCF_044569345.1	ppsA	ACFMPA_RS10245	26	GO:0016310; GO:0005524; GO:0016301	phosphorylation; ATP binding; kinase activity	not mapped; transferase activity
NZ_CP159874.1	[m35_g]16-20[m10_g]45-100[-m10_a]16-20[-m35_a]	rc	TTGCAC==TATAAT==TAATAA==TTGACA	(2743841-2743846)==(2743818-2743823)==(2743760-2743765)==(2743735-2743740)	0.000466==0.00098==0.00392==0.000299	['-', '-', '+', '+']	37.6479	17==52==19	GCF_040571395.1	ppsA	ABYM97_RS13890	27	GO:0016310; GO:0005524; GO:0016301	phosphorylation; ATP binding; kinase activity	not mapped; transferase activity
NZ_CP135973.1	[m35_g]16-20[m10_g]45-100[-m10_a]16-20[-m35_a]	fw	TTGCAC==TATAAT==TAATTA==TTGACA	(4262803-4262808)==(4262826-4262831)==(4262883-4262888)==(4262908-4262913)	0.000466==0.00098==0.00392==0.000299	['+', '+', '-', '-']	37.6479	17==51==19	GCF_032463625.1	ppsA	RS399_RS21875	24	GO:0016310; GO:0005524; GO:0016301	phosphorylation; ATP binding; kinase activity	not mapped; transferase activity
NZ_CP021903.1	[m35_g]16-20[m10_g]45-100[-m10_a]16-20[-m35_a]	rc	TTGCAC==TATAAT==TAATAA==TTGACA	(2026613-2026618)==(2026590-2026595)==(2026532-2026537)==(2026507-2026512)	0.000466==0.000983==0.00393==0.000299	['-', '-', '+', '+']	37.6479	17==52==19	GCF_002202055.1	ppsA	CD007_RS10070	26	GO:0016310; GO:0005524; GO:0016301	phosphorylation; ATP binding; kinase activity	not mapped; transferase activity
NZ_CP101936.1	[m35_g]16-20[m10_g]45-100[-m10_a]16-20[-m35_a]	rc	TTGCAC==TATAAT==TAATAA==TTGACA	(2058249-2058254)==(2058226-2058231)==(2058168-2058173)==(2058143-2058148)	0.000466==0.000985==0.00394==0.000299	['-', '-', '+', '+']	37.6479	17==52==19	GCF_024507835.1	ppsA	NP434_RS10190	28	GO:0016310; GO:0005524; GO:0016301	phosphorylation; ATP binding; kinase activity	not mapped; transferase activity
NZ_CP035164.1	[m35_g]16-20[m10_g]45-100[-m10_a]16-20[-m35_a]	rc	TTGCAC==TATAAT==TAATAA==TTGACA	(2061152-2061157)==(2061129-2061134)==(2061071-2061076)==(2061046-2061051)	0.000466==0.000987==0.00395==0.000299	['-', '-', '+', '+']	37.6479	17==52==19	GCF_004101425.1	ppsA	EQI48_RS10340	26	GO:0016310; GO:0005524; GO:0016301	phosphorylation; ATP binding; kinase activity	not mapped; transferase activity
NZ_CP035401.1	[m35_g]16-20[m10_g]45-100[-m10_a]16-20[-m35_a]	rc	TTGCAC==TATAAT==TAATAA==TTGACA	(2053992-2053997)==(2053969-2053974)==(2053912-2053917)==(2053887-2053892)	0.000466==0.000989==0.00396==0.000299	['-', '-', '+', '+']	37.6479	17==51==19	GCF_004119695.1	ppsA	ETA19_RS10265	25	GO:0016310; GO:0005524; GO:0016301	phosphorylation; ATP binding; kinase activity	not mapped; transferase activity
NZ_CP051465.1	[m35_g]16-20[m10_g]45-100[-m10_a]16-20[-m35_a]	rc	TTGCAC==TATAAT==TAATAA==TTGACA	(2028992-2028997)==(2028969-2028974)==(2028911-2028916)==(2028886-2028891)	0.000466==0.00098==0.00392==0.000299	['-', '-', '+', '+']	37.6479	17==52==19	GCF_012648205.1	ppsA	HC659_RS10035	27	GO:0016310; GO:0005524; GO:0016301	phosphorylation; ATP binding; kinase activity	not mapped; transferase activity
NZ_CP150158.1	[m35_g]16-20[m10_g]45-100[-m10_a]16-20[-m35_a]	rc	TTGCAC==TATAAT==TAATAA==TTGACA	(2080605-2080610)==(2080582-2080587)==(2080524-2080529)==(2080499-2080504)	0.000466==0.000987==0.00395==0.000299	['-', '-', '+', '+']	37.6479	17==52==19	GCF_037963545.1	ppsA	NSQ21_RS10405	27	GO:0016310; GO:0005524; GO:0016301	phosphorylation; ATP binding; kinase activity	not mapped; transferase activity
NZ_CP093067.1	[m35_g]16-20[m10_g]45-100[-m10_a]16-20[-m35_a]	rc	TTGCAC==TATAAT==TAATAA==TTGACA	(1589551-1589556)==(1589528-1589533)==(1589470-1589475)==(1589445-1589450)	0.000466==0.00098==0.00392==0.000299	['-', '-', '+', '+']	37.6479	17==52==19	GCF_022570515.1	ppsA	MM522_RS07810	27	GO:0016310; GO:0005524; GO:0016301	phosphorylation; ATP binding; kinase activity	not mapped; transferase activity
NZ_CP035161.1	[m35_g]16-20[m10_g]45-100[-m10_a]16-20[-m35_a]	rc	TTGCAC==TATAAT==TAATAA==TTGACA	(2093548-2093553)==(2093525-2093530)==(2093467-2093472)==(2093442-2093447)	0.000466==0.000987==0.00395==0.000299	['-', '-', '+', '+']	37.6479	17==52==19	GCF_004101345.1	ppsA	EQH88_RS10580	26	GO:0016310; GO:0005524; GO:0016301	phosphorylation; ATP binding; kinase activity	not mapped; transferase activity
NZ_CP035167.1	[m35_g]16-20[m10_g]45-100[-m10_a]16-20[-m35_a]	rc	TTGCAC==TATAAT==TAATAA==TTGACA	(2040561-2040566)==(2040538-2040543)==(2040480-2040485)==(2040455-2040460)	0.000466==0.000983==0.00393==0.000299	['-', '-', '+', '+']	37.6479	17==52==19	GCF_004101485.1	ppsA	EQJ08_RS10135	26	GO:0016310; GO:0005524; GO:0016301	phosphorylation; ATP binding; kinase activity	not mapped; transferase activity
NZ_CP150184.1	[m35_g]16-20[m10_g]45-100[-m10_a]16-20[-m35_a]	rc	TTGCAC==TATAAT==TAATAA==TTGACA	(2063125-2063130)==(2063102-2063107)==(2063044-2063049)==(2063019-2063024)	0.000466==0.000985==0.00394==0.000299	['-', '-', '+', '+']	37.6479	17==52==19	GCF_037965605.1	ppsA	NSQ42_RS10410	26	GO:0016310; GO:0005524; GO:0016301	phosphorylation; ATP binding; kinase activity	not mapped; transferase activity
NZ_CP120622.2	[m35_g]16-20[m10_g]45-100[-m10_a]16-20[-m35_a]	rc	TTGCAC==TATAAT==TAATAA==TTGACA	(2074125-2074130)==(2074102-2074107)==(2074044-2074049)==(2074019-2074024)	0.000466==0.000985==0.00394==0.000299	['-', '-', '+', '+']	37.6479	17==52==19	GCF_029537155.2	ppsA	P5647_RS10370	27	GO:0016310; GO:0005524; GO:0016301	phosphorylation; ATP binding; kinase activity	not mapped; transferase activity
NZ_CP045819.1	[m35_g]16-20[m10_g]45-100[-m10_a]16-20[-m35_a]	rc	TTGCAC==TATAAT==TAATAA==TTGACA	(2063955-2063960)==(2063932-2063937)==(2063874-2063879)==(2063849-2063854)	0.000466==0.000987==0.00395==0.000299	['-', '-', '+', '+']	37.6479	17==52==19	GCF_009662155.1	ppsA	GII82_RS10205	26	GO:0016310; GO:0005524; GO:0016301	phosphorylation; ATP binding; kinase activity	not mapped; transferase activity
NZ_CP045818.1	[m35_g]16-20[m10_g]45-100[-m10_a]16-20[-m35_a]	rc	TTGCAC==TATAAT==TAATAA==TTGACA	(2045184-2045189)==(2045161-2045166)==(2045103-2045108)==(2045078-2045083)	0.000466==0.000985==0.00394==0.000299	['-', '-', '+', '+']	37.6479	17==52==19	GCF_009662375.1	ppsA	GII83_RS10140	26	GO:0016310; GO:0005524; GO:0016301	phosphorylation; ATP binding; kinase activity	not mapped; transferase activity
NZ_CP150258.1	[m35_g]16-20[m10_g]45-100[-m10_a]16-20[-m35_a]	rc	TTGCAC==TATAAT==TAATAA==TTGACA	(2018134-2018139)==(2018111-2018116)==(2018053-2018058)==(2018028-2018033)	0.000466==0.00098==0.00392==0.000299	['-', '-', '+', '+']	37.6479	17==52==19	GCF_037975475.1	ppsA	MKX38_RS10055	25	GO:0016310; GO:0005524; GO:0016301	phosphorylation; ATP binding; kinase activity	not mapped; transferase activity
NZ_CP045811.1	[m35_g]16-20[m10_g]45-100[-m10_a]16-20[-m35_a]	rc	TTGCAC==TATAAT==TAATAA==TTGACA	(2033091-2033096)==(2033068-2033073)==(2033010-2033015)==(2032985-2032990)	0.000466==0.00098==0.00392==0.000299	['-', '-', '+', '+']	37.6479	17==52==19	GCF_009662455.1	ppsA	GII90_RS10100	27	GO:0016310; GO:0005524; GO:0016301	phosphorylation; ATP binding; kinase activity	not mapped; transferase activity
NZ_CP186004.1	[m35_g]16-20[m10_g]45-100[-m10_a]16-20[-m35_a]	rc	TTGCAC==TATAAT==TAATAA==TTGACA	(2045584-2045589)==(2045561-2045566)==(2045503-2045508)==(2045478-2045483)	0.000466==0.000983==0.00393==0.000299	['-', '-', '+', '+']	37.6479	17==52==19	GCF_049311615.1	ppsA	ACN4ZR_RS10140	26	GO:0016310; GO:0005524; GO:0016301	phosphorylation; ATP binding; kinase activity	not mapped; transferase activity
NZ_CP150159.1	[m35_g]16-20[m10_g]45-100[-m10_a]16-20[-m35_a]	rc	TTGCAC==TATAAT==TAATAA==TTGACA	(2101137-2101142)==(2101114-2101119)==(2101056-2101061)==(2101031-2101036)	0.000466==0.000987==0.00395==0.000299	['-', '-', '+', '+']	37.6479	17==52==19	GCF_037963555.1	ppsA	NST79_RS10620	27	GO:0016310; GO:0005524; GO:0016301	phosphorylation; ATP binding; kinase activity	not mapped; transferase activity
NZ_CP126083.1	[m35_g]16-20[m10_g]45-100[-m10_a]16-20[-m35_a]	rc	TTGCAC==TATAAT==TAATAA==TTGACA	(2035738-2035743)==(2035715-2035720)==(2035657-2035662)==(2035632-2035637)	0.000466==0.00098==0.00392==0.000299	['-', '-', '+', '+']	37.6479	17==52==19	GCF_030122885.1	ppsA	QNK02_RS10130	26	GO:0016310; GO:0005524; GO:0016301	phosphorylation; ATP binding; kinase activity	not mapped; transferase activity
NZ_OX419559.1	[m35_g]16-20[m10_g]45-100[-m10_a]16-20[-m35_a]	rc	TTGCAC==TATAAT==TAATAA==TTGACA	(2056948-2056953)==(2056925-2056930)==(2056867-2056872)==(2056842-2056847)	0.000466==0.000987==0.00395==0.000299	['-', '-', '+', '+']	37.6479	17==52==19	GCF_905310985.2	ppsA	KJP68_RS10250	26	GO:0016310; GO:0005524; GO:0016301	phosphorylation; ATP binding; kinase activity	not mapped; transferase activity
NZ_CP054177.1	[m35_g]16-20[m10_g]45-100[-m10_a]16-20[-m35_a]	rc	TTGCAC==TATAAT==TAATAA==TTGACA	(2085878-2085883)==(2085855-2085860)==(2085797-2085802)==(2085772-2085777)	0.000466==0.000985==0.00394==0.000299	['-', '-', '+', '+']	37.6479	17==52==19	GCF_013285325.1	ppsA	HR084_RS10200	26	GO:0016310; GO:0005524; GO:0016301	phosphorylation; ATP binding; kinase activity	not mapped; transferase activity
NZ_CP026034.1	[m35_g]16-20[m10_g]45-100[-m10_a]16-20[-m35_a]	rc	TTGCAC==TATAAT==TAATAA==TTGACA	(4025649-4025654)==(4025626-4025631)==(4025568-4025573)==(4025543-4025548)	0.000466==0.000987==0.00395==0.000299	['-', '-', '+', '+']	37.6479	17==52==19	GCF_023521175.1	ppsA	C2H94_RS20710	26	GO:0016310; GO:0005524; GO:0016301	phosphorylation; ATP binding; kinase activity	not mapped; transferase activity
NZ_CP007409.1	[m35_g]16-20[m10_g]45-100[-m10_a]16-20[-m35_a]	rc	TTGCAC==TATAAT==TAATAA==TTGACA	(2047576-2047581)==(2047553-2047558)==(2047495-2047500)==(2047470-2047475)	0.000466==0.00098==0.00392==0.000299	['-', '-', '+', '+']	37.6479	17==52==19	GCF_000706705.1	ppsA	Q433_RS10305	26	GO:0016310; GO:0005524; GO:0016301	phosphorylation; ATP binding; kinase activity	not mapped; transferase activity
NZ_CP026037.1	[m35_g]16-20[m10_g]45-100[-m10_a]16-20[-m35_a]	rc	TTGCAC==TATAAT==TAATAA==TTGACA	(2683591-2683596)==(2683568-2683573)==(2683510-2683515)==(2683485-2683490)	0.000466==0.000985==0.00394==0.000299	['-', '-', '+', '+']	37.6479	17==52==19	GCF_023521595.1	ppsA	C2H95_RS13490	26	GO:0016310; GO:0005524; GO:0016301	phosphorylation; ATP binding; kinase activity	not mapped; transferase activity
NZ_CP151962.1	[m35_g]16-20[m10_g]45-100[-m10_a]16-20[-m35_a]	rc	TTGCAC==TATAAT==TAATAA==TTGACA	(2070277-2070282)==(2070254-2070259)==(2070196-2070201)==(2070171-2070176)	0.000466==0.000983==0.00393==0.000299	['-', '-', '+', '+']	37.6479	17==52==19	GCF_038593095.1	ppsA	NYE49_RS10300	26	GO:0016310; GO:0005524; GO:0016301	phosphorylation; ATP binding; kinase activity	not mapped; transferase activity
NC_014976.1	[m35_g]16-20[m10_g]45-100[-m10_a]16-20[-m35_a]	rc	TTGCAC==TATAAT==TAATAA==TTGACA	(178768-178773)==(178745-178750)==(178687-178692)==(178662-178667)	0.000466==0.00098==0.00392==0.000299	['-', '-', '+', '+']	37.6479	17==52==19	GCF_000186745.1	ppsA	BSN5_RS00770	26	GO:0016310; GO:0005524; GO:0016301	phosphorylation; ATP binding; kinase activity	not mapped; transferase activity
NZ_CP047485.1	[m35_g]16-20[m10_g]45-100[-m10_a]16-20[-m35_a]	rc	TTGCAC==TATAAT==TAATAA==TTGACA	(2078451-2078456)==(2078428-2078433)==(2078370-2078375)==(2078345-2078350)	0.000466==0.000985==0.00394==0.000299	['-', '-', '+', '+']	37.6479	17==52==19	GCF_009884005.1	ppsA	GTW28_RS10475	26	GO:0016310; GO:0005524; GO:0016301	phosphorylation; ATP binding; kinase activity	not mapped; transferase activity
NZ_CP071043.1	[m35_g]16-20[m10_g]45-100[-m10_a]16-20[-m35_a]	rc	TTGCAC==TATAAT==TAATAA==TTGACA	(2035964-2035969)==(2035941-2035946)==(2035883-2035888)==(2035858-2035863)	0.000466==0.000983==0.00393==0.000299	['-', '-', '+', '+']	37.6479	17==52==19	GCF_020311615.1	ppsA	JS609_RS10110	25	GO:0016310; GO:0005524; GO:0016301	phosphorylation; ATP binding; kinase activity	not mapped; transferase activity
NZ_CP150256.1	[m35_g]16-20[m10_g]45-100[-m10_a]16-20[-m35_a]	rc	TTGCAC==TATAAT==TAATAA==TTGACA	(2049106-2049111)==(2049083-2049088)==(2049025-2049030)==(2049000-2049005)	0.000466==0.00098==0.00392==0.000299	['-', '-', '+', '+']	37.6479	17==52==19	GCF_037975455.1	ppsA	MKX71_RS10175	25	No valid CDS, ontology not explored.	No valid CDS, ontology not explored.	No valid CDS, ontology not explored.
NZ_CP116867.1	[m35_g]16-20[m10_g]45-100[-m10_a]16-20[-m35_a]	rc	TTGCAC==TATAAT==TAATAA==TTGACA	(1782650-1782655)==(1782627-1782632)==(1782569-1782574)==(1782544-1782549)	0.000466==0.000985==0.00394==0.000299	['-', '-', '+', '+']	37.6479	17==52==19	GCF_028541425.1	ppsA	PPM66_RS09095	27	GO:0016310; GO:0005524; GO:0016301	phosphorylation; ATP binding; kinase activity	not mapped; transferase activity
NZ_CP150268.1	[m35_g]16-20[m10_g]45-100[-m10_a]16-20[-m35_a]	rc	TTGCAC==TATAAT==TAATAA==TTGACA	(187798-187803)==(187775-187780)==(187717-187722)==(187692-187697)	0.000466==0.00098==0.00392==0.000299	['-', '-', '+', '+']	37.6479	17==52==19	GCF_037976695.1	ppsA	MHI44_RS00840	25	GO:0016310; GO:0005524; GO:0016301	phosphorylation; ATP binding; kinase activity	not mapped; transferase activity
NZ_CP125981.1	[m35_g]16-20[m10_g]45-100[-m10_a]16-20[-m35_a]	rc	TTGCAC==TATAAT==TAATAA==TTGACA	(2071804-2071809)==(2071781-2071786)==(2071723-2071728)==(2071698-2071703)	0.000466==0.000983==0.00393==0.000299	['-', '-', '+', '+']	37.6479	17==52==19	GCF_046529445.1	ppsA	QNK07_RS10415	27	GO:0016310; GO:0005524; GO:0016301	phosphorylation; ATP binding; kinase activity	not mapped; transferase activity
NZ_CP046592.1	[m35_g]16-20[m10_g]45-100[-m10_a]16-20[-m35_a]	rc	TTGCAC==TATAAT==TAATAA==TTGACA	(2071794-2071799)==(2071771-2071776)==(2071713-2071718)==(2071688-2071693)	0.000466==0.000983==0.00393==0.000299	['-', '-', '+', '+']	37.6479	17==52==19	GCF_015535655.1	ppsA	GO005_RS10340	27	GO:0016310; GO:0005524; GO:0016301	phosphorylation; ATP binding; kinase activity	not mapped; transferase activity
NZ_CP110365.1	[m35_g]16-20[m10_g]45-100[-m10_a]16-20[-m35_a]	rc	TTGCAC==TATAAT==TAATAA==TTGACA	(2044048-2044053)==(2044025-2044030)==(2043967-2043972)==(2043942-2043947)	0.000466==0.000985==0.00394==0.000299	['-', '-', '+', '+']	37.6479	17==52==19	GCF_029542145.1	ppsA	LFL98_RS10280	26	GO:0016310; GO:0005524; GO:0016301	phosphorylation; ATP binding; kinase activity	not mapped; transferase activity
NZ_CP072525.1	[m35_g]16-20[m10_g]45-100[-m10_a]16-20[-m35_a]	rc	TTGCAC==TATAAT==TAATAA==TTGACA	(2046548-2046553)==(2046525-2046530)==(2046467-2046472)==(2046442-2046447)	0.000466==0.00098==0.00392==0.000299	['-', '-', '+', '+']	37.6479	17==52==19	GCF_017753785.1	ppsA	J7W01_RS10115	26	GO:0016310; GO:0005524; GO:0016301	phosphorylation; ATP binding; kinase activity	not mapped; transferase activity
NZ_CP103328.1	[m35_g]16-20[m10_g]45-100[-m10_a]16-20[-m35_a]	rc	TTGCAC==TATAAT==TAATAA==TTGACA	(1936247-1936252)==(1936224-1936229)==(1936166-1936171)==(1936141-1936146)	0.000466==0.000983==0.00393==0.000299	['-', '-', '+', '+']	37.6479	17==52==19	GCF_030863625.1	ppsA	NX062_RS10115	27	No valid CDS, ontology not explored.	No valid CDS, ontology not explored.	No valid CDS, ontology not explored.
NC_022898.1	[m35_g]16-20[m10_g]45-100[-m10_a]16-20[-m35_a]	rc	TTGCAC==TATAAT==TAATAA==TTGACA	(2006318-2006323)==(2006295-2006300)==(2006237-2006242)==(2006212-2006217)	0.000466==0.00098==0.00392==0.000299	['-', '-', '+', '+']	37.6479	17==52==19	GCF_000497485.1	ppsA	U712_RS09750	27	GO:0016310; GO:0005524; GO:0016301	phosphorylation; ATP binding; kinase activity	not mapped; transferase activity
NZ_CP011882.1	[m35_g]16-20[m10_g]45-100[-m10_a]16-20[-m35_a]	rc	TTGCAC==TATAAT==TAATAA==TTGACA	(2963511-2963516)==(2963488-2963493)==(2963430-2963435)==(2963405-2963410)	0.000466==0.000985==0.00394==0.000299	['-', '-', '+', '+']	37.6479	17==52==19	GCF_001037985.1	ppsA	ABU16_RS14980	27	GO:0016310; GO:0005524; GO:0016301	phosphorylation; ATP binding; kinase activity	not mapped; transferase activity
NZ_CP150156.1	[m35_g]16-20[m10_g]45-100[-m10_a]16-20[-m35_a]	rc	TTGCAC==TATAAT==TAATAA==TTGACA	(2076285-2076290)==(2076262-2076267)==(2076204-2076209)==(2076179-2076184)	0.000466==0.000987==0.00395==0.000299	['-', '-', '+', '+']	37.6479	17==52==19	GCF_037963345.1	ppsA	NST22_RS10385	27	GO:0016310; GO:0005524; GO:0016301	phosphorylation; ATP binding; kinase activity	not mapped; transferase activity
NZ_CP026036.1	[m35_g]16-20[m10_g]45-100[-m10_a]16-20[-m35_a]	rc	TTGCAC==TATAAT==TAATAA==TTGACA	(1708527-1708532)==(1708504-1708509)==(1708446-1708451)==(1708421-1708426)	0.000466==0.000983==0.00393==0.000299	['-', '-', '+', '+']	37.6479	17==52==19	GCF_023521475.1	ppsA	C2H93_RS08380	26	GO:0016310; GO:0005524; GO:0016301	phosphorylation; ATP binding; kinase activity	not mapped; transferase activity
NZ_CP026030.1	[m35_g]16-20[m10_g]45-100[-m10_a]16-20[-m35_a]	fw	TTGCAC==TATAAT==TAATAA==TTGACA	(4037266-4037271)==(4037289-4037294)==(4037347-4037352)==(4037372-4037377)	0.000466==0.00098==0.00392==0.000299	['+', '+', '-', '-']	37.6479	17==52==19	GCF_023520855.1	ppsA	C2H91_RS20555	26	GO:0016310; GO:0005524; GO:0016301	phosphorylation; ATP binding; kinase activity	not mapped; transferase activity
NZ_CP150157.1	[m35_g]16-20[m10_g]45-100[-m10_a]16-20[-m35_a]	rc	TTGCAC==TATAAT==TAATAA==TTGACA	(2069971-2069976)==(2069948-2069953)==(2069890-2069895)==(2069865-2069870)	0.000466==0.000983==0.00393==0.000299	['-', '-', '+', '+']	37.6479	17==52==19	GCF_037963535.1	ppsA	NSQ83_RS10380	25	GO:0016310; GO:0005524; GO:0016301	phosphorylation; ATP binding; kinase activity	not mapped; transferase activity
NZ_CP155054.1	[m35_g]16-20[m10_g]45-100[-m10_a]16-20[-m35_a]	fw	TTGCAC==TATAAT==TAATAA==TTGACA	(1919524-1919529)==(1919547-1919552)==(1919605-1919610)==(1919630-1919635)	0.000466==0.000983==0.00393==0.000299	['+', '+', '-', '-']	37.6479	17==52==19	GCF_039619305.1	ppsA	AAHT64_RS10260	27	GO:0016310; GO:0005524; GO:0016301	phosphorylation; ATP binding; kinase activity	not mapped; transferase activity
NZ_CP097130.1	[m35_g]16-20[m10_g]45-100[-m10_a]16-20[-m35_a]	rc	TTGCAC==TATAAT==TAATAA==TTGACA	(2040508-2040513)==(2040485-2040490)==(2040427-2040432)==(2040402-2040407)	0.000466==0.000983==0.00393==0.000299	['-', '-', '+', '+']	37.6479	17==52==19	GCF_023369715.1	ppsA	M2M89_RS10080	26	GO:0016310; GO:0005524; GO:0016301	phosphorylation; ATP binding; kinase activity	not mapped; transferase activity
NZ_CP076445.1	[m35_g]16-20[m10_g]45-100[-m10_a]16-20[-m35_a]	rc	TTGCAC==TATAAT==TAATAA==TTGACA	(2049440-2049445)==(2049417-2049422)==(2049359-2049364)==(2049334-2049339)	0.000466==0.000987==0.00395==0.000299	['-', '-', '+', '+']	37.6479	17==52==19	GCF_024585045.1	ppsA	KMZ16_RS10200	26	GO:0016310; GO:0005524; GO:0016301	phosphorylation; ATP binding; kinase activity	not mapped; transferase activity
NZ_CP091872.1	[m35_g]16-20[m10_g]45-100[-m10_a]16-20[-m35_a]	rc	TTGCAC==TATAAT==TAATAA==TTGACA	(2080997-2081002)==(2080974-2080979)==(2080916-2080921)==(2080891-2080896)	0.000466==0.000985==0.00394==0.000299	['-', '-', '+', '+']	37.6479	17==52==19	GCF_022163605.1	ppsA	MAK48_RS10400	27	GO:0016310; GO:0005524; GO:0016301	phosphorylation; ATP binding; kinase activity	not mapped; transferase activity
NZ_CP148103.1	[m35_g]16-20[m10_g]45-100[-m10_a]16-20[-m35_a]	rc	TTGCAC==TATAAT==TAATAA==TTGACA	(2029831-2029836)==(2029808-2029813)==(2029750-2029755)==(2029725-2029730)	0.000466==0.00098==0.00392==0.000299	['-', '-', '+', '+']	37.6479	17==52==19	GCF_037740765.1	ppsA	WHL49_RS10100	27	GO:0016310; GO:0005524; GO:0016301	phosphorylation; ATP binding; kinase activity	not mapped; transferase activity
NZ_CP035394.1	[m35_g]16-20[m10_g]45-100[-m10_a]16-20[-m35_a]	rc	TTGCAC==TATAAT==TAATAA==TTGACA	(2034939-2034944)==(2034916-2034921)==(2034858-2034863)==(2034833-2034838)	0.000466==0.00098==0.00392==0.000299	['-', '-', '+', '+']	37.6479	17==52==19	GCF_004119595.1	ppsA	ES967_RS10200	27	GO:0016310; GO:0005524; GO:0016301	phosphorylation; ATP binding; kinase activity	not mapped; transferase activity
NZ_CP113256.1	[m35_g]16-20[m10_g]45-100[-m10_a]16-20[-m35_a]	rc	TTGCAC==TATAAT==TAATAA==TTGACA	(2036557-2036562)==(2036534-2036539)==(2036476-2036481)==(2036451-2036456)	0.000466==0.00098==0.00392==0.000299	['-', '-', '+', '+']	37.6479	17==52==19	GCF_026639155.1	ppsA	ORP33_RS10120	25	GO:0016310; GO:0005524; GO:0016301	phosphorylation; ATP binding; kinase activity	not mapped; transferase activity
NZ_CP093289.1	[m35_g]16-20[m10_g]45-100[-m10_a]16-20[-m35_a]	rc	TTGCAC==TATAAT==TAATAA==TTGACA	(2089423-2089428)==(2089400-2089405)==(2089342-2089347)==(2089317-2089322)	0.000466==0.000987==0.00395==0.000299	['-', '-', '+', '+']	37.6479	17==52==19	GCF_022654795.1	ppsA	MNG38_RS10495	27	GO:0016310; GO:0005524; GO:0016301	phosphorylation; ATP binding; kinase activity	not mapped; transferase activity
NZ_CP035413.1	[m35_g]16-20[m10_g]45-100[-m10_a]16-20[-m35_a]	rc	TTGCAC==TATAAT==TAATAA==TTGACA	(2075672-2075677)==(2075649-2075654)==(2075591-2075596)==(2075566-2075571)	0.000466==0.000985==0.00394==0.000299	['-', '-', '+', '+']	37.6479	17==52==19	GCF_004119815.1	ppsA	ETL58_RS10515	27	GO:0016310; GO:0005524; GO:0016301	phosphorylation; ATP binding; kinase activity	not mapped; transferase activity
NZ_CP149444.1	[m35_g]16-20[m10_g]45-100[-m10_a]16-20[-m35_a]	rc	TTGCAC==TATAAT==TAATAA==TTGACA	(2097580-2097585)==(2097557-2097562)==(2097499-2097504)==(2097474-2097479)	0.000466==0.000983==0.00393==0.000299	['-', '-', '+', '+']	37.6479	17==52==19	GCF_045291565.1	ppsA	WDR05_RS10580	26	GO:0016310; GO:0005524; GO:0016301	phosphorylation; ATP binding; kinase activity	not mapped; transferase activity
NZ_CP092824.1	[m35_g]16-20[m10_g]45-100[-m10_a]16-20[-m35_a]	rc	TTGCAC==TATAAT==TAATAA==TTGACA	(574555-574560)==(574532-574537)==(574474-574479)==(574449-574454)	0.000466==0.000983==0.00393==0.000299	['-', '-', '+', '+']	37.6479	17==52==19	GCF_041514415.1	ppsA	MK848_RS02490	27	GO:0016310; GO:0005524; GO:0016301	phosphorylation; ATP binding; kinase activity	not mapped; transferase activity
NZ_CP187546.1	[m35_g]16-20[m10_g]45-100[-m10_a]16-20[-m35_a]	rc	TTGCAC==TATAAT==TAATAA==TTGACA	(2057330-2057335)==(2057307-2057312)==(2057249-2057254)==(2057224-2057229)	0.000466==0.00098==0.00392==0.000299	['-', '-', '+', '+']	37.6479	17==52==19	GCF_049852155.1	ppsA	ACO043_RS10275	26	GO:0016310; GO:0005524; GO:0016301	phosphorylation; ATP binding; kinase activity	not mapped; transferase activity
NZ_CP101930.1	[m35_g]16-20[m10_g]45-100[-m10_a]16-20[-m35_a]	rc	TTGCAC==TATAAT==TAATAA==TTGACA	(2058248-2058253)==(2058225-2058230)==(2058167-2058172)==(2058142-2058147)	0.000466==0.000985==0.00394==0.000299	['-', '-', '+', '+']	37.6479	17==52==19	GCF_024507895.1	ppsA	NP433_RS10190	28	GO:0016310; GO:0005524; GO:0016301	phosphorylation; ATP binding; kinase activity	not mapped; transferase activity
NZ_CP021123.1	[m35_g]16-20[m10_g]45-100[-m10_a]16-20[-m35_a]	fw	TTGCAC==TATAAT==TAATAA==TTGACA	(2052030-2052035)==(2052053-2052058)==(2052111-2052116)==(2052136-2052141)	0.000466==0.000985==0.00394==0.000299	['+', '+', '-', '-']	37.6479	17==52==19	GCF_006165085.1	ppsA	CAH07_RS11015	27	GO:0016310; GO:0005524; GO:0016301	phosphorylation; ATP binding; kinase activity	not mapped; transferase activity
NZ_CP045817.1	[m35_g]16-20[m10_g]45-100[-m10_a]16-20[-m35_a]	rc	TTGCAC==TATAAT==TAATAA==TTGACA	(2033174-2033179)==(2033151-2033156)==(2033093-2033098)==(2033068-2033073)	0.000466==0.00098==0.00392==0.000299	['-', '-', '+', '+']	37.6479	17==52==19	GCF_009662355.1	ppsA	GII85_RS10045	26	GO:0016310; GO:0005524; GO:0016301	phosphorylation; ATP binding; kinase activity	not mapped; transferase activity
NZ_CP028209.1	[m35_g]16-20[m10_g]45-100[-m10_a]16-20[-m35_a]	fw	TTGCAC==TATAAT==TAATAA==TTGACA	(2673920-2673925)==(2673943-2673948)==(2674001-2674006)==(2674026-2674031)	0.000466==0.000989==0.00396==0.000299	['+', '+', '-', '-']	37.6479	17==52==19	GCF_009913395.1	ppsA	C7M23_RS14190	25	GO:0016310; GO:0005524; GO:0016301	phosphorylation; ATP binding; kinase activity	not mapped; transferase activity
NZ_CP147492.1	[m35_g]16-20[m10_g]45-100[-m10_a]16-20[-m35_a]	rc	TTGCAC==TATAAT==TAATAA==TTGACA	(2052308-2052313)==(2052285-2052290)==(2052227-2052232)==(2052202-2052207)	0.000466==0.000987==0.00395==0.000299	['-', '-', '+', '+']	37.6479	17==52==19	GCF_037201685.1	ppsA	WBI56_RS10240	28	GO:0016310; GO:0005524; GO:0016301	phosphorylation; ATP binding; kinase activity	not mapped; transferase activity
NZ_CP044498.1	[m35_g]16-20[m10_g]45-100[-m10_a]16-20[-m35_a]	rc	TTGCAC==TATAAT==TAATAA==TTGACA	(2076749-2076754)==(2076726-2076731)==(2076668-2076673)==(2076643-2076648)	0.000466==0.000985==0.00394==0.000299	['-', '-', '+', '+']	37.6479	17==52==19	GCF_008831405.1	ppsA	F8M43_RS10450	26	GO:0016310; GO:0005524; GO:0016301	phosphorylation; ATP binding; kinase activity	not mapped; transferase activity
NZ_OX419576.1	[m35_g]16-20[m10_g]45-100[-m10_a]16-20[-m35_a]	rc	TTGCAC==TATAAT==TAATAA==TTGACA	(2035524-2035529)==(2035501-2035506)==(2035443-2035448)==(2035418-2035423)	0.000466==0.000983==0.00393==0.000299	['-', '-', '+', '+']	37.6479	17==52==19	GCF_905311425.2	ppsA	KJP51_RS10130	27	GO:0016310; GO:0005524; GO:0016301	phosphorylation; ATP binding; kinase activity	not mapped; transferase activity
NZ_CP120598.2	[m35_g]16-20[m10_g]45-100[-m10_a]16-20[-m35_a]	rc	TTGCAC==TATAAT==TAATAA==TTGACA	(2074118-2074123)==(2074095-2074100)==(2074037-2074042)==(2074012-2074017)	0.000466==0.000985==0.00394==0.000299	['-', '-', '+', '+']	37.6479	17==52==19	GCF_029536895.2	ppsA	P5622_RS10395	27	GO:0016310; GO:0005524; GO:0016301	phosphorylation; ATP binding; kinase activity	not mapped; transferase activity
NZ_CP152362.1	[m35_g]16-20[m10_g]45-100[-m10_a]16-20[-m35_a]	rc	TTGCAC==TATAAT==TAATAA==TTGACA	(2073058-2073063)==(2073035-2073040)==(2072977-2072982)==(2072952-2072957)	0.000466==0.000989==0.00396==0.000299	['-', '-', '+', '+']	37.6479	17==52==19	GCF_038762065.1	ppsA	AAC934_RS10415	26	GO:0016310; GO:0005524; GO:0016301	phosphorylation; ATP binding; kinase activity	not mapped; transferase activity
NZ_AP021874.1	[m35_g]16-20[m10_g]45-100[-m10_a]16-20[-m35_a]	rc	TTGCAG==TATAAT==AAAAAA==TTGACA	(3641607-3641612)==(3641585-3641590)==(3641521-3641526)==(3641496-3641501)	0.00561==0.000208==0.000833==0.000177	['-', '-', '+', '+']	37.6475	16==58==19	GCF_009688945.1		DSCA_RS16040	44			not assigned
NZ_OX419567.1	[m35_g]16-20[m10_g]45-100[-m10_a]16-20[-m35_a]	rc	TTGCAC==TATAAT==TAATAA==TTGACA	(2074107-2074112)==(2074084-2074089)==(2074026-2074031)==(2074001-2074006)	0.000466==0.000993==0.00397==0.0003	['-', '-', '+', '+']	37.635	17==52==19	GCF_905311405.2	ppsA	KJP42_RS10370	27	GO:0016310; GO:0005524; GO:0016301	phosphorylation; ATP binding; kinase activity	not mapped; transferase activity
NZ_CP120577.2	[m35_g]16-20[m10_g]45-100[-m10_a]16-20[-m35_a]	rc	TTGCAC==TATAAT==TAATAA==TTGACA	(2064750-2064755)==(2064727-2064732)==(2064669-2064674)==(2064644-2064649)	0.000466==0.000993==0.00397==0.0003	['-', '-', '+', '+']	37.635	17==52==19	GCF_029536775.2	ppsA	P5628_RS10420	25	GO:0016310; GO:0005524; GO:0016301	phosphorylation; ATP binding; kinase activity	not mapped; transferase activity
NZ_CP029609.1	[m35_g]16-20[m10_g]45-100[-m10_a]16-20[-m35_a]	rc	TTGCAC==TATAAT==TAATAA==TTGACA	(2120781-2120786)==(2120758-2120763)==(2120700-2120705)==(2120675-2120680)	0.000466==0.000993==0.00397==0.0003	['-', '-', '+', '+']	37.635	17==52==19	GCF_004328925.1	ppsA	DL538_RS10610	25	GO:0016310; GO:0005524; GO:0016301	phosphorylation; ATP binding; kinase activity	not mapped; transferase activity
NZ_CP120600.2	[m35_g]16-20[m10_g]45-100[-m10_a]16-20[-m35_a]	rc	TTGCAC==TATAAT==TAATAA==TTGACA	(2116347-2116352)==(2116324-2116329)==(2116266-2116271)==(2116241-2116246)	0.000466==0.000993==0.00397==0.0003	['-', '-', '+', '+']	37.635	17==52==19	GCF_029536935.2	ppsA	P5661_RS10945	25	No valid CDS, ontology not explored.	No valid CDS, ontology not explored.	No valid CDS, ontology not explored.
NZ_CP013442.1	[m35_g]16-20[m10_g]45-100[-m10_a]16-20[-m35_a]	fw	TTGAAT==TTTTAT==AAAAAA==TTCACA	(782682-782687)==(782705-782710)==(782766-782771)==(782789-782794)	8.91e-05==0.00125==0.000181==0.000442	['+', '+', '-', '-']	37.6316	17==55==17	GCF_001718835.1		WT26_RS35150	255			not assigned
NZ_CP012475.1	[m35_g]16-20[m10_g]45-100[-m10_a]16-20[-m35_a]	fw	TTGCTT==TATTAT==TAATTA==TTGACA	(2222358-2222363)==(2222381-2222386)==(2222454-2222459)==(2222476-2222481)	0.00164==0.000892==0.00357==0.000292	['+', '+', '-', '-']	37.6272	17==67==16	GCF_000737305.2		DB29_RS10870	2			not assigned
NZ_CP026035.1	[m35_g]16-20[m10_g]45-100[-m10_a]16-20[-m35_a]	fw	TTGCAC==TATAAT==TAATAA==TTGACA	(125643-125648)==(125666-125671)==(125724-125729)==(125749-125754)	0.000465==0.000995==0.00398==0.0003	['+', '+', '-', '-']	37.602	17==52==19	GCF_023521275.1	ppsA	C2H96_RS00755	26	GO:0016310; GO:0005524; GO:0016301	phosphorylation; ATP binding; kinase activity	not mapped; transferase activity
NZ_CP010014.1	[m35_g]16-20[m10_g]45-100[-m10_a]16-20[-m35_a]	rc	TTGCAC==TATAAT==TAATAA==TTGACA	(1808522-1808527)==(1808499-1808504)==(1808441-1808446)==(1808416-1808421)	0.000465==0.001==0.00401==0.0003	['-', '-', '+', '+']	37.602	17==52==19	GCF_000877815.1	ppsA	QF06_RS08540	26	GO:0016310; GO:0005524; GO:0016301	phosphorylation; ATP binding; kinase activity	not mapped; transferase activity
NZ_CP045816.1	[m35_g]16-20[m10_g]45-100[-m10_a]16-20[-m35_a]	rc	TTGCAC==TATAAT==TAATAA==TTGACA	(1999534-1999539)==(1999511-1999516)==(1999453-1999458)==(1999428-1999433)	0.000465==0.001==0.00401==0.0003	['-', '-', '+', '+']	37.602	17==52==19	GCF_009662335.1	ppsA	GII86_RS10440	27	No valid CDS, ontology not explored.	No valid CDS, ontology not explored.	No valid CDS, ontology not explored.
NZ_CP026039.1	[m35_g]16-20[m10_g]45-100[-m10_a]16-20[-m35_a]	rc	TTGCAC==TATAAT==TAATAA==TTGACA	(21843-21848)==(21820-21825)==(21762-21767)==(21737-21742)	0.000465==0.000995==0.00398==0.0003	['-', '-', '+', '+']	37.602	17==52==19	GCF_023521635.1	ppsA	C2I05_RS00125	26	GO:0016310; GO:0005524; GO:0016301	phosphorylation; ATP binding; kinase activity	not mapped; transferase activity
NZ_CP129338.1	[m35_g]16-20[m10_g]45-100[-m10_a]16-20[-m35_a]	rc	TTGCAC==TATAAT==TAATAA==TTGACA	(2218131-2218136)==(2218108-2218113)==(2218050-2218055)==(2218025-2218030)	0.000465==0.001==0.00401==0.0003	['-', '-', '+', '+']	37.602	17==52==19	GCF_030438175.1	ppsA	QYC34_RS11730	27	No valid CDS, ontology not explored.	No valid CDS, ontology not explored.	No valid CDS, ontology not explored.
NZ_CP090125.1	[m35_g]16-20[m10_g]45-100[-m10_a]16-20[-m35_a]	rc	TTGCAC==TATAAT==TAATAA==TTGACA	(1957841-1957846)==(1957818-1957823)==(1957760-1957765)==(1957735-1957740)	0.000465==0.000999==0.004==0.0003	['-', '-', '+', '+']	37.602	17==52==19	GCF_024706255.1	ppsA	LXE94_RS10210	28	No valid CDS, ontology not explored.	No valid CDS, ontology not explored.	No valid CDS, ontology not explored.
NZ_CP147494.1	[m35_g]16-20[m10_g]45-100[-m10_a]16-20[-m35_a]	rc	TTGCAC==TATAAT==TAATAA==TTGACA	(2046735-2046740)==(2046712-2046717)==(2046654-2046659)==(2046629-2046634)	0.000465==0.001==0.00401==0.0003	['-', '-', '+', '+']	37.602	17==52==19	GCF_037201935.1	ppsA	WBM82_RS10610	27	GO:0016310; GO:0005524; GO:0016301	phosphorylation; ATP binding; kinase activity	not mapped; transferase activity
NZ_CP123977.1	[m35_g]16-20[m10_g]45-100[-m10_a]16-20[-m35_a]	rc	TTGCAC==TATAAT==TAATAA==TTGACA	(2050021-2050026)==(2049998-2050003)==(2049940-2049945)==(2049915-2049920)	0.000465==0.000997==0.00399==0.0003	['-', '-', '+', '+']	37.602	17==52==19	GCF_029916985.1	ppsA	QEP20_RS10210	26	GO:0016310; GO:0005524; GO:0016301	phosphorylation; ATP binding; kinase activity	not mapped; transferase activity
NZ_CP045826.1	[m35_g]16-20[m10_g]45-100[-m10_a]16-20[-m35_a]	rc	TTGCAC==TATAAT==TAATAA==TTGACA	(2127169-2127174)==(2127146-2127151)==(2127088-2127093)==(2127063-2127068)	0.000465==0.000999==0.004==0.0003	['-', '-', '+', '+']	37.602	17==52==19	GCF_009662275.1	ppsA	GII76_RS10720	26	GO:0016310; GO:0005524; GO:0016301	phosphorylation; ATP binding; kinase activity	not mapped; transferase activity
NZ_OX419563.1	[m35_g]16-20[m10_g]45-100[-m10_a]16-20[-m35_a]	rc	TTGCAC==TATAAT==TAATAA==TTGACA	(2149386-2149391)==(2149363-2149368)==(2149305-2149310)==(2149280-2149285)	0.000465==0.000995==0.00398==0.0003	['-', '-', '+', '+']	37.602	17==52==19	GCF_905315705.2	ppsA	KJP66_RS10910	27	GO:0016310; GO:0005524; GO:0016301	phosphorylation; ATP binding; kinase activity	not mapped; transferase activity
NZ_CP133449.1	[m35_g]16-20[m10_g]45-100[-m10_a]16-20[-m35_a]	rc	TTGCAC==TATAAT==TAATAA==TTGACA	(1896811-1896816)==(1896788-1896793)==(1896730-1896735)==(1896705-1896710)	0.000465==0.000997==0.00399==0.0003	['-', '-', '+', '+']	37.602	17==52==19	GCF_047947055.1	ppsA	RDU00_RS09710	27	GO:0016310; GO:0005524; GO:0016301	phosphorylation; ATP binding; kinase activity	not mapped; transferase activity
NZ_CP026038.1	[m35_g]16-20[m10_g]45-100[-m10_a]16-20[-m35_a]	rc	TTGCAC==TATAAT==TAATAA==TTGACA	(3817070-3817075)==(3817047-3817052)==(3816989-3816994)==(3816964-3816969)	0.000465==0.000995==0.00398==0.0003	['-', '-', '+', '+']	37.602	17==52==19	GCF_023521615.1	ppsA	C2H97_RS19560	26	GO:0016310; GO:0005524; GO:0016301	phosphorylation; ATP binding; kinase activity	not mapped; transferase activity
NZ_CP150155.1	[m35_g]16-20[m10_g]45-100[-m10_a]16-20[-m35_a]	rc	TTGCAC==TATAAT==TAATAA==TTGACA	(2044991-2044996)==(2044968-2044973)==(2044910-2044915)==(2044885-2044890)	0.000465==0.000995==0.00398==0.0003	['-', '-', '+', '+']	37.602	17==52==19	GCF_037963335.1	ppsA	NSQ16_RS10205	28	GO:0016310; GO:0005524; GO:0016301	phosphorylation; ATP binding; kinase activity	not mapped; transferase activity
NZ_OX419551.1	[m35_g]16-20[m10_g]45-100[-m10_a]16-20[-m35_a]	rc	TTGCAC==TATAAT==TAATAA==TTGACA	(2077462-2077467)==(2077439-2077444)==(2077381-2077386)==(2077356-2077361)	0.000465==0.000995==0.00398==0.0003	['-', '-', '+', '+']	37.602	17==52==19	GCF_905319565.2	ppsA	KJP53_RS10390	27	GO:0016310; GO:0005524; GO:0016301	phosphorylation; ATP binding; kinase activity	not mapped; transferase activity
NZ_CP064818.1	[m35_g]16-20[m10_g]45-100[-m10_a]16-20[-m35_a]	fw	TTGCAC==TATAAT==TAATAA==TTGACA	(82895-82900)==(82918-82923)==(82976-82981)==(83001-83006)	0.000465==0.001==0.00401==0.0003	['+', '+', '-', '-']	37.602	17==52==19	GCF_015654205.1	ppsA	ITP52_RS00510	26	GO:0016310; GO:0005524; GO:0016301	phosphorylation; ATP binding; kinase activity	not mapped; transferase activity
NZ_CP062497.1	[m35_g]16-20[m10_g]45-100[-m10_a]16-20[-m35_a]	rc	TTGCAC==TATAAT==TAATAA==TTGACA	(2053480-2053485)==(2053457-2053462)==(2053399-2053404)==(2053374-2053379)	0.000465==0.000997==0.00399==0.0003	['-', '-', '+', '+']	37.602	17==52==19	GCF_014879275.1	ppsA	IHV08_RS10305	27	GO:0016310; GO:0005524; GO:0016301	phosphorylation; ATP binding; kinase activity	not mapped; transferase activity
NZ_CP046591.1	[m35_g]16-20[m10_g]45-100[-m10_a]16-20[-m35_a]	fw	TTGCAC==TATAAT==TAATAA==TTGACA	(552001-552006)==(552024-552029)==(552082-552087)==(552107-552112)	0.000465==0.001==0.00401==0.0003	['+', '+', '-', '-']	37.602	17==52==19	GCF_015602625.1	ppsA	GO004_RS03245	26	GO:0016310; GO:0005524; GO:0016301	phosphorylation; ATP binding; kinase activity	not mapped; transferase activity
NZ_OX419565.1	[m35_g]16-20[m10_g]45-100[-m10_a]16-20[-m35_a]	rc	TTGCAC==TATAAT==TAATAA==TTGACA	(2030511-2030516)==(2030488-2030493)==(2030430-2030435)==(2030405-2030410)	0.000465==0.001==0.00401==0.0003	['-', '-', '+', '+']	37.602	17==52==19	GCF_905315685.2	ppsA	KJP64_RS10140	27	GO:0016310; GO:0005524; GO:0016301	phosphorylation; ATP binding; kinase activity	not mapped; transferase activity
NZ_CP173415.1	[m35_g]16-20[m10_g]45-100[-m10_a]16-20[-m35_a]	rc	TTGCAC==TATAAT==TAATAA==TTGACA	(2106059-2106064)==(2106036-2106041)==(2105978-2105983)==(2105953-2105958)	0.000465==0.000995==0.00398==0.0003	['-', '-', '+', '+']	37.602	17==52==19	GCF_045037735.1	ppsA	ACI2O8_RS10610	26	GO:0016310; GO:0005524; GO:0016301	phosphorylation; ATP binding; kinase activity	not mapped; transferase activity
NZ_CP023257.1	[m35_g]16-20[m10_g]45-100[-m10_a]16-20[-m35_a]	rc	TTGCAC==TATAAT==TAATAA==TTGACA	(2061266-2061271)==(2061243-2061248)==(2061185-2061190)==(2061160-2061165)	0.000465==0.001==0.00401==0.0003	['-', '-', '+', '+']	37.602	17==52==19	GCF_002290305.1	ppsA	CLD04_RS10825	26	GO:0016310; GO:0005524; GO:0016301	phosphorylation; ATP binding; kinase activity	not mapped; transferase activity
NZ_CP129123.1	[m35_g]16-20[m10_g]45-100[-m10_a]16-20[-m35_a]	rc	TTGCAC==TATAAT==TAATAA==TTGACA	(2016901-2016906)==(2016878-2016883)==(2016820-2016825)==(2016795-2016800)	0.000465==0.000999==0.004==0.0003	['-', '-', '+', '+']	37.602	17==52==19	GCF_032598945.1	ppsA	QWI19_RS10125	27	GO:0016310; GO:0005524; GO:0016301	phosphorylation; ATP binding; kinase activity	not mapped; transferase activity
NZ_CP092369.1	[m35_g]16-20[m10_g]45-100[-m10_a]16-20[-m35_a]	rc	TTGCAC==TATAAT==TAATAA==TTGACA	(2029936-2029941)==(2029913-2029918)==(2029855-2029860)==(2029830-2029835)	0.000465==0.001==0.00401==0.0003	['-', '-', '+', '+']	37.602	17==52==19	GCF_022370975.1	ppsA	MID01_RS10055	26	GO:0016310; GO:0005524; GO:0016301	phosphorylation; ATP binding; kinase activity	not mapped; transferase activity
NZ_CP022287.1	[m35_g]16-20[m10_g]45-100[-m10_a]16-20[-m35_a]	rc	TTGCAC==TATAAT==TAATAA==TTGACA	(2025795-2025800)==(2025772-2025777)==(2025714-2025719)==(2025689-2025694)	0.000465==0.000995==0.00398==0.0003	['-', '-', '+', '+']	37.602	17==52==19	GCF_002216085.1	ppsA	BSSX_RS10110	26	GO:0016310; GO:0005524; GO:0016301	phosphorylation; ATP binding; kinase activity	not mapped; transferase activity
NC_022566.1	[m35_g]16-20[m10_g]45-100[-m10_a]16-20[-m35_a]	fw	TTGATT==CATAAT==AAATAA==TTGACA	(2171039-2171044)==(2171063-2171068)==(2171165-2171170)==(2171187-2171192)	0.000246==0.00379==0.000724==0.000167	['+', '+', '-', '-']	37.5971	18==96==16	GCF_000474015.1		D364_RS26985	136			not assigned
NZ_LR890456.1	[m35_g]16-20[m10_g]45-100[-m10_a]16-20[-m35_a]	rc	TTGATT==CATAAT==AAATAA==TTGACA	(2157860-2157865)==(2157836-2157841)==(2157734-2157739)==(2157712-2157717)	0.000246==0.00379==0.000724==0.000167	['-', '-', '+', '+']	37.5971	18==96==16	GCF_904864565.1		JMV68_RS10525	136			not assigned
NZ_CP176926.1	[m35_g]16-20[m10_g]45-100[-m10_a]16-20[-m35_a]	fw	TTGATT==CATAAT==AAATAA==TTGACA	(2837077-2837082)==(2837101-2837106)==(2837203-2837208)==(2837225-2837230)	0.000246==0.00379==0.000724==0.000167	['+', '+', '-', '-']	37.5971	18==96==16	GCF_046623185.1		ACLAAN_RS13835	136			not assigned
NZ_CP080508.1	[m35_g]16-20[m10_g]45-100[-m10_a]16-20[-m35_a]	rc	TTGCAC==TATAAT==TAATAA==TTGACA	(4030236-4030241)==(4030213-4030218)==(4030155-4030160)==(4030130-4030135)	0.000465==0.00101==0.00403==0.000301	['-', '-', '+', '+']	37.5964	17==52==19	GCF_019464335.1	ppsA	K0V03_RS21250	25	No valid CDS, ontology not explored.	No valid CDS, ontology not explored.	No valid CDS, ontology not explored.
NZ_OX419554.1	[m35_g]16-20[m10_g]45-100[-m10_a]16-20[-m35_a]	rc	TTGCAC==TATAAT==TAATAA==TTGACA	(2069350-2069355)==(2069327-2069332)==(2069269-2069274)==(2069244-2069249)	0.000465==0.00101==0.00403==0.000301	['-', '-', '+', '+']	37.5964	17==52==19	GCF_905315715.2	ppsA	KJP77_RS10410	26	GO:0016310; GO:0005524; GO:0016301	phosphorylation; ATP binding; kinase activity	not mapped; transferase activity
NZ_CP031784.1	[m35_g]16-20[m10_g]45-100[-m10_a]16-20[-m35_a]	rc	TTGCAC==TATAAT==TAATAA==TTGACA	(1100694-1100699)==(1100671-1100676)==(1100613-1100618)==(1100588-1100593)	0.000464==0.00101==0.00404==0.000301	['-', '-', '+', '+']	37.5964	17==52==19	GCF_009497815.1	ppsA	D0819_RS05380	25	GO:0016310; GO:0005524; GO:0016301	phosphorylation; ATP binding; kinase activity	not mapped; transferase activity
NZ_OX419555.1	[m35_g]16-20[m10_g]45-100[-m10_a]16-20[-m35_a]	rc	TTGCAC==TATAAT==TAATAA==TTGACA	(2067088-2067093)==(2067065-2067070)==(2067007-2067012)==(2066982-2066987)	0.000464==0.00101==0.00404==0.000301	['-', '-', '+', '+']	37.5964	17==52==19	GCF_905318255.2	ppsA	KJP65_RS10520	26	GO:0016310; GO:0005524; GO:0016301	phosphorylation; ATP binding; kinase activity	not mapped; transferase activity
NZ_CP035226.1	[m35_g]16-20[m10_g]45-100[-m10_a]16-20[-m35_a]	rc	TTGCAC==TATAAT==TAATAA==TTGACA	(2092603-2092608)==(2092580-2092585)==(2092522-2092527)==(2092497-2092502)	0.000464==0.00101==0.00404==0.000301	['-', '-', '+', '+']	37.5964	17==52==19	GCF_004103535.1	ppsA	EQW70_RS10585	25	GO:0016310; GO:0005524; GO:0016301	phosphorylation; ATP binding; kinase activity	not mapped; transferase activity
NZ_AP024623.1	[m35_g]16-20[m10_g]45-100[-m10_a]16-20[-m35_a]	rc	TTGCAC==TATAAT==TAATAA==TTGACA	(2022665-2022670)==(2022642-2022647)==(2022584-2022589)==(2022559-2022564)	0.000464==0.00101==0.00404==0.000301	['-', '-', '+', '+']	37.5964	17==52==19	GCF_019704375.1	ppsA	K6J99_RS10030	27	GO:0016310; GO:0005524; GO:0016301	phosphorylation; ATP binding; kinase activity	not mapped; transferase activity
NZ_CP010314.1	[m35_g]16-20[m10_g]45-100[-m10_a]16-20[-m35_a]	rc	TTGCAC==TATAAT==TAATAA==TTGACA	(2033554-2033559)==(2033531-2033536)==(2033473-2033478)==(2033448-2033453)	0.000464==0.00101==0.00404==0.000301	['-', '-', '+', '+']	37.5964	17==52==19	GCF_000827065.1	ppsA	RP72_RS10245	27	GO:0016310; GO:0005524; GO:0016301	phosphorylation; ATP binding; kinase activity	not mapped; transferase activity
NZ_CP015004.1	[m35_g]16-20[m10_g]45-100[-m10_a]16-20[-m35_a]	rc	TTGCAC==TATAAT==TAATAA==TTGACA	(2033678-2033683)==(2033655-2033660)==(2033597-2033602)==(2033572-2033577)	0.000464==0.00101==0.00404==0.000301	['-', '-', '+', '+']	37.5964	17==52==19	GCF_001604995.1	ppsA	A3772_RS10225	27	GO:0016310; GO:0005524; GO:0016301	phosphorylation; ATP binding; kinase activity	not mapped; transferase activity
NZ_CP116391.1	[m35_g]16-20[m10_g]45-100[-m10_a]16-20[-m35_a]	rc	TTGCAC==TATAAT==TAATAA==TTGACA	(2149382-2149387)==(2149359-2149364)==(2149301-2149306)==(2149276-2149281)	0.000464==0.00101==0.00404==0.000301	['-', '-', '+', '+']	37.5964	17==52==19	GCF_030643845.1	ppsA	PIB33_RS11045	27	GO:0016310; GO:0005524; GO:0016301	phosphorylation; ATP binding; kinase activity	not mapped; transferase activity
NZ_OX419570.1	[m35_g]16-20[m10_g]45-100[-m10_a]16-20[-m35_a]	rc	TTGCAC==TATAAT==TAATAA==TTGACA	(2131391-2131396)==(2131368-2131373)==(2131310-2131315)==(2131285-2131290)	0.000465==0.00101==0.00403==0.000301	['-', '-', '+', '+']	37.5964	17==52==19	GCF_905315395.2	ppsA	KJP59_RS10770	27	GO:0016310; GO:0005524; GO:0016301	phosphorylation; ATP binding; kinase activity	not mapped; transferase activity
NZ_CP086061.1	[m35_g]16-20[m10_g]45-100[-m10_a]16-20[-m35_a]	fw	TTGCAC==TATAAT==TAATAA==TTGACA	(2017272-2017277)==(2017295-2017300)==(2017353-2017358)==(2017378-2017383)	0.000465==0.00101==0.00403==0.000301	['+', '+', '-', '-']	37.5964	17==52==19	GCF_020783355.1	ppsA	LK685_RS10750	27	GO:0016310; GO:0005524; GO:0016301	phosphorylation; ATP binding; kinase activity	not mapped; transferase activity
NZ_CP178514.1	[m35_g]16-20[m10_g]45-100[-m10_a]16-20[-m35_a]	rc	TTGCAC==TATAAT==TAATAA==TTGACA	(2033120-2033125)==(2033097-2033102)==(2033039-2033044)==(2033014-2033019)	0.000465==0.00101==0.00403==0.000301	['-', '-', '+', '+']	37.5964	17==52==19	GCF_047275895.1	ppsA	ACLZ2J_RS10165	27	GO:0016310; GO:0005524; GO:0016301	phosphorylation; ATP binding; kinase activity	not mapped; transferase activity
NZ_CP035411.1	[m35_g]16-20[m10_g]45-100[-m10_a]16-20[-m35_a]	rc	TTGCAC==TATAAT==TAATAA==TTGACA	(2067774-2067779)==(2067751-2067756)==(2067693-2067698)==(2067668-2067673)	0.000464==0.00101==0.00404==0.000301	['-', '-', '+', '+']	37.5964	17==52==19	GCF_004119835.1	ppsA	ETK71_RS10360	26	GO:0016310; GO:0005524; GO:0016301	phosphorylation; ATP binding; kinase activity	not mapped; transferase activity
NZ_CP028212.1	[m35_g]16-20[m10_g]45-100[-m10_a]16-20[-m35_a]	fw	TTGCAC==TATAAT==TAATAA==TTGACA	(713921-713926)==(713944-713949)==(714002-714007)==(714027-714032)	0.000464==0.00101==0.00404==0.000301	['+', '+', '-', '-']	37.5964	17==52==19	GCF_009913515.1	ppsA	C7M26_RS04400	27	GO:0016310; GO:0005524; GO:0016301	phosphorylation; ATP binding; kinase activity	not mapped; transferase activity
NZ_CP035165.1	[m35_g]16-20[m10_g]45-100[-m10_a]16-20[-m35_a]	rc	TTGCAC==TATAAT==TAATAA==TTGACA	(2029950-2029955)==(2029927-2029932)==(2029869-2029874)==(2029844-2029849)	0.000465==0.00101==0.00402==0.000301	['-', '-', '+', '+']	37.5949	17==52==19	GCF_004101445.1	ppsA	EQI56_RS10110	26	GO:0016310; GO:0005524; GO:0016301	phosphorylation; ATP binding; kinase activity	not mapped; transferase activity
NZ_CP017112.1	[m35_g]16-20[m10_g]45-100[-m10_a]16-20[-m35_a]	rc	TTGCAC==TATAAT==TAATAA==TTGACA	(2032233-2032238)==(2032210-2032215)==(2032152-2032157)==(2032127-2032132)	0.000465==0.00101==0.00402==0.000301	['-', '-', '+', '+']	37.5949	17==52==19	GCF_001720505.1	ppsA	BS16045_RS10225	25	GO:0016310; GO:0005524; GO:0016301	phosphorylation; ATP binding; kinase activity	not mapped; transferase activity
NC_018520.1	[m35_g]16-20[m10_g]45-100[-m10_a]16-20[-m35_a]	rc	TTGCAC==TATAAT==TAATAA==TTGACA	(2033558-2033563)==(2033535-2033540)==(2033477-2033482)==(2033452-2033457)	0.000465==0.00101==0.00402==0.000301	['-', '-', '+', '+']	37.5949	17==52==19	GCF_000293765.1	ppsA	B657_RS10260	27	GO:0016310; GO:0005524; GO:0016301	phosphorylation; ATP binding; kinase activity	not mapped; transferase activity
NZ_CP127089.1	[m35_g]16-20[m10_g]45-100[-m10_a]16-20[-m35_a]	rc	TTGCAC==TATAAT==TAATAA==TTGACA	(1896811-1896816)==(1896788-1896793)==(1896730-1896735)==(1896705-1896710)	0.000465==0.00101==0.00402==0.000301	['-', '-', '+', '+']	37.5949	17==52==19	GCF_046529535.1	ppsA	QQW97_RS09725	27	GO:0016310; GO:0005524; GO:0016301	phosphorylation; ATP binding; kinase activity	not mapped; transferase activity
NZ_OX419560.1	[m35_g]16-20[m10_g]45-100[-m10_a]16-20[-m35_a]	rc	TTGCAC==TATAAT==TAATAA==TTGACA	(2058539-2058544)==(2058516-2058521)==(2058458-2058463)==(2058433-2058438)	0.000465==0.00101==0.00402==0.000301	['-', '-', '+', '+']	37.5949	17==52==19	GCF_905315015.2	ppsA	KJP75_RS10260	26	GO:0016310; GO:0005524; GO:0016301	phosphorylation; ATP binding; kinase activity	not mapped; transferase activity
NZ_CP163458.1	[m35_g]16-20[m10_g]45-100[-m10_a]16-20[-m35_a]	rc	TTGCAC==TATAAT==TAATAA==TTGACA	(2322695-2322700)==(2322672-2322677)==(2322614-2322619)==(2322589-2322594)	0.000465==0.00101==0.00402==0.000301	['-', '-', '+', '+']	37.5949	17==52==19	GCF_041053155.1	ppsA	AB4K06_RS11700	27	GO:0016310; GO:0005524; GO:0016301	phosphorylation; ATP binding; kinase activity	not mapped; transferase activity
NZ_CP120621.2	[m35_g]16-20[m10_g]45-100[-m10_a]16-20[-m35_a]	rc	TTGCAC==TATAAT==TAATAA==TTGACA	(1972606-1972611)==(1972583-1972588)==(1972525-1972530)==(1972500-1972505)	0.000465==0.00101==0.00402==0.000301	['-', '-', '+', '+']	37.5949	17==52==19	GCF_029537135.2	ppsA	P5657_RS10210	26	GO:0016310; GO:0005524; GO:0016301	phosphorylation; ATP binding; kinase activity	not mapped; transferase activity
NZ_CP106671.1	[m35_g]16-20[m10_g]45-100[-m10_a]16-20[-m35_a]	fw	TTGCAC==TATAAT==TAATAA==TTGACA	(2042746-2042751)==(2042769-2042774)==(2042827-2042832)==(2042852-2042857)	0.000465==0.00101==0.00402==0.000301	['+', '+', '-', '-']	37.5949	17==52==19	GCF_025502545.1	ppsA	N7980_RS10900	26	GO:0016310; GO:0005524; GO:0016301	phosphorylation; ATP binding; kinase activity	not mapped; transferase activity
NZ_CP032860.1	[m35_g]16-20[m10_g]45-100[-m10_a]16-20[-m35_a]	rc	TTGCAC==TATAAT==TAATAA==TTGACA	(3717561-3717566)==(3717538-3717543)==(3717480-3717485)==(3717455-3717460)	0.000465==0.00101==0.00402==0.000301	['-', '-', '+', '+']	37.5949	17==52==19	GCF_003665255.1	ppsA	D9C14_RS19250	26	GO:0016310; GO:0005524; GO:0016301	phosphorylation; ATP binding; kinase activity	not mapped; transferase activity
NZ_CP133412.1	[m35_g]16-20[m10_g]45-100[-m10_a]16-20[-m35_a]	rc	TTGCAC==TATAAT==TAATAA==TTGACA	(1896811-1896816)==(1896788-1896793)==(1896730-1896735)==(1896705-1896710)	0.000465==0.00101==0.00402==0.000301	['-', '-', '+', '+']	37.5949	17==52==19	GCF_047121255.1	ppsA	Q7Q33_RS09710	27	GO:0016310; GO:0005524; GO:0016301	phosphorylation; ATP binding; kinase activity	not mapped; transferase activity
NZ_CP106673.1	[m35_g]16-20[m10_g]45-100[-m10_a]16-20[-m35_a]	rc	TTGCAC==TATAAT==TAATAA==TTGACA	(2050602-2050607)==(2050579-2050584)==(2050521-2050526)==(2050496-2050501)	0.000465==0.00101==0.00402==0.000301	['-', '-', '+', '+']	37.5949	17==52==19	GCF_025502505.1	ppsA	N7985_RS10210	26	GO:0016310; GO:0005524; GO:0016301	phosphorylation; ATP binding; kinase activity	not mapped; transferase activity
NZ_CP101937.1	[m35_g]16-20[m10_g]45-100[-m10_a]16-20[-m35_a]	rc	TTGCAC==TATAAT==TAATAA==TTGACA	(2033163-2033168)==(2033140-2033145)==(2033082-2033087)==(2033057-2033062)	0.000465==0.00101==0.00402==0.000301	['-', '-', '+', '+']	37.5949	17==52==19	GCF_024508095.1	ppsA	NP435_RS10125	27	GO:0016310; GO:0005524; GO:0016301	phosphorylation; ATP binding; kinase activity	not mapped; transferase activity
NZ_CP019082.1	[m35_g]16-20[m10_g]45-100[-m10_a]16-20[-m35_a]	rc	TTGATT==TACAAT==AAAATA==TTGATA	(1389431-1389436)==(1389408-1389413)==(1389324-1389329)==(1389299-1389304)	9.05e-05==0.00127==0.000184==0.000448	['-', '-', '+', '+']	37.5939	17==78==19	GCF_001956985.1		BSF38_RS05375	59			not assigned
NZ_CP150487.1	[m35_g]16-20[m10_g]45-100[-m10_a]16-20[-m35_a]	rc	TTGCAC==TATAAT==TAATAA==TTGACA	(2053668-2053673)==(2053645-2053650)==(2053587-2053592)==(2053562-2053567)	0.000464==0.00101==0.00406==0.000301	['-', '-', '+', '+']	37.5892	17==52==19	GCF_037997165.1	ppsA	WHC13_RS10280	27	GO:0016310; GO:0005524; GO:0016301	phosphorylation; ATP binding; kinase activity	not mapped; transferase activity
NZ_OX419564.1	[m35_g]16-20[m10_g]45-100[-m10_a]16-20[-m35_a]	rc	TTGCAC==TATAAT==TAATAA==TTGACA	(2048593-2048598)==(2048570-2048575)==(2048512-2048517)==(2048487-2048492)	0.000464==0.00101==0.00406==0.000301	['-', '-', '+', '+']	37.5892	17==52==19	GCF_905315045.2	ppsA	KJP48_RS10210	26	GO:0016310; GO:0005524; GO:0016301	phosphorylation; ATP binding; kinase activity	not mapped; transferase activity
NZ_CP139188.1	[m35_g]16-20[m10_g]45-100[-m10_a]16-20[-m35_a]	rc	TTGCAC==TATAAT==TAATAA==TTGACA	(2073220-2073225)==(2073197-2073202)==(2073139-2073144)==(2073114-2073119)	0.000464==0.00101==0.00406==0.000301	['-', '-', '+', '+']	37.5892	17==52==19	GCF_034054115.1	ppsA	SIS06_RS10525	27	GO:0016310; GO:0005524; GO:0016301	phosphorylation; ATP binding; kinase activity	not mapped; transferase activity
NZ_CP139440.1	[m35_g]16-20[m10_g]45-100[-m10_a]16-20[-m35_a]	rc	TTGCAC==TATAAT==TAATAA==TTGACA	(2053731-2053736)==(2053708-2053713)==(2053650-2053655)==(2053625-2053630)	0.000464==0.00101==0.00406==0.000301	['-', '-', '+', '+']	37.5892	17==52==19	GCF_034258595.1	ppsA	R6Z04_RS10275	27	GO:0016310; GO:0005524; GO:0016301	phosphorylation; ATP binding; kinase activity	not mapped; transferase activity
NZ_CP157084.1	[m35_g]16-20[m10_g]45-100[-m10_a]16-20[-m35_a]	rc	TTGCAC==TATAAT==TAATAA==TTGACA	(2062722-2062727)==(2062699-2062704)==(2062641-2062646)==(2062616-2062621)	0.000464==0.00101==0.00406==0.000301	['-', '-', '+', '+']	37.5892	17==52==19	GCF_039917025.1	ppsA	ABH595_RS10290	27	GO:0016310; GO:0005524; GO:0016301	phosphorylation; ATP binding; kinase activity	not mapped; transferase activity
NZ_CP045823.1	[m35_g]16-20[m10_g]45-100[-m10_a]16-20[-m35_a]	rc	TTGCAC==TATAAT==TAATAA==TTGACA	(2044088-2044093)==(2044065-2044070)==(2044007-2044012)==(2043982-2043987)	0.000464==0.00102==0.00407==0.000301	['-', '-', '+', '+']	37.5892	17==52==19	GCF_009662255.1	ppsA	GII79_RS10140	26	GO:0016310; GO:0005524; GO:0016301	phosphorylation; ATP binding; kinase activity	not mapped; transferase activity
NZ_CP028213.1	[m35_g]16-20[m10_g]45-100[-m10_a]16-20[-m35_a]	fw	TTGCAC==TATAAT==TAATAA==TTGACA	(1595959-1595964)==(1595982-1595987)==(1596040-1596045)==(1596065-1596070)	0.000464==0.00101==0.00406==0.000301	['+', '+', '-', '-']	37.5892	17==52==19	GCF_009913535.1	ppsA	C7M27_RS08695	25	GO:0016310; GO:0005524; GO:0016301	phosphorylation; ATP binding; kinase activity	not mapped; transferase activity
NZ_AP024628.1	[m35_g]16-20[m10_g]45-100[-m10_a]16-20[-m35_a]	rc	TTGCAC==TATAAT==TAATAA==TTGACA	(2025843-2025848)==(2025820-2025825)==(2025762-2025767)==(2025737-2025742)	0.000464==0.00101==0.00406==0.000301	['-', '-', '+', '+']	37.5892	17==52==19	GCF_019704475.1	ppsA	K6K00_RS09990	27	GO:0016310; GO:0005524; GO:0016301	phosphorylation; ATP binding; kinase activity	not mapped; transferase activity
NZ_CP178213.1	[m35_g]16-20[m10_g]45-100[-m10_a]16-20[-m35_a]	fw	TTGCAC==TATAAT==TAATAA==TTGACA	(2163352-2163357)==(2163375-2163380)==(2163433-2163438)==(2163458-2163463)	0.000464==0.00101==0.00406==0.000301	['+', '+', '-', '-']	37.5892	17==52==19	GCF_047041075.1	ppsA	ACLII2_RS11920	27	GO:0016310; GO:0005524; GO:0016301	phosphorylation; ATP binding; kinase activity	not mapped; transferase activity
NZ_CP172606.1	[m35_g]16-20[m10_g]45-100[-m10_a]16-20[-m35_a]	rc	TTGCAC==TATAAT==TAATAA==TTGACA	(2266034-2266039)==(2266011-2266016)==(2265953-2265958)==(2265928-2265933)	0.000464==0.00101==0.00406==0.000301	['-', '-', '+', '+']	37.5892	17==52==19	GCF_044570195.1	ppsA	ACFVP7_RS11690	28	GO:0016310; GO:0005524; GO:0016301	phosphorylation; ATP binding; kinase activity	not mapped; transferase activity
NZ_CP092631.1	[m35_g]16-20[m10_g]45-100[-m10_a]16-20[-m35_a]	rc	TTGCAC==TATAAT==TAATAA==TTGACA	(2086847-2086852)==(2086824-2086829)==(2086766-2086771)==(2086741-2086746)	0.000464==0.00101==0.00406==0.000301	['-', '-', '+', '+']	37.5892	17==52==19	GCF_022453545.1	ppsA	MKS87_RS10280	26	GO:0016310; GO:0005524; GO:0016301	phosphorylation; ATP binding; kinase activity	not mapped; transferase activity
NZ_CP035402.1	[m35_g]16-20[m10_g]45-100[-m10_a]16-20[-m35_a]	rc	TTGCAC==TATAAT==TAATAA==TTGACA	(1981059-1981064)==(1981036-1981041)==(1980978-1980983)==(1980953-1980958)	0.000464==0.00102==0.00407==0.000301	['-', '-', '+', '+']	37.5892	17==52==19	GCF_004119615.1	ppsA	ES969_RS10545	26	GO:0016310; GO:0005524; GO:0016301	phosphorylation; ATP binding; kinase activity	not mapped; transferase activity
NZ_CP065789.1	[m35_g]16-20[m10_g]45-100[-m10_a]16-20[-m35_a]	rc	TTGCAC==TATAAT==TAATAA==TTGACA	(2053669-2053674)==(2053646-2053651)==(2053588-2053593)==(2053563-2053568)	0.000464==0.00101==0.00406==0.000301	['-', '-', '+', '+']	37.5892	17==52==19	GCF_016065415.1	ppsA	I8N71_RS10230	27	GO:0016310; GO:0005524; GO:0016301	phosphorylation; ATP binding; kinase activity	not mapped; transferase activity
NZ_CP045824.1	[m35_g]16-20[m10_g]45-100[-m10_a]16-20[-m35_a]	rc	TTGCAC==TATAAT==TAATAA==TTGACA	(2056033-2056038)==(2056010-2056015)==(2055952-2055957)==(2055927-2055932)	0.000464==0.00102==0.00407==0.000301	['-', '-', '+', '+']	37.5892	17==52==19	GCF_009662195.1	ppsA	GII78_RS10190	26	GO:0016310; GO:0005524; GO:0016301	phosphorylation; ATP binding; kinase activity	not mapped; transferase activity
NC_000964.3	[m35_g]16-20[m10_g]45-100[-m10_a]16-20[-m35_a]	rc	TTGCAC==TATAAT==TAATAA==TTGACA	(2054063-2054068)==(2054040-2054045)==(2053982-2053987)==(2053957-2053962)	0.000464==0.00101==0.00406==0.000301	['-', '-', '+', '+']	37.5892	17==52==19	GCF_000009045.1	yppS	BSU_18830	27			not assigned
NZ_CP032310.1	[m35_g]16-20[m10_g]45-100[-m10_a]16-20[-m35_a]	rc	TTGCAC==TATAAT==TAATAA==TTGACA	(2053695-2053700)==(2053672-2053677)==(2053614-2053619)==(2053589-2053594)	0.000464==0.00102==0.00407==0.000301	['-', '-', '+', '+']	37.5892	17==52==19	GCF_003610955.1	ppsA	D3Z87_RS10345	27	GO:0016310; GO:0005524; GO:0016301	phosphorylation; ATP binding; kinase activity	not mapped; transferase activity
NZ_CP050532.1	[m35_g]16-20[m10_g]45-100[-m10_a]16-20[-m35_a]	rc	TTGCAC==TATAAT==TAATAA==TTGACA	(2047361-2047366)==(2047338-2047343)==(2047280-2047285)==(2047255-2047260)	0.000464==0.00101==0.00406==0.000301	['-', '-', '+', '+']	37.5892	17==52==19	GCF_012030675.1	ppsA	HCN55_RS10180	27	GO:0016310; GO:0005524; GO:0016301	phosphorylation; ATP binding; kinase activity	not mapped; transferase activity
NZ_CP125660.1	[m35_g]16-20[m10_g]45-100[-m10_a]16-20[-m35_a]	rc	TTGCAC==TATAAT==TAATAA==TTGACA	(2053673-2053678)==(2053650-2053655)==(2053592-2053597)==(2053567-2053572)	0.000464==0.00101==0.00406==0.000301	['-', '-', '+', '+']	37.5892	17==52==19	GCF_030053795.1	ppsA	QLH41_RS10255	27	GO:0016310; GO:0005524; GO:0016301	phosphorylation; ATP binding; kinase activity	not mapped; transferase activity
NZ_CP150164.1	[m35_g]16-20[m10_g]45-100[-m10_a]16-20[-m35_a]	rc	TTGCAC==TATAAT==TAATAA==TTGACA	(2079541-2079546)==(2079518-2079523)==(2079460-2079465)==(2079435-2079440)	0.000464==0.00101==0.00406==0.000301	['-', '-', '+', '+']	37.5892	17==52==19	GCF_037963605.1	ppsA	NSQ53_RS10410	27	GO:0016310; GO:0005524; GO:0016301	phosphorylation; ATP binding; kinase activity	not mapped; transferase activity
NZ_CP103066.1	[m35_g]16-20[m10_g]45-100[-m10_a]16-20[-m35_a]	rc	TTGCAC==TATAAT==TAATAA==TTGACA	(2053733-2053738)==(2053710-2053715)==(2053652-2053657)==(2053627-2053632)	0.000464==0.00101==0.00406==0.000301	['-', '-', '+', '+']	37.5892	17==52==19	GCF_024752515.1	ppsA	NXS96_RS10270	27	GO:0016310; GO:0005524; GO:0016301	phosphorylation; ATP binding; kinase activity	not mapped; transferase activity
NZ_CP016852.1	[m35_g]16-20[m10_g]45-100[-m10_a]16-20[-m35_a]	rc	TTGCAC==TATAAT==TAATAA==TTGACA	(2053479-2053484)==(2053456-2053461)==(2053398-2053403)==(2053373-2053378)	0.000464==0.00101==0.00406==0.000301	['-', '-', '+', '+']	37.5892	17==52==19	GCF_001703495.1	ppsA	BFI33_RS10345	27	GO:0016310; GO:0005524; GO:0016301	phosphorylation; ATP binding; kinase activity	not mapped; transferase activity
NZ_CP063150.1	[m35_g]16-20[m10_g]45-100[-m10_a]16-20[-m35_a]	rc	TTGCAC==TATAAT==TAATAA==TTGACA	(2053762-2053767)==(2053739-2053744)==(2053681-2053686)==(2053656-2053661)	0.000464==0.00101==0.00405==0.000301	['-', '-', '+', '+']	37.5892	17==52==19	GCF_018884165.1	ppsA	IMY14_RS10175	26	GO:0016310; GO:0005524; GO:0016301	phosphorylation; ATP binding; kinase activity	not mapped; transferase activity
NZ_CP075344.1	[m35_g]16-20[m10_g]45-100[-m10_a]16-20[-m35_a]	rc	TTGCAC==TATAAT==TAATAA==TTGACA	(2053719-2053724)==(2053696-2053701)==(2053638-2053643)==(2053613-2053618)	0.000464==0.00101==0.00406==0.000301	['-', '-', '+', '+']	37.5892	17==52==19	GCF_018454405.1	ppsA	KIL00_RS10215	27	GO:0016310; GO:0005524; GO:0016301	phosphorylation; ATP binding; kinase activity	not mapped; transferase activity
NZ_CP064093.1	[m35_g]16-20[m10_g]45-100[-m10_a]16-20[-m35_a]	fw	TTGCAC==TATAAT==TAATAA==TTGACA	(3215770-3215775)==(3215793-3215798)==(3215851-3215856)==(3215876-3215881)	0.000464==0.00101==0.00406==0.000301	['+', '+', '-', '-']	37.5892	17==52==19	GCF_022700975.1	ppsA	IRJ24_RS17335	27	GO:0016310; GO:0005524; GO:0016301	phosphorylation; ATP binding; kinase activity	not mapped; transferase activity
NZ_CP064096.1	[m35_g]16-20[m10_g]45-100[-m10_a]16-20[-m35_a]	fw	TTGCAC==TATAAT==TAATAA==TTGACA	(1585263-1585268)==(1585286-1585291)==(1585344-1585349)==(1585369-1585374)	0.000464==0.00101==0.00406==0.000301	['+', '+', '-', '-']	37.5892	17==52==19	GCF_022700895.1	ppsA	IRJ28_RS08870	27	GO:0016310; GO:0005524; GO:0016301	phosphorylation; ATP binding; kinase activity	not mapped; transferase activity
NZ_LN680001.1	[m35_g]16-20[m10_g]45-100[-m10_a]16-20[-m35_a]	rc	TTGCAC==TATAAT==TAATAA==TTGACA	(2072077-2072082)==(2072054-2072059)==(2071996-2072001)==(2071971-2071976)	0.000464==0.00102==0.00407==0.000301	['-', '-', '+', '+']	37.5892	17==52==19	GCF_000952895.1	ppsA	VV28_RS09975	27	GO:0016310; GO:0005524; GO:0016301	phosphorylation; ATP binding; kinase activity	not mapped; transferase activity
NZ_CP051860.2	[m35_g]16-20[m10_g]45-100[-m10_a]16-20[-m35_a]	rc	TTGCAC==TATAAT==TAATAA==TTGACA	(2085763-2085768)==(2085740-2085745)==(2085682-2085687)==(2085657-2085662)	0.000464==0.00102==0.00407==0.000301	['-', '-', '+', '+']	37.5892	17==52==19	GCF_012931705.2	ppsA	HIR76_RS10370	27	GO:0016310; GO:0005524; GO:0016301	phosphorylation; ATP binding; kinase activity	not mapped; transferase activity
NZ_CP103783.1	[m35_g]16-20[m10_g]45-100[-m10_a]16-20[-m35_a]	rc	TTGCAC==TATAAT==TAATAA==TTGACA	(2053521-2053526)==(2053498-2053503)==(2053440-2053445)==(2053415-2053420)	0.000464==0.00101==0.00406==0.000301	['-', '-', '+', '+']	37.5892	17==52==19	GCF_024917115.1	ppsA	NYR92_RS10260	27	GO:0016310; GO:0005524; GO:0016301	phosphorylation; ATP binding; kinase activity	not mapped; transferase activity
NZ_CP016894.1	[m35_g]16-20[m10_g]45-100[-m10_a]16-20[-m35_a]	rc	TTGCAC==TATAAT==TAATAA==TTGACA	(2185148-2185153)==(2185125-2185130)==(2185067-2185072)==(2185042-2185047)	0.000464==0.00101==0.00405==0.000301	['-', '-', '+', '+']	37.5892	17==52==19	GCF_001704095.1	ppsA	BSHJ0_RS11165	26	GO:0016310; GO:0005524; GO:0016301	phosphorylation; ATP binding; kinase activity	not mapped; transferase activity
NZ_CP033064.1	[m35_g]16-20[m10_g]45-100[-m10_a]16-20[-m35_a]	rc	TTGCAC==TATAAT==TAATAA==TTGACA	(2029911-2029916)==(2029888-2029893)==(2029830-2029835)==(2029805-2029810)	0.000464==0.00101==0.00405==0.000301	['-', '-', '+', '+']	37.5892	17==52==19	GCF_004103875.1	ppsA	D9C22_RS10115	26	GO:0016310; GO:0005524; GO:0016301	phosphorylation; ATP binding; kinase activity	not mapped; transferase activity
NZ_CP157214.1	[m35_g]16-20[m10_g]45-100[-m10_a]16-20[-m35_a]	rc	TTGCAC==TATAAT==TAATAA==TTGACA	(2053629-2053634)==(2053606-2053611)==(2053548-2053553)==(2053523-2053528)	0.000464==0.00101==0.00406==0.000301	['-', '-', '+', '+']	37.5892	17==52==19	GCF_040008285.1	ppsA	ABI116_RS10255	27	GO:0016310; GO:0005524; GO:0016301	phosphorylation; ATP binding; kinase activity	not mapped; transferase activity
NZ_CP058242.1	[m35_g]16-20[m10_g]45-100[-m10_a]16-20[-m35_a]	rc	TTGCAC==TATAAT==TAATAA==TTGACA	(2054066-2054071)==(2054043-2054048)==(2053985-2053990)==(2053960-2053965)	0.000464==0.00101==0.00406==0.000301	['-', '-', '+', '+']	37.5892	17==52==19	GCF_013388335.1	ppsA	HWV68_RS10210	27	GO:0016310; GO:0005524; GO:0016301	phosphorylation; ATP binding; kinase activity	not mapped; transferase activity
NZ_CP137711.1	[m35_g]16-20[m10_g]45-100[-m10_a]16-20[-m35_a]	rc	TTGCAC==TATAAT==TAATAA==TTGACA	(2025521-2025526)==(2025498-2025503)==(2025440-2025445)==(2025415-2025420)	0.000464==0.00101==0.00406==0.000301	['-', '-', '+', '+']	37.5892	17==52==19	GCF_033403035.1	ppsA	R6I06_RS10150	27	GO:0016310; GO:0005524; GO:0016301	phosphorylation; ATP binding; kinase activity	not mapped; transferase activity
NZ_CP112873.1	[m35_g]16-20[m10_g]45-100[-m10_a]16-20[-m35_a]	rc	TTGCAC==TATAAT==TAATAA==TTGACA	(2055872-2055877)==(2055849-2055854)==(2055791-2055796)==(2055766-2055771)	0.000464==0.00102==0.00407==0.000301	['-', '-', '+', '+']	37.5892	17==52==19	GCF_026410045.1	ppsA	ORF34_RS10280	27	GO:0016310; GO:0005524; GO:0016301	phosphorylation; ATP binding; kinase activity	not mapped; transferase activity
NC_020507.1	[m35_g]16-20[m10_g]45-100[-m10_a]16-20[-m35_a]	rc	TTGCAC==TATAAT==TAATAA==TTGACA	(2054062-2054067)==(2054039-2054044)==(2053981-2053986)==(2053956-2053961)	0.000464==0.00101==0.00406==0.000301	['-', '-', '+', '+']	37.5892	17==52==19	GCF_000344745.1	ppsA	BSU6051_RS09930	27	GO:0016310; GO:0005524; GO:0016301	phosphorylation; ATP binding; kinase activity	not mapped; transferase activity
NZ_AP024627.1	[m35_g]16-20[m10_g]45-100[-m10_a]16-20[-m35_a]	rc	TTGCAC==TATAAT==TAATAA==TTGACA	(2026280-2026285)==(2026257-2026262)==(2026199-2026204)==(2026174-2026179)	0.000464==0.00101==0.00405==0.000301	['-', '-', '+', '+']	37.5892	17==52==19	GCF_019704455.1	ppsA	K6J86_RS10030	27	GO:0016310; GO:0005524; GO:0016301	phosphorylation; ATP binding; kinase activity	not mapped; transferase activity
NZ_CP011115.1	[m35_g]16-20[m10_g]45-100[-m10_a]16-20[-m35_a]	rc	TTGCAC==TATAAT==TAATAA==TTGACA	(2054068-2054073)==(2054045-2054050)==(2053987-2053992)==(2053962-2053967)	0.000464==0.00101==0.00406==0.000301	['-', '-', '+', '+']	37.5892	17==52==19	GCF_000971925.1	ppsA	O7A_RS10355	27	GO:0016310; GO:0005524; GO:0016301	phosphorylation; ATP binding; kinase activity	not mapped; transferase activity
NZ_AP024624.1	[m35_g]16-20[m10_g]45-100[-m10_a]16-20[-m35_a]	rc	TTGCAC==TATAAT==TAATAA==TTGACA	(2019880-2019885)==(2019857-2019862)==(2019799-2019804)==(2019774-2019779)	0.000464==0.00101==0.00405==0.000301	['-', '-', '+', '+']	37.5892	17==52==19	GCF_019704395.1	ppsA	K6J91_RS10040	27	GO:0016310; GO:0005524; GO:0016301	phosphorylation; ATP binding; kinase activity	not mapped; transferase activity
NZ_CP137695.1	[m35_g]16-20[m10_g]45-100[-m10_a]16-20[-m35_a]	rc	TTGCAC==TATAAT==TAATAA==TTGACA	(2053661-2053666)==(2053638-2053643)==(2053580-2053585)==(2053555-2053560)	0.000464==0.00101==0.00406==0.000301	['-', '-', '+', '+']	37.5892	17==52==19	GCF_033392095.1	ppsA	R6I10_RS10255	27	GO:0016310; GO:0005524; GO:0016301	phosphorylation; ATP binding; kinase activity	not mapped; transferase activity
NZ_CP139744.1	[m35_g]16-20[m10_g]45-100[-m10_a]16-20[-m35_a]	rc	TTGCAC==TATAAT==TAATAA==TTGACA	(2053657-2053662)==(2053634-2053639)==(2053576-2053581)==(2053551-2053556)	0.000464==0.00101==0.00406==0.000301	['-', '-', '+', '+']	37.5892	17==52==19	GCF_034377505.1	ppsA	R6I59_RS10260	27	GO:0016310; GO:0005524; GO:0016301	phosphorylation; ATP binding; kinase activity	not mapped; transferase activity
NZ_CP136402.1	[m35_g]16-20[m10_g]45-100[-m10_a]16-20[-m35_a]	rc	TTGCAC==TATAAT==TAATAA==TTGACA	(2055468-2055473)==(2055445-2055450)==(2055387-2055392)==(2055362-2055367)	0.000464==0.00101==0.00406==0.000301	['-', '-', '+', '+']	37.5892	17==52==19	GCF_032681245.1	ppsA	RX583_RS10275	27	GO:0016310; GO:0005524; GO:0016301	phosphorylation; ATP binding; kinase activity	not mapped; transferase activity
NZ_CP147877.1	[m35_g]16-20[m10_g]45-100[-m10_a]16-20[-m35_a]	rc	TTGCAC==TATAAT==TAATAA==TTGACA	(2055478-2055483)==(2055455-2055460)==(2055397-2055402)==(2055372-2055377)	0.000464==0.00101==0.00406==0.000301	['-', '-', '+', '+']	37.5892	17==52==19	GCF_037414465.1	ppsA	WFE12_RS10275	27	GO:0016310; GO:0005524; GO:0016301	phosphorylation; ATP binding; kinase activity	not mapped; transferase activity
NZ_CP157216.1	[m35_g]16-20[m10_g]45-100[-m10_a]16-20[-m35_a]	rc	TTGCAC==TATAAT==TAATAA==TTGACA	(2058302-2058307)==(2058279-2058284)==(2058221-2058226)==(2058196-2058201)	0.000464==0.00101==0.00406==0.000301	['-', '-', '+', '+']	37.5892	17==52==19	GCF_040008305.1	ppsA	ABI226_RS10285	27	GO:0016310; GO:0005524; GO:0016301	phosphorylation; ATP binding; kinase activity	not mapped; transferase activity
NZ_CP130597.1	[m35_g]16-20[m10_g]45-100[-m10_a]16-20[-m35_a]	rc	TTGCAC==TATAAT==TAATAA==TTGACA	(2054106-2054111)==(2054083-2054088)==(2054025-2054030)==(2054000-2054005)	0.000464==0.00101==0.00406==0.000301	['-', '-', '+', '+']	37.5892	17==52==19	GCF_047120225.1	ppsA	Q4I20_RS10260	27	GO:0016310; GO:0005524; GO:0016301	phosphorylation; ATP binding; kinase activity	not mapped; transferase activity
NZ_CP166831.1	[m35_g]16-20[m10_g]45-100[-m10_a]16-20[-m35_a]	rc	TTGCAC==TATAAT==TAATAA==TTGACA	(2068990-2068995)==(2068967-2068972)==(2068909-2068914)==(2068884-2068889)	0.000464==0.00102==0.00407==0.000301	['-', '-', '+', '+']	37.5892	17==52==19	GCF_041344815.1	ppsA	AB3239_RS10355	26	GO:0016310; GO:0005524; GO:0016301	phosphorylation; ATP binding; kinase activity	not mapped; transferase activity
NZ_CP148104.1	[m35_g]16-20[m10_g]45-100[-m10_a]16-20[-m35_a]	rc	TTGCAC==TATAAT==TAATAA==TTGACA	(2054919-2054924)==(2054896-2054901)==(2054838-2054843)==(2054813-2054818)	0.000464==0.00101==0.00406==0.000301	['-', '-', '+', '+']	37.5892	17==52==19	GCF_037742535.1	ppsA	WHL98_RS10270	27	GO:0016310; GO:0005524; GO:0016301	phosphorylation; ATP binding; kinase activity	not mapped; transferase activity
NZ_CP015375.1	[m35_g]16-20[m10_g]45-100[-m10_a]16-20[-m35_a]	fw	TTGCAC==TATAAT==TAATAA==TTGACA	(2558140-2558145)==(2558163-2558168)==(2558221-2558226)==(2558246-2558251)	0.000464==0.00102==0.00407==0.000301	['+', '+', '-', '-']	37.5892	17==52==19	GCF_001697265.1	ppsA	AS891_RS13890	27	GO:0016310; GO:0005524; GO:0016301	phosphorylation; ATP binding; kinase activity	not mapped; transferase activity
NZ_CP123621.1	[m35_g]16-20[m10_g]45-100[-m10_a]16-20[-m35_a]	rc	TTGCAC==TATAAT==TAATAA==TTGACA	(2029321-2029326)==(2029298-2029303)==(2029240-2029245)==(2029215-2029220)	0.000464==0.00101==0.00405==0.000301	['-', '-', '+', '+']	37.5892	17==52==19	GCF_030847885.1	ppsA	OU418_RS10075	26	GO:0016310; GO:0005524; GO:0016301	phosphorylation; ATP binding; kinase activity	not mapped; transferase activity
NZ_CP162517.1	[m35_g]16-20[m10_g]45-100[-m10_a]16-20[-m35_a]	rc	TTGCAC==TATAAT==TAATAA==TTGACA	(2053530-2053535)==(2053507-2053512)==(2053449-2053454)==(2053424-2053429)	0.000464==0.00101==0.00406==0.000301	['-', '-', '+', '+']	37.5892	17==52==19	GCF_044499385.1	ppsA	AB3470_RS10325	26	GO:0016310; GO:0005524; GO:0016301	phosphorylation; ATP binding; kinase activity	not mapped; transferase activity
NZ_AP024625.1	[m35_g]16-20[m10_g]45-100[-m10_a]16-20[-m35_a]	rc	TTGCAC==TATAAT==TAATAA==TTGACA	(2020161-2020166)==(2020138-2020143)==(2020080-2020085)==(2020055-2020060)	0.000464==0.00101==0.00405==0.000301	['-', '-', '+', '+']	37.5892	17==52==19	GCF_019704415.1	ppsA	BsBEST3145_RS10025	27	GO:0016310; GO:0005524; GO:0016301	phosphorylation; ATP binding; kinase activity	not mapped; transferase activity
NZ_AP024621.1	[m35_g]16-20[m10_g]45-100[-m10_a]16-20[-m35_a]	rc	TTGCAC==TATAAT==TAATAA==TTGACA	(2033366-2033371)==(2033343-2033348)==(2033285-2033290)==(2033260-2033265)	0.000464==0.00101==0.00405==0.000301	['-', '-', '+', '+']	37.5892	17==52==19	GCF_019704335.1	ppsA	K6J89_RS10100	27	GO:0016310; GO:0005524; GO:0016301	phosphorylation; ATP binding; kinase activity	not mapped; transferase activity
NZ_CP126097.1	[m35_g]16-20[m10_g]45-100[-m10_a]16-20[-m35_a]	rc	TTGCAC==TATAAT==TAATAA==TTGACA	(2025232-2025237)==(2025209-2025214)==(2025151-2025156)==(2025126-2025131)	0.000464==0.00102==0.00407==0.000301	['-', '-', '+', '+']	37.5892	17==52==19	GCF_030123145.1	ppsA	QNK06_RS10180	27	GO:0016310; GO:0005524; GO:0016301	phosphorylation; ATP binding; kinase activity	not mapped; transferase activity
NZ_CP064094.1	[m35_g]16-20[m10_g]45-100[-m10_a]16-20[-m35_a]	fw	TTGCAC==TATAAT==TAATAA==TTGACA	(3632042-3632047)==(3632065-3632070)==(3632123-3632128)==(3632148-3632153)	0.000464==0.00101==0.00406==0.000301	['+', '+', '-', '-']	37.5892	17==52==19	GCF_022700935.1	ppsA	IRJ26_RS19630	27	GO:0016310; GO:0005524; GO:0016301	phosphorylation; ATP binding; kinase activity	not mapped; transferase activity
NZ_CP150252.1	[m35_g]16-20[m10_g]45-100[-m10_a]16-20[-m35_a]	rc	TTGCAC==TATAAT==TAATAA==TTGACA	(2205333-2205338)==(2205310-2205315)==(2205252-2205257)==(2205227-2205232)	0.000464==0.00101==0.00405==0.000301	['-', '-', '+', '+']	37.5892	17==52==19	GCF_037975425.1	ppsA	NYE20_RS11500	26	GO:0016310; GO:0005524; GO:0016301	phosphorylation; ATP binding; kinase activity	not mapped; transferase activity
NZ_CP007800.1	[m35_g]16-20[m10_g]45-100[-m10_a]16-20[-m35_a]	rc	TTGCAC==TATAAT==TAATAA==TTGACA	(2026831-2026836)==(2026808-2026813)==(2026750-2026755)==(2026725-2026730)	0.000464==0.00102==0.00407==0.000301	['-', '-', '+', '+']	37.5892	17==52==19	GCF_000699465.1	ppsA	BSUA_RS10295	27	GO:0016310; GO:0005524; GO:0016301	phosphorylation; ATP binding; kinase activity	not mapped; transferase activity
NZ_CP095736.1	[m35_g]16-20[m10_g]45-100[-m10_a]16-20[-m35_a]	rc	TTGCAC==TATAAT==TAATAA==TTGACA	(2200670-2200675)==(2200647-2200652)==(2200589-2200594)==(2200564-2200569)	0.000464==0.00102==0.00407==0.000301	['-', '-', '+', '+']	37.5892	17==52==19	GCF_023078435.1	ppsA	MX663_RS11295	25	GO:0016310; GO:0005524; GO:0016301	phosphorylation; ATP binding; kinase activity	not mapped; transferase activity
NZ_OZ024942.1	[m35_g]16-20[m10_g]45-100[-m10_a]16-20[-m35_a]	rc	TTGCAC==TATAAT==TAATAA==TTGACA	(2054063-2054068)==(2054040-2054045)==(2053982-2053987)==(2053957-2053962)	0.000464==0.00101==0.00406==0.000301	['-', '-', '+', '+']	37.5892	17==52==19	GCF_964017255.1	ppsA	BSU_RS10255	27	GO:0016310; GO:0005524; GO:0016301	phosphorylation; ATP binding; kinase activity	not mapped; transferase activity
NZ_CP026010.1	[m35_g]16-20[m10_g]45-100[-m10_a]16-20[-m35_a]	rc	TTGCAC==TATAAT==TAATAA==TTGACA	(3073569-3073574)==(3073546-3073551)==(3073488-3073493)==(3073463-3073468)	0.000464==0.00101==0.00406==0.000301	['-', '-', '+', '+']	37.5892	17==52==19	GCF_004101945.1	ppsA	BS11774_RS16175	26	GO:0016310; GO:0005524; GO:0016301	phosphorylation; ATP binding; kinase activity	not mapped; transferase activity
NZ_CP089592.1	[m35_g]16-20[m10_g]45-100[-m10_a]16-20[-m35_a]	rc	TTGCAC==TATAAT==TAATAA==TTGACA	(2058664-2058669)==(2058641-2058646)==(2058583-2058588)==(2058558-2058563)	0.000464==0.00101==0.00406==0.000301	['-', '-', '+', '+']	37.5892	17==52==19	GCF_021398545.1	ppsA	LUV29_RS10260	27	GO:0016310; GO:0005524; GO:0016301	phosphorylation; ATP binding; kinase activity	not mapped; transferase activity
NZ_AP024622.1	[m35_g]16-20[m10_g]45-100[-m10_a]16-20[-m35_a]	rc	TTGCAC==TATAAT==TAATAA==TTGACA	(2033233-2033238)==(2033210-2033215)==(2033152-2033157)==(2033127-2033132)	0.000464==0.00101==0.00405==0.000301	['-', '-', '+', '+']	37.5892	17==52==19	GCF_019704355.1	ppsA	K6K01_RS10080	27	GO:0016310; GO:0005524; GO:0016301	phosphorylation; ATP binding; kinase activity	not mapped; transferase activity
NZ_CP151685.1	[m35_g]16-20[m10_g]45-100[-m10_a]16-20[-m35_a]	rc	TTGCAC==TATAAT==TAATAA==TTGACA	(2053669-2053674)==(2053646-2053651)==(2053588-2053593)==(2053563-2053568)	0.000464==0.00101==0.00406==0.000301	['-', '-', '+', '+']	37.5892	17==52==19	GCF_038442665.1	ppsA	AAE282_RS10255	27	GO:0016310; GO:0005524; GO:0016301	phosphorylation; ATP binding; kinase activity	not mapped; transferase activity
NZ_CP010053.1	[m35_g]16-20[m10_g]45-100[-m10_a]16-20[-m35_a]	rc	TTGCAC==TATAAT==TAATAA==TTGACA	(2053823-2053828)==(2053800-2053805)==(2053742-2053747)==(2053717-2053722)	0.000464==0.00101==0.00406==0.000301	['-', '-', '+', '+']	37.5892	17==52==19	GCF_000789295.1	ppsA	QX56_RS09930	27	GO:0016310; GO:0005524; GO:0016301	phosphorylation; ATP binding; kinase activity	not mapped; transferase activity
NZ_AP024626.1	[m35_g]16-20[m10_g]45-100[-m10_a]16-20[-m35_a]	rc	TTGCAC==TATAAT==TAATAA==TTGACA	(2019899-2019904)==(2019876-2019881)==(2019818-2019823)==(2019793-2019798)	0.000464==0.00101==0.00405==0.000301	['-', '-', '+', '+']	37.5892	17==52==19	GCF_019704435.1	ppsA	K6K02_RS10005	27	GO:0016310; GO:0005524; GO:0016301	phosphorylation; ATP binding; kinase activity	not mapped; transferase activity
NZ_CP102769.1	[m35_g]16-20[m10_g]45-100[-m10_a]16-20[-m35_a]	rc	TTGCAC==TATAAT==TAATAA==TTGACA	(2053662-2053667)==(2053639-2053644)==(2053581-2053586)==(2053556-2053561)	0.000464==0.00101==0.00406==0.000301	['-', '-', '+', '+']	37.5892	17==52==19	GCF_028870335.1	ppsA	NVS73_RS10255	27	GO:0016310; GO:0005524; GO:0016301	phosphorylation; ATP binding; kinase activity	not mapped; transferase activity
NZ_CP010052.1	[m35_g]16-20[m10_g]45-100[-m10_a]16-20[-m35_a]	rc	TTGCAC==TATAAT==TAATAA==TTGACA	(2054075-2054080)==(2054052-2054057)==(2053994-2053999)==(2053969-2053974)	0.000464==0.00101==0.00406==0.000301	['-', '-', '+', '+']	37.5892	17==52==19	GCF_000789275.1	ppsA	QU35_RS09950	27	GO:0016310; GO:0005524; GO:0016301	phosphorylation; ATP binding; kinase activity	not mapped; transferase activity
NZ_CP103350.1	[m35_g]16-20[m10_g]45-100[-m10_a]16-20[-m35_a]	rc	TTGCAC==TATAAT==TAATAA==TTGACA	(2164343-2164348)==(2164320-2164325)==(2164262-2164267)==(2164237-2164242)	0.000464==0.00101==0.00406==0.000301	['-', '-', '+', '+']	37.5892	17==52==19	GCF_024799885.1	ppsA	NX810_RS11060	27	GO:0016310; GO:0005524; GO:0016301	phosphorylation; ATP binding; kinase activity	not mapped; transferase activity
NZ_CP064095.1	[m35_g]16-20[m10_g]45-100[-m10_a]16-20[-m35_a]	fw	TTGCAC==TATAAT==TAATAA==TTGACA	(4120899-4120904)==(4120922-4120927)==(4120980-4120985)==(4121005-4121010)	0.000464==0.00101==0.00406==0.000301	['+', '+', '-', '-']	37.5892	17==52==19	GCF_022700955.1	ppsA	IRJ27_RS21820	27	GO:0016310; GO:0005524; GO:0016301	phosphorylation; ATP binding; kinase activity	not mapped; transferase activity
NZ_OX419579.1	[m35_g]16-20[m10_g]45-100[-m10_a]16-20[-m35_a]	rc	TTGCAC==TATAAT==TAATAA==TTGACA	(2048596-2048601)==(2048573-2048578)==(2048515-2048520)==(2048490-2048495)	0.000464==0.00102==0.00407==0.000301	['-', '-', '+', '+']	37.5604	17==52==19	GCF_905310995.2	ppsA	KJP43_RS10220	26	GO:0016310; GO:0005524; GO:0016301	phosphorylation; ATP binding; kinase activity	not mapped; transferase activity
NZ_CP120613.1	[m35_g]16-20[m10_g]45-100[-m10_a]16-20[-m35_a]	fw	TTGCAC==TATAAT==TAATAA==TTGACA	(3102230-3102235)==(3102253-3102258)==(3102311-3102316)==(3102336-3102341)	0.000464==0.00102==0.00407==0.000301	['+', '+', '-', '-']	37.5604	17==52==19	GCF_029537075.1	ppsA	P5649_RS16700	27	GO:0016310; GO:0005524; GO:0016301	phosphorylation; ATP binding; kinase activity	not mapped; transferase activity
NZ_CP151946.1	[m35_g]16-20[m10_g]45-100[-m10_a]16-20[-m35_a]	fw	TTGCAC==TATAAT==TAATAA==TTGACA	(2149102-2149107)==(2149125-2149130)==(2149183-2149188)==(2149208-2149213)	0.000464==0.00102==0.00407==0.000301	['+', '+', '-', '-']	37.5604	17==52==19	GCF_038592935.1	ppsA	NYE22_RS12035	26	GO:0016310; GO:0005524; GO:0016301	phosphorylation; ATP binding; kinase activity	not mapped; transferase activity
NZ_OX419553.1	[m35_g]16-20[m10_g]45-100[-m10_a]16-20[-m35_a]	rc	TTGCAC==TATAAT==TAATAA==TTGACA	(2182974-2182979)==(2182951-2182956)==(2182893-2182898)==(2182868-2182873)	0.000464==0.00102==0.00407==0.000301	['-', '-', '+', '+']	37.5604	17==52==19	GCF_905319155.2	ppsA	KJP78_RS11165	26	GO:0016310; GO:0005524; GO:0016301	phosphorylation; ATP binding; kinase activity	not mapped; transferase activity
NZ_LN649259.1	[m35_g]16-20[m10_g]45-100[-m10_a]16-20[-m35_a]	rc	TTGCAC==TATAAT==TAATAA==TTGACA	(2072075-2072080)==(2072052-2072057)==(2071994-2071999)==(2071969-2071974)	0.000464==0.00102==0.00407==0.000301	['-', '-', '+', '+']	37.5604	17==52==19	GCF_000953615.1	ppsA	VV34_RS10435	27	GO:0016310; GO:0005524; GO:0016301	phosphorylation; ATP binding; kinase activity	not mapped; transferase activity
NZ_CP104878.1	[m35_g]16-20[m10_g]45-100[-m10_a]16-20[-m35_a]	rc	TTGCAC==TATAAT==TAATAA==TTGACA	(2065709-2065714)==(2065686-2065691)==(2065628-2065633)==(2065603-2065608)	0.000464==0.00102==0.00407==0.000301	['-', '-', '+', '+']	37.5604	17==52==19	GCF_025449235.1	ppsA	N8A75_RS11045	27	No valid CDS, ontology not explored.	No valid CDS, ontology not explored.	No valid CDS, ontology not explored.
NZ_CP141283.1	[m35_g]16-20[m10_g]45-100[-m10_a]16-20[-m35_a]	rc	TTGCAC==TATAAT==TAATAA==TTGACA	(2354232-2354237)==(2354209-2354214)==(2354151-2354156)==(2354126-2354131)	0.000464==0.00102==0.00407==0.000301	['-', '-', '+', '+']	37.5604	17==52==19	GCF_035319605.1	ppsA	U7118_RS12820	26	GO:0016310; GO:0005524; GO:0016301	phosphorylation; ATP binding; kinase activity	not mapped; transferase activity
NZ_CP008698.1	[m35_g]16-20[m10_g]45-100[-m10_a]16-20[-m35_a]	rc	TTGCAC==TATAAT==TAATAA==TTGACA	(2026831-2026836)==(2026808-2026813)==(2026750-2026755)==(2026725-2026730)	0.000464==0.00102==0.00407==0.000301	['-', '-', '+', '+']	37.5604	17==52==19	GCF_000699525.1	ppsA	BSUB_RS10290	27	GO:0016310; GO:0005524; GO:0016301	phosphorylation; ATP binding; kinase activity	not mapped; transferase activity
NZ_CP089771.1	[m35_g]16-20[m10_g]45-100[-m10_a]16-20[-m35_a]	fw	TTGATT==CATAAT==AAATAA==TTGACA	(3995715-3995720)==(3995739-3995744)==(3995841-3995846)==(3995863-3995868)	0.00025==0.00385==0.000739==0.000169	['+', '+', '-', '-']	37.5467	18==96==16	GCF_029541705.1		LVO50_RS19430	136			not assigned
NZ_CP180482.1	[m35_g]16-20[m10_g]45-100[-m10_a]16-20[-m35_a]	rc	TTGATT==CATAAT==AAATAA==TTGACA	(2209522-2209527)==(2209498-2209503)==(2209396-2209401)==(2209374-2209379)	0.000248==0.00383==0.000732==0.000168	['-', '-', '+', '+']	37.5467	18==96==16	GCF_047758585.1		ACLGK9_RS10815	136			not assigned
NZ_CP159153.1	[m35_g]16-20[m10_g]45-100[-m10_a]16-20[-m35_a]	rc	TTGATT==CATAAT==AAATAA==TTGACA	(3896970-3896975)==(3896946-3896951)==(3896844-3896849)==(3896822-3896827)	0.000251==0.00388==0.000745==0.000169	['-', '-', '+', '+']	37.5467	18==96==16	GCF_040436885.1		ABU994_RS18800	136			not assigned
NZ_CP176934.1	[m35_g]16-20[m10_g]45-100[-m10_a]16-20[-m35_a]	rc	TTGATT==CATAAT==AAATAA==TTGACA	(984504-984509)==(984480-984485)==(984378-984383)==(984356-984361)	0.000248==0.00383==0.000732==0.000168	['-', '-', '+', '+']	37.5467	18==96==16	GCF_046628035.1		ACLACH_RS04750	136			not assigned
NZ_CP170443.1	[m35_g]16-20[m10_g]45-100[-m10_a]16-20[-m35_a]	rc	TTGATT==CATAAT==AAATAA==TTGACA	(2272250-2272255)==(2272226-2272231)==(2272124-2272129)==(2272102-2272107)	0.00025==0.00385==0.000739==0.000169	['-', '-', '+', '+']	37.5467	18==96==16	GCF_042490795.1		ACFIOV_RS11220	136			not assigned
NZ_CP065457.1	[m35_g]16-20[m10_g]45-100[-m10_a]16-20[-m35_a]	fw	TTGATT==CATAAT==AAATAA==TTGACA	(2711849-2711854)==(2711873-2711878)==(2711975-2711980)==(2711997-2712002)	0.000251==0.00387==0.000743==0.000169	['+', '+', '-', '-']	37.5467	18==96==16	GCF_015992285.1		I5M59_RS13230	136			not assigned
NZ_CP099140.1	[m35_g]16-20[m10_g]45-100[-m10_a]16-20[-m35_a]	rc	TTGATT==CATAAT==AAATAA==TTGACA	(2238089-2238094)==(2238065-2238070)==(2237963-2237968)==(2237941-2237946)	0.000249==0.00385==0.000737==0.000169	['-', '-', '+', '+']	37.5467	18==96==16	GCF_029718135.1		NFK38_RS10985	136			not assigned
NZ_CP042321.1	[m35_g]16-20[m10_g]45-100[-m10_a]16-20[-m35_a]	fw	TTGATT==CATAAT==AAATAA==TTGACA	(4177450-4177455)==(4177474-4177479)==(4177576-4177581)==(4177598-4177603)	0.000249==0.00385==0.000737==0.000169	['+', '+', '-', '-']	37.5467	18==96==16	GCF_013409165.1		FRX36_RS20660	136			not assigned
NZ_CP130561.1	[m35_g]16-20[m10_g]45-100[-m10_a]16-20[-m35_a]	rc	TTGATT==CATAAT==AAATAA==TTGACA	(2141735-2141740)==(2141711-2141716)==(2141609-2141614)==(2141587-2141592)	0.000251==0.00387==0.000743==0.000169	['-', '-', '+', '+']	37.5467	18==96==16	GCF_030534295.1		Q3Y74_RS10500	136			not assigned
NZ_CP153702.1	[m35_g]16-20[m10_g]45-100[-m10_a]16-20[-m35_a]	rc	TTGATT==CATAAT==AAATAA==TTGACA	(2239079-2239084)==(2239055-2239060)==(2238953-2238958)==(2238931-2238936)	0.000248==0.00383==0.000732==0.000168	['-', '-', '+', '+']	37.5467	18==96==16	GCF_041861265.1		AAHZ44_RS11075	136			not assigned
NZ_CP141554.1	[m35_g]16-20[m10_g]45-100[-m10_a]16-20[-m35_a]	rc	TTGATT==CATAAT==AAATAA==TTGACA	(1007114-1007119)==(1007090-1007095)==(1006988-1006993)==(1006966-1006971)	0.000251==0.00388==0.000745==0.000169	['-', '-', '+', '+']	37.5467	18==96==16	GCF_035594725.1		VI617_RS05480	136			not assigned
NZ_CP176892.1	[m35_g]16-20[m10_g]45-100[-m10_a]16-20[-m35_a]	rc	TTGATT==CATAAT==AAATAA==TTGACA	(1798624-1798629)==(1798600-1798605)==(1798498-1798503)==(1798476-1798481)	0.000249==0.00384==0.000735==0.000168	['-', '-', '+', '+']	37.5467	18==96==16	GCF_046622635.1		ACK99D_RS08660	136			not assigned
NZ_CP153689.1	[m35_g]16-20[m10_g]45-100[-m10_a]16-20[-m35_a]	rc	TTGATT==CATAAT==AAATAA==TTGACA	(2289825-2289830)==(2289801-2289806)==(2289699-2289704)==(2289677-2289682)	0.000251==0.00388==0.000745==0.000169	['-', '-', '+', '+']	37.5467	18==96==16	GCF_041861215.1		AAHZ14_RS11425	136			not assigned
NZ_CP118936.1	[m35_g]16-20[m10_g]45-100[-m10_a]16-20[-m35_a]	rc	TTGATT==CATAAT==AAATAA==TTGACA	(2181417-2181422)==(2181393-2181398)==(2181291-2181296)==(2181269-2181274)	0.000251==0.00388==0.000745==0.000169	['-', '-', '+', '+']	37.5467	18==96==16	GCF_029025805.1		PX704_RS10590	136			not assigned
NZ_CP082212.1	[m35_g]16-20[m10_g]45-100[-m10_a]16-20[-m35_a]	rc	TTGATT==CATAAT==AAATAA==TTGACA	(2402013-2402018)==(2401989-2401994)==(2401887-2401892)==(2401865-2401870)	0.000249==0.00384==0.000735==0.000168	['-', '-', '+', '+']	37.5467	18==96==16	GCF_023920045.1		K6039_RS11945	136			not assigned
NZ_CP070169.1	[m35_g]16-20[m10_g]45-100[-m10_a]16-20[-m35_a]	rc	TTGATT==CATAAT==AAATAA==TTGACA	(1023526-1023531)==(1023502-1023507)==(1023400-1023405)==(1023378-1023383)	0.000248==0.00383==0.000732==0.000168	['-', '-', '+', '+']	37.5467	18==96==16	GCF_016904635.1		I6K50_RS04775	136			not assigned
NZ_CP098769.1	[m35_g]16-20[m10_g]45-100[-m10_a]16-20[-m35_a]	rc	TTGATT==CATAAT==AAATAA==TTGACA	(2355416-2355421)==(2355392-2355397)==(2355290-2355295)==(2355268-2355273)	0.00025==0.00385==0.000739==0.000169	['-', '-', '+', '+']	37.5467	18==96==16	GCF_023715965.1		NE243_RS11585	136			not assigned
NZ_CP160036.1	[m35_g]16-20[m10_g]45-100[-m10_a]16-20[-m35_a]	rc	TTGATT==CATAAT==AAATAA==TTGACA	(2188664-2188669)==(2188640-2188645)==(2188538-2188543)==(2188516-2188521)	0.000251==0.00387==0.000743==0.000169	['-', '-', '+', '+']	37.5467	18==96==16	GCF_040703115.1		ABZN36_RS10670	136			not assigned
NZ_CP163154.1	[m35_g]16-20[m10_g]45-100[-m10_a]16-20[-m35_a]	rc	TTGATT==CATAAT==AAATAA==TTGACA	(2236862-2236867)==(2236838-2236843)==(2236736-2236741)==(2236714-2236719)	0.000248==0.00383==0.000732==0.000168	['-', '-', '+', '+']	37.5467	18==96==16	GCF_050240815.1		AB4J28_RS10895	136			not assigned
NZ_CP090397.1	[m35_g]16-20[m10_g]45-100[-m10_a]16-20[-m35_a]	rc	TTGATT==CATAAT==AAATAA==TTGACA	(2224666-2224671)==(2224642-2224647)==(2224540-2224545)==(2224518-2224523)	0.00025==0.00386==0.000741==0.000169	['-', '-', '+', '+']	37.5467	18==96==16	GCF_021432005.1		LZG49_RS10780	136			not assigned
NZ_CP063925.1	[m35_g]16-20[m10_g]45-100[-m10_a]16-20[-m35_a]	fw	TTGATT==CATAAT==AAATAA==TTGACA	(38411-38416)==(38435-38440)==(38537-38542)==(38559-38564)	0.00025==0.00385==0.000739==0.000169	['+', '+', '-', '-']	37.5467	18==96==16	GCF_015289145.1		ISA70_RS00220	136			not assigned
NZ_CP018056.1	[m35_g]16-20[m10_g]45-100[-m10_a]16-20[-m35_a]	rc	TTGATT==CATAAT==AAATAA==TTGACA	(765935-765940)==(765911-765916)==(765809-765814)==(765787-765792)	0.000251==0.00388==0.000745==0.000169	['-', '-', '+', '+']	37.5467	18==96==16	GCF_002761515.1		KPH11_RS03655	136			not assigned
NC_018522.1	[m35_g]16-20[m10_g]45-100[-m10_a]16-20[-m35_a]	rc	TTGATT==CATAAT==AAATAA==TTGACA	(2361473-2361478)==(2361449-2361454)==(2361347-2361352)==(2361325-2361330)	0.000251==0.00388==0.000745==0.000169	['-', '-', '+', '+']	37.5467	18==96==16	GCF_000294365.1		A79E_RS28090	136			not assigned
NZ_CP035531.1	[m35_g]16-20[m10_g]45-100[-m10_a]16-20[-m35_a]	fw	TTGATT==CATAAT==AAATAA==TTGACA	(2219946-2219951)==(2219970-2219975)==(2220072-2220077)==(2220094-2220099)	0.000248==0.00382==0.00073==0.000168	['+', '+', '-', '-']	37.5467	18==96==16	GCF_004137665.1		EI683_RS11010	136			not assigned
NZ_CP077824.1	[m35_g]16-20[m10_g]45-100[-m10_a]16-20[-m35_a]	fw	TTGATT==CATAAT==AAATAA==TTGACA	(2919853-2919858)==(2919877-2919882)==(2919979-2919984)==(2920001-2920006)	0.000249==0.00385==0.000737==0.000169	['+', '+', '-', '-']	37.5467	18==96==16	GCF_023704015.1		KU661_RS14165	136			not assigned
NZ_CP056329.1	[m35_g]16-20[m10_g]45-100[-m10_a]16-20[-m35_a]	rc	TTGATT==CATAAT==AAATAA==TTGACA	(2250969-2250974)==(2250945-2250950)==(2250843-2250848)==(2250821-2250826)	0.000247==0.00381==0.000728==0.000168	['-', '-', '+', '+']	37.5467	18==96==16	GCF_013745295.1		HV282_RS11140	136			not assigned
NZ_CP035929.1	[m35_g]16-20[m10_g]45-100[-m10_a]16-20[-m35_a]	rc	TTGATT==CATAAT==AAATAA==TTGACA	(2257026-2257031)==(2257002-2257007)==(2256900-2256905)==(2256878-2256883)	0.00025==0.00386==0.000741==0.000169	['-', '-', '+', '+']	37.5467	18==96==16	GCF_004295605.1		KpB31_RS11080	136			not assigned
NZ_AP024772.1	[m35_g]16-20[m10_g]45-100[-m10_a]16-20[-m35_a]	rc	TTGATT==CATAAT==AAATAA==TTGACA	(2243186-2243191)==(2243162-2243167)==(2243060-2243065)==(2243038-2243043)	0.000251==0.00387==0.000743==0.000169	['-', '-', '+', '+']	37.5467	18==96==16	GCF_019703105.1		K6J98_RS11035	136			not assigned
NZ_CP065436.1	[m35_g]16-20[m10_g]45-100[-m10_a]16-20[-m35_a]	rc	TTGATT==CATAAT==AAATAA==TTGACA	(995115-995120)==(995091-995096)==(994989-994994)==(994967-994972)	0.000249==0.00385==0.000737==0.000169	['-', '-', '+', '+']	37.5467	18==96==16	GCF_015992345.1		I6Z21_RS04780	136			not assigned
NZ_CP093486.1	[m35_g]16-20[m10_g]45-100[-m10_a]16-20[-m35_a]	rc	TTGATT==CATAAT==AAATAA==TTGACA	(2257074-2257079)==(2257050-2257055)==(2256948-2256953)==(2256926-2256931)	0.000251==0.00387==0.000743==0.000169	['-', '-', '+', '+']	37.5467	18==96==16	GCF_030061775.1		MO413_RS11065	136			not assigned
NZ_AP024769.1	[m35_g]16-20[m10_g]45-100[-m10_a]16-20[-m35_a]	rc	TTGATT==CATAAT==AAATAA==TTGACA	(2243079-2243084)==(2243055-2243060)==(2242953-2242958)==(2242931-2242936)	0.000251==0.00387==0.000743==0.000169	['-', '-', '+', '+']	37.5467	18==96==16	GCF_019703085.1		K6J84_RS11030	136			not assigned
NZ_CP170441.1	[m35_g]16-20[m10_g]45-100[-m10_a]16-20[-m35_a]	rc	TTGATT==CATAAT==AAATAA==TTGACA	(2272241-2272246)==(2272217-2272222)==(2272115-2272120)==(2272093-2272098)	0.00025==0.00385==0.000739==0.000169	['-', '-', '+', '+']	37.5467	18==96==16	GCF_042487505.1		ACFIOX_RS11225	136			not assigned
NZ_CP176890.1	[m35_g]16-20[m10_g]45-100[-m10_a]16-20[-m35_a]	rc	TTGATT==CATAAT==AAATAA==TTGACA	(2498393-2498398)==(2498369-2498374)==(2498267-2498272)==(2498245-2498250)	0.000249==0.00384==0.000735==0.000168	['-', '-', '+', '+']	37.5467	18==96==16	GCF_046622625.1		ACK99C_RS12045	136			not assigned
NZ_CP139932.1	[m35_g]16-20[m10_g]45-100[-m10_a]16-20[-m35_a]	rc	TTGATT==CATAAT==AAATAA==TTGACA	(2198760-2198765)==(2198736-2198741)==(2198634-2198639)==(2198612-2198617)	0.000251==0.00387==0.000743==0.000169	['-', '-', '+', '+']	37.5467	18==96==16	GCF_034424075.1		UJW08_RS10815	136			not assigned
NZ_CP102889.1	[m35_g]16-20[m10_g]45-100[-m10_a]16-20[-m35_a]	rc	TTGATT==CATAAT==AAATAA==TTGACA	(2255687-2255692)==(2255663-2255668)==(2255561-2255566)==(2255539-2255544)	0.00025==0.00385==0.000739==0.000169	['-', '-', '+', '+']	37.5467	18==96==16	GCF_024734195.1		NWT79_RS10925	136			not assigned
NZ_CP098770.1	[m35_g]16-20[m10_g]45-100[-m10_a]16-20[-m35_a]	rc	TTGATT==CATAAT==AAATAA==TTGACA	(2351110-2351115)==(2351086-2351091)==(2350984-2350989)==(2350962-2350967)	0.000248==0.00382==0.00073==0.000168	['-', '-', '+', '+']	37.5467	18==96==16	GCF_023715985.1		NE242_RS11585	136			not assigned
NZ_CP186629.1	[m35_g]16-20[m10_g]45-100[-m10_a]16-20[-m35_a]	rc	TTGATT==CATAAT==AAATAA==TTGACA	(2163606-2163611)==(2163582-2163587)==(2163480-2163485)==(2163458-2163463)	0.000249==0.00385==0.000737==0.000169	['-', '-', '+', '+']	37.5467	18==96==16	GCF_049532535.1		ACOXO6_RS10550	136			not assigned
NZ_CP181604.1	[m35_g]16-20[m10_g]45-100[-m10_a]16-20[-m35_a]	fw	TTGATT==CATAAT==AAATAA==TTGACA	(2877803-2877808)==(2877827-2877832)==(2877929-2877934)==(2877951-2877956)	0.00025==0.00385==0.000739==0.000169	['+', '+', '-', '-']	37.5467	18==96==16	GCF_050197655.1		ACNFZD_RS14090	136			not assigned
NZ_CP163139.1	[m35_g]16-20[m10_g]45-100[-m10_a]16-20[-m35_a]	fw	TTGATT==CATAAT==AAATAA==TTGACA	(3413197-3413202)==(3413221-3413226)==(3413323-3413328)==(3413345-3413350)	0.000251==0.00388==0.000745==0.000169	['+', '+', '-', '-']	37.5467	18==96==16	GCF_050236545.1		AB4J87_RS16890	136			not assigned
NZ_CP176959.1	[m35_g]16-20[m10_g]45-100[-m10_a]16-20[-m35_a]	rc	TTGATT==CATAAT==AAATAA==TTGACA	(947574-947579)==(947550-947555)==(947448-947453)==(947426-947431)	0.000251==0.00387==0.000743==0.000169	['-', '-', '+', '+']	37.5467	18==96==16	GCF_046623285.1		ACLAIU_RS04510	136			not assigned
NZ_CP063992.1	[m35_g]16-20[m10_g]45-100[-m10_a]16-20[-m35_a]	fw	TTGATT==CATAAT==AAATAA==TTGACA	(3835630-3835635)==(3835654-3835659)==(3835756-3835761)==(3835778-3835783)	0.000248==0.00383==0.000732==0.000168	['+', '+', '-', '-']	37.5467	18==96==16	GCF_021729905.1		HXS86_RS18780	136			not assigned
NZ_CP064129.1	[m35_g]16-20[m10_g]45-100[-m10_a]16-20[-m35_a]	fw	TTGATT==CATAAT==AAATAA==TTGACA	(1597319-1597324)==(1597343-1597348)==(1597445-1597450)==(1597467-1597472)	0.00025==0.00386==0.000741==0.000169	['+', '+', '-', '-']	37.5467	18==96==16	GCF_015338385.1		IOD52_RS08005	136			not assigned
NZ_CP026157.1	[m35_g]16-20[m10_g]45-100[-m10_a]16-20[-m35_a]	rc	TTGATT==CATAAT==AAATAA==TTGACA	(2200146-2200151)==(2200122-2200127)==(2200020-2200025)==(2199998-2200003)	0.000248==0.00382==0.00073==0.000168	['-', '-', '+', '+']	37.5467	18==96==16	GCF_004120175.1		C2M12_RS10925	136			not assigned
NZ_CP027189.1	[m35_g]16-20[m10_g]45-100[-m10_a]16-20[-m35_a]	rc	TTGATT==CATAAT==AAATAA==TTGACA	(3291273-3291278)==(3291249-3291254)==(3291147-3291152)==(3291125-3291130)	0.000251==0.00387==0.000743==0.000169	['-', '-', '+', '+']	37.5467	18==96==16	GCF_002970895.1		C5Z24_RS16285	136			not assigned
NZ_CP089986.1	[m35_g]16-20[m10_g]45-100[-m10_a]16-20[-m35_a]	rc	TTGATT==CATAAT==AAATAA==TTGACA	(2199512-2199517)==(2199488-2199493)==(2199386-2199391)==(2199364-2199369)	0.00025==0.00386==0.000741==0.000169	['-', '-', '+', '+']	37.5467	18==96==16	GCF_021390015.1		LUA09_RS10635	136			not assigned
NZ_CP174450.1	[m35_g]16-20[m10_g]45-100[-m10_a]16-20[-m35_a]	rc	TTGATT==CATAAT==AAATAA==TTGACA	(2266131-2266136)==(2266107-2266112)==(2266005-2266010)==(2265983-2265988)	0.000249==0.00384==0.000735==0.000168	['-', '-', '+', '+']	37.5467	18==96==16	GCF_045801205.1		ACJEDQ_RS11075	136			not assigned
NZ_CP189956.1	[m35_g]16-20[m10_g]45-100[-m10_a]16-20[-m35_a]	rc	TTGATT==CATAAT==AAATAA==TTGACA	(2151790-2151795)==(2151766-2151771)==(2151664-2151669)==(2151642-2151647)	0.00025==0.00385==0.000739==0.000169	['-', '-', '+', '+']	37.5467	18==96==16	GCF_050269205.1		ACQGEV_RS10555	136			not assigned
NZ_CP090834.1	[m35_g]16-20[m10_g]45-100[-m10_a]16-20[-m35_a]	rc	TTGATT==CATAAT==AAATAA==TTGACA	(2928230-2928235)==(2928206-2928211)==(2928104-2928109)==(2928082-2928087)	0.000251==0.00388==0.000745==0.000169	['-', '-', '+', '+']	37.5467	18==96==16	GCF_024498895.1		L0U94_RS14375	136			not assigned
NZ_CP054170.1	[m35_g]16-20[m10_g]45-100[-m10_a]16-20[-m35_a]	rc	TTGATT==CATAAT==AAATAA==TTGACA	(2305454-2305459)==(2305430-2305435)==(2305328-2305333)==(2305306-2305311)	0.000251==0.00388==0.000745==0.000169	['-', '-', '+', '+']	37.5467	18==96==16	GCF_011742515.2		HBJ12_RS11270	136			not assigned
NZ_CP042309.1	[m35_g]16-20[m10_g]45-100[-m10_a]16-20[-m35_a]	fw	TTGATT==CATAAT==AAATAA==TTGACA	(4174607-4174612)==(4174631-4174636)==(4174733-4174738)==(4174755-4174760)	0.000249==0.00385==0.000737==0.000169	['+', '+', '-', '-']	37.5467	18==96==16	GCF_013407605.1		FLM40_RS20610	136			not assigned
NZ_CP153681.1	[m35_g]16-20[m10_g]45-100[-m10_a]16-20[-m35_a]	rc	TTGATT==CATAAT==AAATAA==TTGACA	(2199764-2199769)==(2199740-2199745)==(2199638-2199643)==(2199616-2199621)	0.00025==0.00386==0.000741==0.000169	['-', '-', '+', '+']	37.5467	18==96==16	GCF_041861175.1		AAHY93_RS10870	136			not assigned
NZ_CP163251.1	[m35_g]16-20[m10_g]45-100[-m10_a]16-20[-m35_a]	rc	TTGATT==CATAAT==AAATAA==TTGACA	(2188664-2188669)==(2188640-2188645)==(2188538-2188543)==(2188516-2188521)	0.000249==0.00385==0.000737==0.000169	['-', '-', '+', '+']	37.5467	18==96==16	GCF_041006055.1		AB4K16_RS10670	136			not assigned
NZ_AP024778.1	[m35_g]16-20[m10_g]45-100[-m10_a]16-20[-m35_a]	rc	TTGATT==CATAAT==AAATAA==TTGACA	(2241211-2241216)==(2241187-2241192)==(2241085-2241090)==(2241063-2241068)	0.000251==0.00387==0.000743==0.000169	['-', '-', '+', '+']	37.5467	18==96==16	GCF_019703145.1		K6J93_RS11015	136			not assigned
NZ_CP125891.1	[m35_g]16-20[m10_g]45-100[-m10_a]16-20[-m35_a]	rc	TTGATT==CATAAT==AAATAA==TTGACA	(2189980-2189985)==(2189956-2189961)==(2189854-2189859)==(2189832-2189837)	0.00025==0.00386==0.000741==0.000169	['-', '-', '+', '+']	37.5467	18==96==16	GCF_031357205.1		QMY09_RS10750	135			not assigned
NZ_CP180483.1	[m35_g]16-20[m10_g]45-100[-m10_a]16-20[-m35_a]	rc	TTGATT==CATAAT==AAATAA==TTGACA	(2293617-2293622)==(2293593-2293598)==(2293491-2293496)==(2293469-2293474)	0.000251==0.00387==0.000743==0.000169	['-', '-', '+', '+']	37.5467	18==96==16	GCF_047758625.1		ACLGLI_RS11155	136			not assigned
NZ_CP089926.1	[m35_g]16-20[m10_g]45-100[-m10_a]16-20[-m35_a]	rc	TTGATT==CATAAT==AAATAA==TTGACA	(2209235-2209240)==(2209211-2209216)==(2209109-2209114)==(2209087-2209092)	0.000251==0.00387==0.000743==0.000169	['-', '-', '+', '+']	37.5467	18==96==16	GCF_029541765.1		LVQ71_RS10850	136			not assigned
NZ_CP063943.1	[m35_g]16-20[m10_g]45-100[-m10_a]16-20[-m35_a]	rc	TTGATT==CATAAT==AAATAA==TTGACA	(1778503-1778508)==(1778479-1778484)==(1778377-1778382)==(1778355-1778360)	0.00025==0.00386==0.000741==0.000169	['-', '-', '+', '+']	37.5467	18==96==16	GCF_015289765.1		ISA55_RS08625	136			not assigned
NZ_CP138346.1	[m35_g]16-20[m10_g]45-100[-m10_a]16-20[-m35_a]	rc	TTGATT==CATAAT==AAATAA==TTGACA	(2237080-2237085)==(2237056-2237061)==(2236954-2236959)==(2236932-2236937)	0.000249==0.00385==0.000737==0.000169	['-', '-', '+', '+']	37.5467	18==96==16	GCF_033798725.1		R5R39_RS10930	136			not assigned
NZ_CP043588.1	[m35_g]16-20[m10_g]45-100[-m10_a]16-20[-m35_a]	rc	TTGATT==CATAAT==AAATAA==TTGACA	(2160555-2160560)==(2160531-2160536)==(2160429-2160434)==(2160407-2160412)	0.000249==0.00385==0.000737==0.000169	['-', '-', '+', '+']	37.5467	18==96==16	GCF_002852325.2		CLR01_RS10555	136			not assigned
NZ_LR588412.1	[m35_g]16-20[m10_g]45-100[-m10_a]16-20[-m35_a]	rc	TTGATT==CATAAT==AAATAA==TTGACA	(2169768-2169773)==(2169744-2169749)==(2169642-2169647)==(2169620-2169625)	0.000247==0.00381==0.000728==0.000168	['-', '-', '+', '+']	37.5467	18==96==16	GCF_901422065.1		FGL27_RS10600	136			not assigned
NZ_CP181644.1	[m35_g]16-20[m10_g]45-100[-m10_a]16-20[-m35_a]	fw	TTGATT==CATAAT==AAATAA==TTGACA	(3029750-3029755)==(3029774-3029779)==(3029876-3029881)==(3029898-3029903)	0.000249==0.00385==0.000737==0.000169	['+', '+', '-', '-']	37.5467	18==96==16	GCF_050193595.1		ACNF2E_RS14690	136			not assigned
NZ_CP104659.1	[m35_g]16-20[m10_g]45-100[-m10_a]16-20[-m35_a]	rc	TTGATT==CATAAT==AAATAA==TTGACA	(1277383-1277388)==(1277359-1277364)==(1277257-1277262)==(1277235-1277240)	0.000251==0.00388==0.000745==0.000169	['-', '-', '+', '+']	37.5467	18==96==16	GCF_025398695.1		N5936_RS06150	136			not assigned
NZ_CP042320.1	[m35_g]16-20[m10_g]45-100[-m10_a]16-20[-m35_a]	fw	TTGATT==CATAAT==AAATAA==TTGACA	(4155376-4155381)==(4155400-4155405)==(4155502-4155507)==(4155524-4155529)	0.00025==0.00386==0.000741==0.000169	['+', '+', '-', '-']	37.5467	18==96==16	GCF_013409055.1		FLM25_RS20535	136			not assigned
NZ_CP019219.1	[m35_g]16-20[m10_g]45-100[-m10_a]16-20[-m35_a]	rc	TTGATT==CATAAT==AAATAA==TTGACA	(2194324-2194329)==(2194300-2194305)==(2194198-2194203)==(2194176-2194181)	0.000249==0.00384==0.000735==0.000168	['-', '-', '+', '+']	37.5467	18==96==16	GCF_001952835.1		BWG70_RS27760	136			not assigned
NZ_CP072826.1	[m35_g]16-20[m10_g]45-100[-m10_a]16-20[-m35_a]	fw	TTGATT==CATAAT==AAATAA==TTGACA	(2745713-2745718)==(2745737-2745742)==(2745839-2745844)==(2745861-2745866)	0.000249==0.00384==0.000735==0.000168	['+', '+', '-', '-']	37.5467	18==96==16	GCF_017916215.1		J9263_RS13445	136			not assigned
NZ_CP057722.1	[m35_g]16-20[m10_g]45-100[-m10_a]16-20[-m35_a]	rc	TTGATT==CATAAT==AAATAA==TTGACA	(2161174-2161179)==(2161150-2161155)==(2161048-2161053)==(2161026-2161031)	0.000251==0.00387==0.000743==0.000169	['-', '-', '+', '+']	37.5467	18==96==16	GCF_013895695.1		HVX23_RS10420	136			not assigned
NZ_CP055293.1	[m35_g]16-20[m10_g]45-100[-m10_a]16-20[-m35_a]	rc	TTGATT==CATAAT==AAATAA==TTGACA	(2238947-2238952)==(2238923-2238928)==(2238821-2238826)==(2238799-2238804)	0.000248==0.00383==0.000732==0.000168	['-', '-', '+', '+']	37.5467	18==96==16	GCF_021496545.1		HWA76_RS10915	136			not assigned
NZ_CP153593.1	[m35_g]16-20[m10_g]45-100[-m10_a]16-20[-m35_a]	rc	TTGATT==CATAAT==AAATAA==TTGACA	(2202682-2202687)==(2202658-2202663)==(2202556-2202561)==(2202534-2202539)	0.000251==0.00388==0.000745==0.000169	['-', '-', '+', '+']	37.5467	18==96==16	GCF_041860875.1		AAH431_RS10840	136			not assigned
NZ_CP083081.1	[m35_g]16-20[m10_g]45-100[-m10_a]16-20[-m35_a]	rc	TTGATT==CATAAT==AAATAA==TTGACA	(2256301-2256306)==(2256277-2256282)==(2256175-2256180)==(2256153-2256158)	0.000249==0.00385==0.000737==0.000169	['-', '-', '+', '+']	37.5467	18==96==16	GCF_045688185.1		K9F38_RS10865	136			not assigned
NZ_CP159506.1	[m35_g]16-20[m10_g]45-100[-m10_a]16-20[-m35_a]	rc	TTGATT==CATAAT==AAATAA==TTGACA	(2218427-2218432)==(2218403-2218408)==(2218301-2218306)==(2218279-2218284)	0.00025==0.00386==0.000741==0.000169	['-', '-', '+', '+']	37.5467	18==96==16	GCF_040529165.1		ABN969_RS10965	136			not assigned
NZ_CP131487.1	[m35_g]16-20[m10_g]45-100[-m10_a]16-20[-m35_a]	rc	TTGATT==CATAAT==AAATAA==TTGACA	(2296567-2296572)==(2296543-2296548)==(2296441-2296446)==(2296419-2296424)	0.000247==0.00381==0.000728==0.000168	['-', '-', '+', '+']	37.5467	18==96==16	GCF_030685615.1		Q7C22_RS10880	136			not assigned
NZ_CP166046.1	[m35_g]16-20[m10_g]45-100[-m10_a]16-20[-m35_a]	fw	TTGATT==CATAAT==TAATAA==TTGACA	(3051755-3051760)==(3051779-3051784)==(3051880-3051885)==(3051904-3051909)	0.00025==0.00386==0.000741==0.000169	['+', '+', '-', '-']	37.5467	18==95==18	GCF_050264295.1		AB8P96_RS14770	136			not assigned
NZ_CP115894.1	[m35_g]16-20[m10_g]45-100[-m10_a]16-20[-m35_a]	rc	TTGATT==CATAAT==AAATAA==TTGACA	(2337531-2337536)==(2337507-2337512)==(2337405-2337410)==(2337383-2337388)	0.000251==0.00388==0.000745==0.000169	['-', '-', '+', '+']	37.5467	18==96==16	GCF_044358985.1		PG902_RS11315	136			not assigned
NZ_CP051161.1	[m35_g]16-20[m10_g]45-100[-m10_a]16-20[-m35_a]	rc	TTGATT==CATAAT==AAATAA==TTGACA	(2164860-2164865)==(2164836-2164841)==(2164734-2164739)==(2164712-2164717)	0.00025==0.00386==0.000741==0.000169	['-', '-', '+', '+']	37.5467	18==96==16	GCF_013376595.1		HF572_RS10505	136			not assigned
NZ_AP024766.1	[m35_g]16-20[m10_g]45-100[-m10_a]16-20[-m35_a]	rc	TTGATT==CATAAT==AAATAA==TTGACA	(2247044-2247049)==(2247020-2247025)==(2246918-2246923)==(2246896-2246901)	0.000251==0.00388==0.000745==0.000169	['-', '-', '+', '+']	37.5467	18==96==16	GCF_019703065.1		K6J85_RS11035	136			not assigned
NZ_CP041022.1	[m35_g]16-20[m10_g]45-100[-m10_a]16-20[-m35_a]	rc	TTGATT==CATAAT==AAATAA==TTGACA	(2362622-2362627)==(2362598-2362603)==(2362496-2362501)==(2362474-2362479)	0.000249==0.00384==0.000735==0.000168	['-', '-', '+', '+']	37.5467	18==96==16	GCF_008122285.1		FH977_RS11565	136			not assigned
NZ_CP068033.1	[m35_g]16-20[m10_g]45-100[-m10_a]16-20[-m35_a]	rc	TTGATT==CATAAT==AAATAA==TTGACA	(2189912-2189917)==(2189888-2189893)==(2189786-2189791)==(2189764-2189769)	0.000249==0.00384==0.000735==0.000168	['-', '-', '+', '+']	37.5467	18==96==16	GCF_016694775.1		JKA77_RS10680	136			not assigned
NZ_CP127839.1	[m35_g]16-20[m10_g]45-100[-m10_a]16-20[-m35_a]	rc	TTGATT==CATAAT==AAATAA==TTGACA	(2213136-2213141)==(2213112-2213117)==(2213010-2213015)==(2212988-2212993)	0.000251==0.00388==0.000745==0.000169	['-', '-', '+', '+']	37.5467	18==96==16	GCF_030291155.1		QRF73_RS10765	136			not assigned
NZ_CP069961.1	[m35_g]16-20[m10_g]45-100[-m10_a]16-20[-m35_a]	rc	TTGATT==CATAAT==AAATAA==TTGACA	(4455231-4455236)==(4455207-4455212)==(4455105-4455110)==(4455083-4455088)	0.000249==0.00384==0.000735==0.000168	['-', '-', '+', '+']	37.5467	18==96==16	GCF_016903755.1		I6K47_RS21645	136			not assigned
NZ_CP180377.1	[m35_g]16-20[m10_g]45-100[-m10_a]16-20[-m35_a]	rc	TTGATT==CATAAT==AAATAA==TTGACA	(2292540-2292545)==(2292516-2292521)==(2292414-2292419)==(2292392-2292397)	0.00025==0.00386==0.000741==0.000169	['-', '-', '+', '+']	37.5467	18==96==16	GCF_047716605.1		ACLGLK_RS11150	136			not assigned
NZ_CP085863.1	[m35_g]16-20[m10_g]45-100[-m10_a]16-20[-m35_a]	rc	TTGATT==CATAAT==AAATAA==TTGACA	(2217124-2217129)==(2217100-2217105)==(2216998-2217003)==(2216976-2216981)	0.000249==0.00385==0.000737==0.000169	['-', '-', '+', '+']	37.5467	18==96==16	GCF_021952745.1		LKZ99_RS10825	136			not assigned
NZ_CP170442.1	[m35_g]16-20[m10_g]45-100[-m10_a]16-20[-m35_a]	rc	TTGATT==CATAAT==AAATAA==TTGACA	(2273441-2273446)==(2273417-2273422)==(2273315-2273320)==(2273293-2273298)	0.00025==0.00385==0.000739==0.000169	['-', '-', '+', '+']	37.5467	18==96==16	GCF_042489295.1		ACFIOW_RS11235	136			not assigned
NZ_OZ111541.1	[m35_g]16-20[m10_g]45-100[-m10_a]16-20[-m35_a]	rc	TTGATT==CATAAT==AAATAA==TTGACA	(2196689-2196694)==(2196665-2196670)==(2196563-2196568)==(2196541-2196546)	0.000248==0.00383==0.000732==0.000168	['-', '-', '+', '+']	37.5467	18==96==16	GCF_964199105.1		AB2L99_RS10870	136			not assigned
NZ_CP102891.1	[m35_g]16-20[m10_g]45-100[-m10_a]16-20[-m35_a]	rc	TTGATT==CATAAT==AAATAA==TTGACA	(2255688-2255693)==(2255664-2255669)==(2255562-2255567)==(2255540-2255545)	0.00025==0.00385==0.000739==0.000169	['-', '-', '+', '+']	37.5467	18==96==16	GCF_024734215.1		NWT73_RS10925	136			not assigned
NZ_CP050845.1	[m35_g]16-20[m10_g]45-100[-m10_a]16-20[-m35_a]	rc	TTGATT==CATAAT==AAATAA==TTGACA	(2142913-2142918)==(2142889-2142894)==(2142787-2142792)==(2142765-2142770)	0.00025==0.00385==0.000739==0.000169	['-', '-', '+', '+']	37.5467	18==96==16	GCF_012167385.1		HC704_RS10685	136			not assigned
NZ_CP034760.1	[m35_g]16-20[m10_g]45-100[-m10_a]16-20[-m35_a]	rc	TTGATT==CATAAT==AAATAA==TTGACA	(2252529-2252534)==(2252505-2252510)==(2252403-2252408)==(2252381-2252386)	0.000249==0.00385==0.000737==0.000169	['-', '-', '+', '+']	37.5467	18==96==16	GCF_004006035.1		EMI85_RS11295	136			not assigned
NZ_CP159126.1	[m35_g]16-20[m10_g]45-100[-m10_a]16-20[-m35_a]	fw	TTGATT==CATAAT==AAATAA==TTGACA	(954358-954363)==(954382-954387)==(954484-954489)==(954506-954511)	0.00025==0.00385==0.000739==0.000169	['+', '+', '-', '-']	37.5467	18==96==16	GCF_040436555.1		ABU964_RS04825	136			not assigned
NZ_CP109614.1	[m35_g]16-20[m10_g]45-100[-m10_a]16-20[-m35_a]	rc	TTGATT==CATAAT==AAATAA==TTGACA	(2240393-2240398)==(2240369-2240374)==(2240267-2240272)==(2240245-2240250)	0.00025==0.00386==0.000741==0.000169	['-', '-', '+', '+']	37.5467	18==96==16	GCF_025813515.1		OHJ17_RS10935	136			not assigned
NZ_CP063919.1	[m35_g]16-20[m10_g]45-100[-m10_a]16-20[-m35_a]	fw	TTGATT==CATAAT==AAATAA==TTGACA	(4384243-4384248)==(4384267-4384272)==(4384369-4384374)==(4384391-4384396)	0.00025==0.00385==0.000739==0.000169	['+', '+', '-', '-']	37.5467	18==96==16	GCF_015288205.1		ISA74_RS21250	136			not assigned
NZ_CP042310.1	[m35_g]16-20[m10_g]45-100[-m10_a]16-20[-m35_a]	fw	TTGATT==CATAAT==AAATAA==TTGACA	(4153355-4153360)==(4153379-4153384)==(4153481-4153486)==(4153503-4153508)	0.000251==0.00388==0.000745==0.000169	['+', '+', '-', '-']	37.5467	18==96==16	GCF_013407715.1		FLM39_RS20580	136			not assigned
NZ_CP172750.1	[m35_g]16-20[m10_g]45-100[-m10_a]16-20[-m35_a]	rc	TTGATT==CATAAT==AAATAA==TTGACA	(2182526-2182531)==(2182502-2182507)==(2182400-2182405)==(2182378-2182383)	0.000249==0.00384==0.000735==0.000168	['-', '-', '+', '+']	37.5467	18==96==16	GCF_046580985.1		ACHQIZ_RS10665	136			not assigned
NZ_LR588408.1	[m35_g]16-20[m10_g]45-100[-m10_a]16-20[-m35_a]	rc	TTGATT==CATAAT==AAATAA==TTGACA	(2258595-2258600)==(2258571-2258576)==(2258469-2258474)==(2258447-2258452)	0.00025==0.00386==0.000741==0.000169	['-', '-', '+', '+']	37.5467	18==96==16	GCF_901421925.1		FGL30_RS11015	136			not assigned
NZ_CP153674.1	[m35_g]16-20[m10_g]45-100[-m10_a]16-20[-m35_a]	rc	TTGATT==CATAAT==AAATAA==TTGACA	(2264670-2264675)==(2264646-2264651)==(2264544-2264549)==(2264522-2264527)	0.00025==0.00385==0.000739==0.000169	['-', '-', '+', '+']	37.5467	18==96==16	GCF_041861105.1		AAHZ45_RS11085	136			not assigned
NZ_CP153622.1	[m35_g]16-20[m10_g]45-100[-m10_a]16-20[-m35_a]	rc	TTGATT==CATAAT==AAATAA==TTGACA	(2184229-2184234)==(2184205-2184210)==(2184103-2184108)==(2184081-2184086)	0.000249==0.00385==0.000737==0.000169	['-', '-', '+', '+']	37.5467	18==96==16	GCF_041860965.1		AAH429_RS10700	136			not assigned
NZ_AP024750.1	[m35_g]16-20[m10_g]45-100[-m10_a]16-20[-m35_a]	rc	TTGATT==CATAAT==AAATAA==TTGACA	(2250973-2250978)==(2250949-2250954)==(2250847-2250852)==(2250825-2250830)	0.000251==0.00388==0.000745==0.000169	['-', '-', '+', '+']	37.5467	18==96==16	GCF_019702965.1		K6J82_RS11065	136			not assigned
NZ_CP069939.1	[m35_g]16-20[m10_g]45-100[-m10_a]16-20[-m35_a]	rc	TTGATT==CATAAT==AAATAA==TTGACA	(5026895-5026900)==(5026871-5026876)==(5026769-5026774)==(5026747-5026752)	0.000247==0.0038==0.000726==0.000168	['-', '-', '+', '+']	37.5467	18==96==16	GCF_016903455.1		I6K48_RS24425	136			not assigned
NZ_CP042311.1	[m35_g]16-20[m10_g]45-100[-m10_a]16-20[-m35_a]	fw	TTGATT==CATAAT==AAATAA==TTGACA	(4152588-4152593)==(4152612-4152617)==(4152714-4152719)==(4152736-4152741)	0.000251==0.00388==0.000745==0.000169	['+', '+', '-', '-']	37.5467	18==96==16	GCF_013407825.1		FLM38_RS20560	136			not assigned
NZ_CP092717.1	[m35_g]16-20[m10_g]45-100[-m10_a]16-20[-m35_a]	rc	TTGATT==CATAAT==AAATAA==TTGACA	(2350722-2350727)==(2350698-2350703)==(2350596-2350601)==(2350574-2350579)	0.000251==0.00387==0.000743==0.000169	['-', '-', '+', '+']	37.5467	18==96==16	GCF_024299245.1		MKX18_RS11585	136			not assigned
NZ_CP006738.1	[m35_g]16-20[m10_g]45-100[-m10_a]16-20[-m35_a]	rc	TTGATT==CATAAT==AAATAA==TTGACA	(2270608-2270613)==(2270584-2270589)==(2270482-2270487)==(2270460-2270465)	0.00025==0.00385==0.000739==0.000169	['-', '-', '+', '+']	37.5467	18==96==16	GCF_000813205.1		P244_RS27975	136			not assigned
NZ_CP182089.1	[m35_g]16-20[m10_g]45-100[-m10_a]16-20[-m35_a]	fw	TTGATT==CATAAT==AAATAA==TTGACA	(2936537-2936542)==(2936561-2936566)==(2936663-2936668)==(2936685-2936690)	0.000248==0.00382==0.00073==0.000168	['+', '+', '-', '-']	37.5467	18==96==16	GCF_050244875.1		ACNFYC_RS14270	136			not assigned
NZ_CP153634.1	[m35_g]16-20[m10_g]45-100[-m10_a]16-20[-m35_a]	rc	TTGATT==CATAAT==AAATAA==TTGACA	(2140260-2140265)==(2140236-2140241)==(2140134-2140139)==(2140112-2140117)	0.000251==0.00387==0.000743==0.000169	['-', '-', '+', '+']	37.5467	18==96==16	GCF_041861025.1		AAH428_RS10505	136			not assigned
NZ_CP176704.1	[m35_g]16-20[m10_g]45-100[-m10_a]16-20[-m35_a]	fw	TTGATT==CATAAT==AAATAA==TTGACA	(2972552-2972557)==(2972576-2972581)==(2972678-2972683)==(2972700-2972705)	0.000247==0.00381==0.000728==0.000168	['+', '+', '-', '-']	37.5467	18==96==16	GCF_046272125.1		ACK2VI_RS14515	136			not assigned
NZ_CP015120.1	[m35_g]16-20[m10_g]45-100[-m10_a]16-20[-m35_a]	rc	TTGATT==CATAAT==AAATAA==TTGACA	(2237078-2237083)==(2237054-2237059)==(2236952-2236957)==(2236930-2236935)	0.000248==0.00382==0.00073==0.000168	['-', '-', '+', '+']	37.5467	18==96==16	GCF_002116885.1		A4U70_RS11060	136			not assigned
NZ_CP016813.1	[m35_g]16-20[m10_g]45-100[-m10_a]16-20[-m35_a]	rc	TTGATT==CATAAT==AAATAA==TTGACA	(2739731-2739736)==(2739707-2739712)==(2739605-2739610)==(2739583-2739588)	0.000251==0.00388==0.000745==0.000169	['-', '-', '+', '+']	37.5467	18==96==16	GCF_001708245.1		BCV48_RS28040	136			not assigned
NZ_CP180314.1	[m35_g]16-20[m10_g]45-100[-m10_a]16-20[-m35_a]	rc	TTGATT==CATAAT==AAATAA==TTGACA	(2293617-2293622)==(2293593-2293598)==(2293491-2293496)==(2293469-2293474)	0.000251==0.00387==0.000743==0.000169	['-', '-', '+', '+']	37.5467	18==96==16	GCF_047655675.1		ACLGLM_RS11155	136			not assigned
NZ_LR890562.1	[m35_g]16-20[m10_g]45-100[-m10_a]16-20[-m35_a]	rc	TTGATT==CATAAT==AAATAA==TTGACA	(2184136-2184141)==(2184112-2184117)==(2184010-2184015)==(2183988-2183993)	0.000251==0.00387==0.000743==0.000169	['-', '-', '+', '+']	37.5467	18==96==16	GCF_904865745.1		JMW77_RS10740	136			not assigned
NZ_CP022023.1	[m35_g]16-20[m10_g]45-100[-m10_a]16-20[-m35_a]	fw	TTGATT==CATAAT==AAATAA==TTGACA	(4855276-4855281)==(4855300-4855305)==(4855402-4855407)==(4855424-4855429)	0.000251==0.00388==0.000745==0.000169	['+', '+', '-', '-']	37.5467	18==96==16	GCF_002209405.1		CDA51_RS24200	136			not assigned
NZ_CP084870.1	[m35_g]16-20[m10_g]45-100[-m10_a]16-20[-m35_a]	fw	TTGATT==CATAAT==AAATAA==TTGACA	(3363370-3363375)==(3363394-3363399)==(3363496-3363501)==(3363518-3363523)	0.000247==0.0038==0.000726==0.000168	['+', '+', '-', '-']	37.5467	18==96==16	GCF_020526065.1		LGM01_RS16165	136			not assigned
NZ_CP063023.1	[m35_g]16-20[m10_g]45-100[-m10_a]16-20[-m35_a]	rc	TTGATT==CATAAT==AAATAA==TTGACA	(2233770-2233775)==(2233746-2233751)==(2233644-2233649)==(2233622-2233627)	0.000249==0.00384==0.000735==0.000168	['-', '-', '+', '+']	37.5467	18==96==16	GCF_009661725.2		GJJ13_RS10815	136			not assigned
NZ_CP030172.1	[m35_g]16-20[m10_g]45-100[-m10_a]16-20[-m35_a]	rc	TTGATT==CATAAT==AAATAA==TTGACA	(2203453-2203458)==(2203429-2203434)==(2203327-2203332)==(2203305-2203310)	0.000247==0.0038==0.000726==0.000168	['-', '-', '+', '+']	37.5467	18==96==16	GCF_003286975.1		DQB68_RS10875	136			not assigned
NZ_CP012745.1	[m35_g]16-20[m10_g]45-100[-m10_a]16-20[-m35_a]	rc	TTGATT==CATAAT==AAATAA==TTGACA	(2507263-2507268)==(2507239-2507244)==(2507137-2507142)==(2507115-2507120)	0.000251==0.00388==0.000745==0.000169	['-', '-', '+', '+']	37.5467	18==96==16	GCF_001746535.1		AOG30_RS28150	136			not assigned
NZ_CP026159.1	[m35_g]16-20[m10_g]45-100[-m10_a]16-20[-m35_a]	rc	TTGATT==CATAAT==AAATAA==TTGACA	(2183110-2183115)==(2183086-2183091)==(2182984-2182989)==(2182962-2182967)	0.000249==0.00384==0.000735==0.000168	['-', '-', '+', '+']	37.5467	18==96==16	GCF_004120135.1		C2M18_RS10845	136			not assigned
NZ_CP144947.1	[m35_g]16-20[m10_g]45-100[-m10_a]16-20[-m35_a]	rc	TTGATT==CATAAT==AAATAA==TTGACA	(2153489-2153494)==(2153465-2153470)==(2153363-2153368)==(2153341-2153346)	0.000251==0.00388==0.000745==0.000169	['-', '-', '+', '+']	37.5467	18==96==16	GCF_022789585.2		JQ802_RS10600	136			not assigned
NZ_CP153731.1	[m35_g]16-20[m10_g]45-100[-m10_a]16-20[-m35_a]	rc	TTGATT==CATAAT==AAATAA==TTGACA	(2202913-2202918)==(2202889-2202894)==(2202787-2202792)==(2202765-2202770)	0.000247==0.0038==0.000726==0.000168	['-', '-', '+', '+']	37.5467	18==96==16	GCF_041861365.1		AAHZ16_RS10740	136			not assigned
NZ_CP182008.1	[m35_g]16-20[m10_g]45-100[-m10_a]16-20[-m35_a]	rc	TTGATT==CATAAT==AAATAA==TTGACA	(2342506-2342511)==(2342482-2342487)==(2342380-2342385)==(2342358-2342363)	0.000251==0.00387==0.000743==0.000169	['-', '-', '+', '+']	37.5467	18==96==16	GCF_050245385.1		ACNF10_RS11610	136			not assigned
NZ_CP034249.1	[m35_g]16-20[m10_g]45-100[-m10_a]16-20[-m35_a]	rc	TTGATT==CATAAT==AAATAA==TTGACA	(2273442-2273447)==(2273418-2273423)==(2273316-2273321)==(2273294-2273299)	0.00025==0.00385==0.000739==0.000169	['-', '-', '+', '+']	37.5467	18==96==16	GCF_003931835.1		EIL78_RS11385	136			not assigned
NZ_CP069994.1	[m35_g]16-20[m10_g]45-100[-m10_a]16-20[-m35_a]	fw	TTGATT==CATAAT==AAATAA==TTGACA	(2093139-2093144)==(2093163-2093168)==(2093265-2093270)==(2093287-2093292)	0.000251==0.00387==0.000743==0.000169	['+', '+', '-', '-']	37.5467	18==96==16	GCF_016903895.1		I6K51_RS10185	136			not assigned
NZ_CP055003.1	[m35_g]16-20[m10_g]45-100[-m10_a]16-20[-m35_a]	rc	TTGATT==CATAAT==AAATAA==TTGACA	(2235767-2235772)==(2235743-2235748)==(2235641-2235646)==(2235619-2235624)	0.000251==0.00387==0.000743==0.000169	['-', '-', '+', '+']	37.5467	18==96==16	GCF_022353805.1		HUZ54_RS10950	136			not assigned
NZ_CP012560.1	[m35_g]16-20[m10_g]45-100[-m10_a]16-20[-m35_a]	rc	TTGATT==CATAAT==AAATAA==TTGACA	(4596491-4596496)==(4596467-4596472)==(4596365-4596370)==(4596343-4596348)	0.000249==0.00385==0.000737==0.000169	['-', '-', '+', '+']	37.5467	18==96==16	GCF_001721725.1		AM275_RS28375	136			not assigned
NZ_CP094512.1	[m35_g]16-20[m10_g]45-100[-m10_a]16-20[-m35_a]	rc	TTGATT==CATAAT==AAATAA==TTGACA	(2187393-2187398)==(2187369-2187374)==(2187267-2187272)==(2187245-2187250)	0.000249==0.00384==0.000735==0.000168	['-', '-', '+', '+']	37.5467	18==96==16	GCF_024637895.1		MTX44_RS10680	136			not assigned
NZ_CP082840.1	[m35_g]16-20[m10_g]45-100[-m10_a]16-20[-m35_a]	rc	TTGATT==CATAAT==AAATAA==TTGACA	(2367305-2367310)==(2367281-2367286)==(2367179-2367184)==(2367157-2367162)	0.000251==0.00387==0.000743==0.000169	['-', '-', '+', '+']	37.5467	18==96==16	GCF_023920065.1		K6041_RS11645	136			not assigned
NZ_CP063856.1	[m35_g]16-20[m10_g]45-100[-m10_a]16-20[-m35_a]	rc	TTGATT==CATAAT==AAATAA==TTGACA	(838193-838198)==(838169-838174)==(838067-838072)==(838045-838050)	0.00025==0.00385==0.000739==0.000169	['-', '-', '+', '+']	37.5467	18==96==16	GCF_015277935.1		IOD44_RS04135	135			not assigned
NZ_CP081890.1	[m35_g]16-20[m10_g]45-100[-m10_a]16-20[-m35_a]	rc	TTGATT==CATAAT==AAATAA==TTGACA	(2172028-2172033)==(2172004-2172009)==(2171902-2171907)==(2171880-2171885)	0.000251==0.00388==0.000745==0.000169	['-', '-', '+', '+']	37.5467	18==96==16	GCF_019900765.2		KZ660_RS10555	136			not assigned
NZ_CP126974.1	[m35_g]16-20[m10_g]45-100[-m10_a]16-20[-m35_a]	rc	TTGATT==CATAAT==AAATAA==TTGACA	(2210145-2210150)==(2210121-2210126)==(2210019-2210024)==(2209997-2210002)	0.000247==0.00381==0.000728==0.000168	['-', '-', '+', '+']	37.5467	18==96==16	GCF_030252225.1		QPX97_RS10660	136			not assigned
NZ_CP139935.1	[m35_g]16-20[m10_g]45-100[-m10_a]16-20[-m35_a]	fw	TTGATT==CATAAT==AAATAA==TTGACA	(2908518-2908523)==(2908542-2908547)==(2908644-2908649)==(2908666-2908671)	0.000251==0.00388==0.000745==0.000169	['+', '+', '-', '-']	37.5467	18==96==16	GCF_034424095.1		ULO40_RS13980	136			not assigned
NZ_LR890493.1	[m35_g]16-20[m10_g]45-100[-m10_a]16-20[-m35_a]	rc	TTGATT==CATAAT==AAATAA==TTGACA	(2223156-2223161)==(2223132-2223137)==(2223030-2223035)==(2223008-2223013)	0.000248==0.00382==0.00073==0.000168	['-', '-', '+', '+']	37.5467	18==96==16	GCF_904865825.1		JMV82_RS10795	136			not assigned
NZ_CP045782.1	[m35_g]16-20[m10_g]45-100[-m10_a]16-20[-m35_a]	fw	TTGATT==CATAAT==AAATAA==TTGACA	(978980-978985)==(979004-979009)==(979106-979111)==(979128-979133)	0.000247==0.00381==0.000728==0.000168	['+', '+', '-', '-']	37.5467	18==96==16	GCF_009648995.1		GFB99_RS04945	136			not assigned
NZ_CP153608.1	[m35_g]16-20[m10_g]45-100[-m10_a]16-20[-m35_a]	rc	TTGATT==CATAAT==AAATAA==TTGACA	(2335899-2335904)==(2335875-2335880)==(2335773-2335778)==(2335751-2335756)	0.000251==0.00387==0.000743==0.000169	['-', '-', '+', '+']	37.5467	18==96==16	GCF_041860925.1		AAH413_RS11555	136			not assigned
NZ_CP040363.1	[m35_g]16-20[m10_g]45-100[-m10_a]16-20[-m35_a]	rc	TTGATT==CATAAT==AAATAA==TTGACA	(3974696-3974701)==(3974672-3974677)==(3974570-3974575)==(3974548-3974553)	0.000251==0.00387==0.000743==0.000169	['-', '-', '+', '+']	37.5467	18==96==16	GCF_006974165.1		FEM43_RS19760	136			not assigned
NZ_CP119408.1	[m35_g]16-20[m10_g]45-100[-m10_a]16-20[-m35_a]	rc	TTGATT==CATAAT==AAATAA==TTGACA	(2248432-2248437)==(2248408-2248413)==(2248306-2248311)==(2248284-2248289)	0.000249==0.00384==0.000735==0.000168	['-', '-', '+', '+']	37.5467	18==96==16	GCF_029223945.1		P0M34_RS11010	136			not assigned
NZ_CP153680.1	[m35_g]16-20[m10_g]45-100[-m10_a]16-20[-m35_a]	rc	TTGATT==CATAAT==AAATAA==TTGACA	(2175075-2175080)==(2175051-2175056)==(2174949-2174954)==(2174927-2174932)	0.00025==0.00386==0.000741==0.000169	['-', '-', '+', '+']	37.5467	18==96==16	GCF_041861115.1		AAHZ67_RS10630	136			not assigned
NZ_CP184130.1	[m35_g]16-20[m10_g]45-100[-m10_a]16-20[-m35_a]	rc	TTGATT==CATAAT==AAATAA==TTGACA	(2595431-2595436)==(2595407-2595412)==(2595305-2595310)==(2595283-2595288)	0.000248==0.00383==0.000732==0.000168	['-', '-', '+', '+']	37.5467	18==96==16	GCF_048585755.1		ACNBEU_RS12450	136			not assigned
NZ_CP077812.1	[m35_g]16-20[m10_g]45-100[-m10_a]16-20[-m35_a]	rc	TTGATT==CATAAT==AAATAA==TTGACA	(1010902-1010907)==(1010878-1010883)==(1010776-1010781)==(1010754-1010759)	0.00025==0.00386==0.000741==0.000169	['-', '-', '+', '+']	37.5467	18==96==16	GCF_023703895.1		KU672_RS04880	136			not assigned
NZ_CP047285.1	[m35_g]16-20[m10_g]45-100[-m10_a]16-20[-m35_a]	rc	TTGATT==CATAAT==AAATAA==TTGACA	(2230474-2230479)==(2230450-2230455)==(2230348-2230353)==(2230326-2230331)	0.000249==0.00384==0.000735==0.000168	['-', '-', '+', '+']	37.5467	18==96==16	GCF_039727585.1		GQY28_RS10955	136			not assigned
NZ_CP103727.1	[m35_g]16-20[m10_g]45-100[-m10_a]16-20[-m35_a]	rc	TTGATT==CATAAT==AAATAA==TTGACA	(2185484-2185489)==(2185460-2185465)==(2185358-2185363)==(2185336-2185341)	0.00025==0.00385==0.000739==0.000169	['-', '-', '+', '+']	37.5467	18==96==16	GCF_024918835.1		M5T50_RS10720	136			not assigned
NZ_CP035194.1	[m35_g]16-20[m10_g]45-100[-m10_a]16-20[-m35_a]	fw	TTGATT==CATAAT==AAATAA==TTGACA	(491182-491187)==(491206-491211)==(491308-491313)==(491330-491335)	0.000249==0.00384==0.000735==0.000168	['+', '+', '-', '-']	37.5467	18==96==16	GCF_009387945.1		EPO92_RS02565	136			not assigned
NZ_AP024775.1	[m35_g]16-20[m10_g]45-100[-m10_a]16-20[-m35_a]	rc	TTGATT==CATAAT==AAATAA==TTGACA	(2245856-2245861)==(2245832-2245837)==(2245730-2245735)==(2245708-2245713)	0.000251==0.00388==0.000745==0.000169	['-', '-', '+', '+']	37.5467	18==96==16	GCF_019703125.1		K6J97_RS11030	136			not assigned
NZ_CP071261.1	[m35_g]16-20[m10_g]45-100[-m10_a]16-20[-m35_a]	rc	TTGATT==CATAAT==AAATAA==TTGACA	(2223183-2223188)==(2223159-2223164)==(2223057-2223062)==(2223035-2223040)	0.000251==0.00387==0.000743==0.000169	['-', '-', '+', '+']	37.5467	18==96==16	GCF_023612435.1		J0G27_RS10965	136			not assigned
NZ_CP066143.1	[m35_g]16-20[m10_g]45-100[-m10_a]16-20[-m35_a]	fw	TTGATT==CATAAT==AAATAA==TTGACA	(2284609-2284614)==(2284633-2284638)==(2284735-2284740)==(2284757-2284762)	0.000248==0.00382==0.00073==0.000168	['+', '+', '-', '-']	37.5467	18==96==16	GCF_023518295.1		I6N99_RS11315	136			not assigned
NZ_CP166167.1	[m35_g]16-20[m10_g]45-100[-m10_a]16-20[-m35_a]	rc	TTGATT==CATAAT==AAATAA==TTGACA	(2302510-2302515)==(2302486-2302491)==(2302384-2302389)==(2302362-2302367)	0.000251==0.00388==0.000745==0.000169	['-', '-', '+', '+']	37.5467	18==96==16	GCF_039653465.1		AB9C73_RS11300	136			not assigned
NZ_CP100542.1	[m35_g]16-20[m10_g]45-100[-m10_a]16-20[-m35_a]	rc	TTGATT==CATAAT==AAATAA==TTGACA	(2158485-2158490)==(2158461-2158466)==(2158359-2158364)==(2158337-2158342)	0.00025==0.00386==0.000741==0.000169	['-', '-', '+', '+']	37.5467	18==96==16	GCF_024226435.1		NLZ07_RS10535	136			not assigned
NZ_CP022882.1	[m35_g]16-20[m10_g]45-100[-m10_a]16-20[-m35_a]	rc	TTGATT==CATAAT==AAATAA==TTGACA	(4865784-4865789)==(4865760-4865765)==(4865658-4865663)==(4865636-4865641)	0.00025==0.00386==0.000741==0.000169	['-', '-', '+', '+']	37.5467	18==96==16	GCF_002269295.1		CJU70_RS24490	136			not assigned
NZ_CP153611.1	[m35_g]16-20[m10_g]45-100[-m10_a]16-20[-m35_a]	rc	TTGATT==CATAAT==AAATAA==TTGACA	(2229143-2229148)==(2229119-2229124)==(2229017-2229022)==(2228995-2229000)	0.00025==0.00385==0.000739==0.000169	['-', '-', '+', '+']	37.5467	18==96==16	GCF_041860935.1		AAH427_RS11160	136			not assigned
NZ_CP182070.1	[m35_g]16-20[m10_g]45-100[-m10_a]16-20[-m35_a]	rc	TTGATT==CATAAT==AAATAA==TTGACA	(2342616-2342621)==(2342592-2342597)==(2342490-2342495)==(2342468-2342473)	0.000251==0.00387==0.000743==0.000169	['-', '-', '+', '+']	37.5467	18==96==16	GCF_050245245.1		ACNF00_RS11610	136			not assigned
NZ_CP063906.1	[m35_g]16-20[m10_g]45-100[-m10_a]16-20[-m35_a]	fw	TTGATT==CATAAT==AAATAA==TTGACA	(528708-528713)==(528732-528737)==(528834-528839)==(528856-528861)	0.00025==0.00386==0.000741==0.000169	['+', '+', '-', '-']	37.5467	18==96==16	GCF_015286225.1		ISA83_RS02710	136			not assigned
NZ_CP155667.1	[m35_g]16-20[m10_g]45-100[-m10_a]16-20[-m35_a]	rc	TTGATT==CATAAT==AAATAA==TTGACA	(1830733-1830738)==(1830709-1830714)==(1830607-1830612)==(1830585-1830590)	0.000251==0.00388==0.000745==0.000169	['-', '-', '+', '+']	37.5467	18==96==16	GCF_039704535.1		ABDW73_RS09080	136			not assigned
NZ_CP180315.1	[m35_g]16-20[m10_g]45-100[-m10_a]16-20[-m35_a]	rc	TTGATT==CATAAT==AAATAA==TTGACA	(2293617-2293622)==(2293593-2293598)==(2293491-2293496)==(2293469-2293474)	0.000251==0.00387==0.000743==0.000169	['-', '-', '+', '+']	37.5467	18==96==16	GCF_047655755.1		ACLGLQ_RS11155	136			not assigned
NZ_CP063934.1	[m35_g]16-20[m10_g]45-100[-m10_a]16-20[-m35_a]	rc	TTGATT==CATAAT==AAATAA==TTGACA	(3134657-3134662)==(3134633-3134638)==(3134531-3134536)==(3134509-3134514)	0.00025==0.00386==0.000741==0.000169	['-', '-', '+', '+']	37.5467	18==96==16	GCF_015289545.1		ISA64_RS15100	136			not assigned
NZ_CP109604.1	[m35_g]16-20[m10_g]45-100[-m10_a]16-20[-m35_a]	rc	TTGATT==CATAAT==AAATAA==TTGACA	(2243944-2243949)==(2243920-2243925)==(2243818-2243823)==(2243796-2243801)	0.000247==0.00381==0.000728==0.000168	['-', '-', '+', '+']	37.5467	18==96==16	GCF_025905445.1		KP2022_RS11010	136			not assigned
NZ_CP176979.1	[m35_g]16-20[m10_g]45-100[-m10_a]16-20[-m35_a]	rc	TTGATT==CATAAT==AAATAA==TTGACA	(2733559-2733564)==(2733535-2733540)==(2733433-2733438)==(2733411-2733416)	0.000247==0.0038==0.000726==0.000168	['-', '-', '+', '+']	37.5467	18==96==16	GCF_046622435.1		ACLAI2_RS13220	136			not assigned
NZ_CP042318.1	[m35_g]16-20[m10_g]45-100[-m10_a]16-20[-m35_a]	fw	TTGATT==CATAAT==AAATAA==TTGACA	(4175571-4175576)==(4175595-4175600)==(4175697-4175702)==(4175719-4175724)	0.000249==0.00385==0.000737==0.000169	['+', '+', '-', '-']	37.5467	18==96==16	GCF_013408755.1		FLM28_RS20630	136			not assigned
NZ_CP131488.1	[m35_g]16-20[m10_g]45-100[-m10_a]16-20[-m35_a]	rc	TTGATT==CATAAT==AAATAA==TTGACA	(2405058-2405063)==(2405034-2405039)==(2404932-2404937)==(2404910-2404915)	0.000251==0.00387==0.000743==0.000169	['-', '-', '+', '+']	37.5467	18==96==16	GCF_030685635.1		Q7C24_RS11565	136			not assigned
NZ_CP177218.1	[m35_g]16-20[m10_g]45-100[-m10_a]16-20[-m35_a]	rc	TTGATT==CATAAT==AAATAA==TTGACA	(2263094-2263099)==(2263070-2263075)==(2262968-2262973)==(2262946-2262951)	0.00025==0.00385==0.000739==0.000169	['-', '-', '+', '+']	37.5467	18==96==16	GCF_046764355.1		ACLBK5_RS11055	136			not assigned
NZ_CP055119.1	[m35_g]16-20[m10_g]45-100[-m10_a]16-20[-m35_a]	rc	TTGATT==CATAAT==AAATAA==TTGACA	(2171841-2171846)==(2171817-2171822)==(2171715-2171720)==(2171693-2171698)	0.00025==0.00385==0.000739==0.000169	['-', '-', '+', '+']	37.5467	18==96==16	GCF_022354725.1		HUZ80_RS10630	136			not assigned
NZ_CP061842.1	[m35_g]16-20[m10_g]45-100[-m10_a]16-20[-m35_a]	rc	TTGATT==CATAAT==AAATAA==TTGACA	(2134260-2134265)==(2134236-2134241)==(2134134-2134139)==(2134112-2134117)	0.000248==0.00383==0.000732==0.000168	['-', '-', '+', '+']	37.5467	18==96==16	GCF_014840955.1		IEY90_RS10460	136			not assigned
NZ_CP153698.1	[m35_g]16-20[m10_g]45-100[-m10_a]16-20[-m35_a]	rc	TTGATT==CATAAT==AAATAA==TTGACA	(2169995-2170000)==(2169971-2169976)==(2169869-2169874)==(2169847-2169852)	0.000251==0.00387==0.000743==0.000169	['-', '-', '+', '+']	37.5467	18==96==16	GCF_041861245.1		AAHY60_RS10525	135			not assigned
NZ_CP186010.1	[m35_g]16-20[m10_g]45-100[-m10_a]16-20[-m35_a]	fw	TTGATT==TATAAT==ACAAAA==TGGACA	(2916801-2916806)==(2916825-2916830)==(2916879-2916884)==(2916902-2916907)	7.63e-05==3.67e-05==0.00333==0.00203	['+', '+', '-', '-']	37.5379	18==48==17	GCF_049393795.1	rpmB	EPAKOI_RS13200	23	GO:0006412; GO:0005840; GO:0003735	translation; ribosome; structural constituent of ribosome	translation; ribosome; structural molecule activity
NZ_CP104097.1	[m35_g]16-20[m10_g]45-100[-m10_a]16-20[-m35_a]	rc	TTGCAC==TATAAT==TAATAA==TTGACA	(2097801-2097806)==(2097778-2097783)==(2097720-2097725)==(2097695-2097700)	0.000464==0.00102==0.00408==0.000302	['-', '-', '+', '+']	37.5332	17==52==19	GCF_025161015.1	ppsA	N1207_RS10535	26	GO:0016310; GO:0005524; GO:0016301	phosphorylation; ATP binding; kinase activity	not mapped; transferase activity
NZ_CP115738.1	[m35_g]16-20[m10_g]45-100[-m10_a]16-20[-m35_a]	rc	TTGCAC==TATAAT==TAATAA==TTGACA	(2078065-2078070)==(2078042-2078047)==(2077984-2077989)==(2077959-2077964)	0.000464==0.00102==0.00408==0.000302	['-', '-', '+', '+']	37.5332	17==52==19	GCF_027912355.1	ppsA	OSK17_RS10440	26	GO:0016310; GO:0005524; GO:0016301	phosphorylation; ATP binding; kinase activity	not mapped; transferase activity
NZ_CP187656.1	[m35_g]16-20[m10_g]45-100[-m10_a]16-20[-m35_a]	rc	TTGCAC==TATAAT==TAATAA==TTGACA	(2166694-2166699)==(2166671-2166676)==(2166613-2166618)==(2166588-2166593)	0.000464==0.00102==0.00408==0.000302	['-', '-', '+', '+']	37.5332	17==52==19	GCF_029857415.2	ppsA	P5039_RS11230	27	GO:0016310; GO:0005524; GO:0016301	phosphorylation; ATP binding; kinase activity	not mapped; transferase activity
NZ_CP045820.1	[m35_g]16-20[m10_g]45-100[-m10_a]16-20[-m35_a]	rc	TTGCAC==TATAAT==TAATAA==TTGACA	(2049751-2049756)==(2049728-2049733)==(2049670-2049675)==(2049645-2049650)	0.000464==0.00102==0.00408==0.000302	['-', '-', '+', '+']	37.5332	17==52==19	GCF_009662175.1	ppsA	GII81_RS10140	26	GO:0016310; GO:0005524; GO:0016301	phosphorylation; ATP binding; kinase activity	not mapped; transferase activity
NZ_CP110634.1	[m35_g]16-20[m10_g]45-100[-m10_a]16-20[-m35_a]	rc	TTGCAC==TATAAT==TAATAA==TTGACA	(2239926-2239931)==(2239903-2239908)==(2239845-2239850)==(2239820-2239825)	0.000464==0.00102==0.00408==0.000302	['-', '-', '+', '+']	37.5332	17==52==19	GCF_026153475.1	ppsA	OOZ27_RS11765	26	GO:0016310; GO:0005524; GO:0016301	phosphorylation; ATP binding; kinase activity	not mapped; transferase activity
NZ_CP118167.1	[m35_g]16-20[m10_g]45-100[-m10_a]16-20[-m35_a]	rc	TTGCAC==TATAAT==TAATAA==TTGACA	(2033549-2033554)==(2033526-2033531)==(2033468-2033473)==(2033443-2033448)	0.000464==0.00102==0.00408==0.000302	['-', '-', '+', '+']	37.5332	17==52==19	GCF_028748025.1	ppsA	PUW21_RS10135	27	GO:0016310; GO:0005524; GO:0016301	phosphorylation; ATP binding; kinase activity	not mapped; transferase activity
NZ_CP116012.1	[m35_g]16-20[m10_g]45-100[-m10_a]16-20[-m35_a]	fw	TTGCAC==TATAAT==TAATAA==TTGACA	(2075446-2075451)==(2075469-2075474)==(2075527-2075532)==(2075552-2075557)	0.000464==0.00102==0.00408==0.000302	['+', '+', '-', '-']	37.5332	17==52==19	GCF_027942395.1	ppsA	PF977_RS11070	26	GO:0016310; GO:0005524; GO:0016301	phosphorylation; ATP binding; kinase activity	not mapped; transferase activity
NZ_CP180439.1	[m35_g]16-20[m10_g]45-100[-m10_a]16-20[-m35_a]	rc	TTGCAC==TATAAT==TAATAA==TTGACA	(2051195-2051200)==(2051172-2051177)==(2051114-2051119)==(2051089-2051094)	0.000464==0.00102==0.00408==0.000302	['-', '-', '+', '+']	37.5332	17==52==19	GCF_047758065.1	ppsA	ACMX8W_RS10235	26	GO:0016310; GO:0005524; GO:0016301	phosphorylation; ATP binding; kinase activity	not mapped; transferase activity
NZ_CP120603.1	[m35_g]16-20[m10_g]45-100[-m10_a]16-20[-m35_a]	rc	TTGCAC==TATAAT==TAATAA==TTGACA	(2049587-2049592)==(2049564-2049569)==(2049506-2049511)==(2049481-2049486)	0.000464==0.00102==0.00408==0.000302	['-', '-', '+', '+']	37.5332	17==52==19	GCF_029536975.1	ppsA	P5635_RS10620	25	GO:0016310; GO:0005524; GO:0016301	phosphorylation; ATP binding; kinase activity	not mapped; transferase activity
NZ_OX419569.1	[m35_g]16-20[m10_g]45-100[-m10_a]16-20[-m35_a]	rc	TTGCAC==TATAAT==TAATAA==TTGACA	(2097595-2097600)==(2097572-2097577)==(2097514-2097519)==(2097489-2097494)	0.000464==0.00102==0.00408==0.000302	['-', '-', '+', '+']	37.5332	17==52==19	GCF_905311435.2	ppsA	KJP55_RS10515	27	GO:0016310; GO:0005524; GO:0016301	phosphorylation; ATP binding; kinase activity	not mapped; transferase activity
NZ_CP068982.1	[m35_g]16-20[m10_g]45-100[-m10_a]16-20[-m35_a]	rc	TTGCAC==TATAAT==TAATAA==TTGACA	(2075522-2075527)==(2075499-2075504)==(2075441-2075446)==(2075416-2075421)	0.000464==0.00102==0.00408==0.000302	['-', '-', '+', '+']	37.5332	17==52==19	GCF_023612315.1	ppsA	JNE32_RS10430	26	GO:0016310; GO:0005524; GO:0016301	phosphorylation; ATP binding; kinase activity	not mapped; transferase activity
NZ_CP180438.1	[m35_g]16-20[m10_g]45-100[-m10_a]16-20[-m35_a]	rc	TTGCAC==TATAAT==TAATAA==TTGACA	(2051195-2051200)==(2051172-2051177)==(2051114-2051119)==(2051089-2051094)	0.000464==0.00102==0.00408==0.000302	['-', '-', '+', '+']	37.5332	17==52==19	GCF_047758345.1	ppsA	ACMX77_RS10255	26	GO:0016310; GO:0005524; GO:0016301	phosphorylation; ATP binding; kinase activity	not mapped; transferase activity
NZ_CP021892.1	[m35_g]16-20[m10_g]45-100[-m10_a]16-20[-m35_a]	rc	TTGCAC==TATAAT==TAATAA==TTGACA	(2022709-2022714)==(2022686-2022691)==(2022628-2022633)==(2022603-2022608)	0.000462==0.00104==0.00418==0.000303	['-', '-', '+', '+']	37.5292	17==52==19	GCF_002201995.1	ppsA	S100333_RS10625	26	GO:0016310; GO:0005524; GO:0016301	phosphorylation; ATP binding; kinase activity	not mapped; transferase activity
NZ_CP032853.1	[m35_g]16-20[m10_g]45-100[-m10_a]16-20[-m35_a]	fw	TTGCAC==TATAAT==TAATAA==TTGACA	(1404565-1404570)==(1404588-1404593)==(1404646-1404651)==(1404671-1404676)	0.000462==0.00104==0.00418==0.000303	['+', '+', '-', '-']	37.5292	17==52==19	GCF_003665235.1	ppsA	D9C10_RS07605	26	GO:0016310; GO:0005524; GO:0016301	phosphorylation; ATP binding; kinase activity	not mapped; transferase activity
NZ_OX419652.1	[m35_g]16-20[m10_g]45-100[-m10_a]16-20[-m35_a]	rc	TTGCAC==TATAAT==TAATAA==TTGACA	(2165157-2165162)==(2165134-2165139)==(2165076-2165081)==(2165051-2165056)	0.000462==0.00104==0.00418==0.000303	['-', '-', '+', '+']	37.5292	17==52==19	GCF_905315025.2	ppsA	KJP56_RS11345	26	GO:0016310; GO:0005524; GO:0016301	phosphorylation; ATP binding; kinase activity	not mapped; transferase activity
NZ_CP154920.1	[m35_g]16-20[m10_g]45-100[-m10_a]16-20[-m35_a]	fw	TTGCAC==TATAAT==TAATAA==TTGACA	(2486579-2486584)==(2486602-2486607)==(2486660-2486665)==(2486685-2486690)	0.000462==0.00105==0.00419==0.000303	['+', '+', '-', '-']	37.5292	17==52==19	GCF_039621185.1	ppsA	AAVB74_RS13725	25	GO:0016310; GO:0005524; GO:0016301	phosphorylation; ATP binding; kinase activity	not mapped; transferase activity
NZ_CP053102.1	[m35_g]16-20[m10_g]45-100[-m10_a]16-20[-m35_a]	rc	TTGCAC==TATAAT==TAATAA==TTGACA	(2054096-2054101)==(2054073-2054078)==(2054015-2054020)==(2053990-2053995)	0.000462==0.00104==0.00418==0.000303	['-', '-', '+', '+']	37.5292	17==52==19	GCF_013009385.1	ppsA	HIR77_RS10200	27	GO:0016310; GO:0005524; GO:0016301	phosphorylation; ATP binding; kinase activity	not mapped; transferase activity
NZ_CP173193.1	[m35_g]16-20[m10_g]45-100[-m10_a]16-20[-m35_a]	fw	TCGCTT==AATAAT==TAATAA==TTGACA	(408078-408083)==(408103-408108)==(408180-408185)==(408204-408209)	0.00764==0.000861==0.000114==6.95e-05	['+', '+', '-', '-']	37.519	19==71==18	GCF_044865155.1		ACIU1J_RS26395	139			not assigned
NZ_CP035406.1	[m35_g]16-20[m10_g]45-100[-m10_a]16-20[-m35_a]	rc	TTGCAC==TATAAT==TAATAA==TTGACA	(1997143-1997148)==(1997120-1997125)==(1997062-1997067)==(1997037-1997042)	0.000462==0.00104==0.00417==0.000303	['-', '-', '+', '+']	37.5076	17==52==19	GCF_004119775.1	ppsA	ETK61_RS10500	26	GO:0016310; GO:0005524; GO:0016301	phosphorylation; ATP binding; kinase activity	not mapped; transferase activity
NZ_CP041757.1	[m35_g]16-20[m10_g]45-100[-m10_a]16-20[-m35_a]	rc	TTGCAC==TATAAT==TAATAA==TTGACA	(2053659-2053664)==(2053636-2053641)==(2053578-2053583)==(2053553-2053558)	0.000463==0.00103==0.00413==0.000302	['-', '-', '+', '+']	37.5004	17==52==19	GCF_005937795.2	ppsA	FFE90_RS10330	27	GO:0016310; GO:0005524; GO:0016301	phosphorylation; ATP binding; kinase activity	not mapped; transferase activity
NZ_CP120681.2	[m35_g]16-20[m10_g]45-100[-m10_a]16-20[-m35_a]	rc	TTGCAC==TATAAT==TAATAA==TTGACA	(2053657-2053662)==(2053634-2053639)==(2053576-2053581)==(2053551-2053556)	0.000463==0.00103==0.00414==0.000302	['-', '-', '+', '+']	37.5004	17==52==19	GCF_029537415.2	ppsA	P5655_RS10755	27	GO:0016310; GO:0005524; GO:0016301	phosphorylation; ATP binding; kinase activity	not mapped; transferase activity
NZ_CP148124.1	[m35_g]16-20[m10_g]45-100[-m10_a]16-20[-m35_a]	rc	TTGCAC==TATAAT==TAATAA==TTGACA	(2052801-2052806)==(2052778-2052783)==(2052720-2052725)==(2052695-2052700)	0.000463==0.00103==0.00414==0.000302	['-', '-', '+', '+']	37.5004	17==52==19	GCF_037755145.1	ppsA	WHO38_RS10255	27	GO:0016310; GO:0005524; GO:0016301	phosphorylation; ATP binding; kinase activity	not mapped; transferase activity
NZ_CP015222.1	[m35_g]16-20[m10_g]45-100[-m10_a]16-20[-m35_a]	rc	TTGCAC==TATAAT==TAATAA==TTGACA	(2072786-2072791)==(2072763-2072768)==(2072705-2072710)==(2072680-2072685)	0.000463==0.00104==0.00414==0.000303	['-', '-', '+', '+']	37.5004	17==52==19	GCF_001747445.1	ppsA	A4A60_RS10825	26	GO:0016310; GO:0005524; GO:0016301	phosphorylation; ATP binding; kinase activity	not mapped; transferase activity
NZ_AP019714.1	[m35_g]16-20[m10_g]45-100[-m10_a]16-20[-m35_a]	rc	TTGCAC==TATAAT==TAATAA==TTGACA	(2049293-2049298)==(2049270-2049275)==(2049212-2049217)==(2049187-2049192)	0.000463==0.00103==0.00414==0.000302	['-', '-', '+', '+']	37.5004	17==52==19	GCF_006741845.1	ppsA	FNP71_RS10340	27	GO:0016310; GO:0005524; GO:0016301	phosphorylation; ATP binding; kinase activity	not mapped; transferase activity
NZ_CP148110.1	[m35_g]16-20[m10_g]45-100[-m10_a]16-20[-m35_a]	rc	TTGCAC==TATAAT==TAATAA==TTGACA	(2053662-2053667)==(2053639-2053644)==(2053581-2053586)==(2053556-2053561)	0.000463==0.00103==0.00413==0.000302	['-', '-', '+', '+']	37.5004	17==52==19	GCF_037747845.1	ppsA	WHO49_RS10255	27	GO:0016310; GO:0005524; GO:0016301	phosphorylation; ATP binding; kinase activity	not mapped; transferase activity
NZ_CP035162.1	[m35_g]16-20[m10_g]45-100[-m10_a]16-20[-m35_a]	rc	TTGCAC==TATAAT==TAATAA==TTGACA	(2071546-2071551)==(2071523-2071528)==(2071465-2071470)==(2071440-2071445)	0.000462==0.00104==0.00415==0.000303	['-', '-', '+', '+']	37.5004	17==52==19	GCF_004101365.1	ppsA	EQH95_RS10885	26	GO:0016310; GO:0005524; GO:0016301	phosphorylation; ATP binding; kinase activity	not mapped; transferase activity
NZ_CP035397.1	[m35_g]16-20[m10_g]45-100[-m10_a]16-20[-m35_a]	rc	TTGCAC==TATAAT==TAATAA==TTGACA	(1953938-1953943)==(1953915-1953920)==(1953857-1953862)==(1953832-1953837)	0.000463==0.00102==0.00409==0.000302	['-', '-', '+', '+']	37.5004	17==52==19	GCF_004119675.1	ppsA	ETA10_RS10270	27	No valid CDS, ontology not explored.	No valid CDS, ontology not explored.	No valid CDS, ontology not explored.
NZ_CP149576.1	[m35_g]16-20[m10_g]45-100[-m10_a]16-20[-m35_a]	rc	TTGCAC==TATAAT==TAATAA==TTGACA	(2049290-2049295)==(2049267-2049272)==(2049209-2049214)==(2049184-2049189)	0.000463==0.00103==0.00414==0.000302	['-', '-', '+', '+']	37.5004	17==52==19	GCF_037914925.1	ppsA	WHL52_RS10260	27	GO:0016310; GO:0005524; GO:0016301	phosphorylation; ATP binding; kinase activity	not mapped; transferase activity
NZ_CP148128.1	[m35_g]16-20[m10_g]45-100[-m10_a]16-20[-m35_a]	rc	TTGCAC==TATAAT==TAATAA==TTGACA	(2053656-2053661)==(2053633-2053638)==(2053575-2053580)==(2053550-2053555)	0.000463==0.00103==0.00414==0.000302	['-', '-', '+', '+']	37.5004	17==52==19	GCF_037757895.1	ppsA	WHO18_RS10280	27	GO:0016310; GO:0005524; GO:0016301	phosphorylation; ATP binding; kinase activity	not mapped; transferase activity
NZ_CP180575.1	[m35_g]16-20[m10_g]45-100[-m10_a]16-20[-m35_a]	rc	TTGCAC==TATAAT==TAATAA==TTGACA	(74027-74032)==(74004-74009)==(73946-73951)==(73921-73926)	0.000463==0.00102==0.00409==0.000302	['-', '-', '+', '+']	37.5004	17==52==19	GCF_047782775.1	ppsA	ACK2OW_RS00295	26	GO:0016310; GO:0005524; GO:0016301	phosphorylation; ATP binding; kinase activity	not mapped; transferase activity
NZ_CP148117.1	[m35_g]16-20[m10_g]45-100[-m10_a]16-20[-m35_a]	rc	TTGCAC==TATAAT==TAATAA==TTGACA	(2053645-2053650)==(2053622-2053627)==(2053564-2053569)==(2053539-2053544)	0.000463==0.00103==0.00413==0.000302	['-', '-', '+', '+']	37.5004	17==52==19	GCF_037751545.1	ppsA	WHO64_RS10255	27	GO:0016310; GO:0005524; GO:0016301	phosphorylation; ATP binding; kinase activity	not mapped; transferase activity
NZ_CP148112.1	[m35_g]16-20[m10_g]45-100[-m10_a]16-20[-m35_a]	rc	TTGCAC==TATAAT==TAATAA==TTGACA	(2053657-2053662)==(2053634-2053639)==(2053576-2053581)==(2053551-2053556)	0.000463==0.00103==0.00414==0.000302	['-', '-', '+', '+']	37.5004	17==52==19	GCF_037749255.1	ppsA	WHO32_RS10275	27	GO:0016310; GO:0005524; GO:0016301	phosphorylation; ATP binding; kinase activity	not mapped; transferase activity
NZ_CP032852.1	[m35_g]16-20[m10_g]45-100[-m10_a]16-20[-m35_a]	rc	TTGCAC==TATAAT==TAATAA==TTGACA	(2753675-2753680)==(2753652-2753657)==(2753594-2753599)==(2753569-2753574)	0.000462==0.00104==0.00415==0.000303	['-', '-', '+', '+']	37.5004	17==52==19	GCF_003665195.1	ppsA	D9C09_RS14445	26	GO:0016310; GO:0005524; GO:0016301	phosphorylation; ATP binding; kinase activity	not mapped; transferase activity
NZ_CP103352.1	[m35_g]16-20[m10_g]45-100[-m10_a]16-20[-m35_a]	rc	TTGCAC==TATAAT==TAATAA==TTGACA	(1985670-1985675)==(1985647-1985652)==(1985589-1985594)==(1985564-1985569)	0.000463==0.00103==0.0041==0.000302	['-', '-', '+', '+']	37.5004	17==52==19	GCF_024800645.1	ppsA	NX823_RS10310	26	GO:0016310; GO:0005524; GO:0016301	phosphorylation; ATP binding; kinase activity	not mapped; transferase activity
NZ_CP161902.1	[m35_g]16-20[m10_g]45-100[-m10_a]16-20[-m35_a]	rc	TTGCAC==TATAAT==TAATAA==TTGACA	(2068944-2068949)==(2068921-2068926)==(2068863-2068868)==(2068838-2068843)	0.000463==0.00104==0.00414==0.000303	['-', '-', '+', '+']	37.5004	17==52==19	GCF_040819565.1	ppsA	AB2M35_RS10820	26	GO:0016310; GO:0005524; GO:0016301	phosphorylation; ATP binding; kinase activity	not mapped; transferase activity
NZ_CP148120.1	[m35_g]16-20[m10_g]45-100[-m10_a]16-20[-m35_a]	rc	TTGCAC==TATAAT==TAATAA==TTGACA	(2053335-2053340)==(2053312-2053317)==(2053254-2053259)==(2053229-2053234)	0.000463==0.00103==0.00413==0.000302	['-', '-', '+', '+']	37.5004	17==52==19	GCF_037753205.1	ppsA	WHO59_RS10255	27	GO:0016310; GO:0005524; GO:0016301	phosphorylation; ATP binding; kinase activity	not mapped; transferase activity
NZ_CP094361.1	[m35_g]16-20[m10_g]45-100[-m10_a]16-20[-m35_a]	rc	TTGCAC==TATAAT==TAATAA==TTGACA	(2049286-2049291)==(2049263-2049268)==(2049205-2049210)==(2049180-2049185)	0.000463==0.00103==0.00414==0.000302	['-', '-', '+', '+']	37.5004	17==52==19	GCF_029027845.1	ppsA	MQC90_RS10260	27	GO:0016310; GO:0005524; GO:0016301	phosphorylation; ATP binding; kinase activity	not mapped; transferase activity
NZ_OX419580.1	[m35_g]16-20[m10_g]45-100[-m10_a]16-20[-m35_a]	rc	TTGCAC==TATAAT==TAATAA==TTGACA	(2102595-2102600)==(2102572-2102577)==(2102514-2102519)==(2102489-2102494)	0.000463==0.00103==0.00414==0.000302	['-', '-', '+', '+']	37.5004	17==52==19	GCF_905311385.2	ppsA	KJP60_RS10625	27	GO:0016310; GO:0005524; GO:0016301	phosphorylation; ATP binding; kinase activity	not mapped; transferase activity
NZ_CP148114.1	[m35_g]16-20[m10_g]45-100[-m10_a]16-20[-m35_a]	rc	TTGCAC==TATAAT==TAATAA==TTGACA	(2053074-2053079)==(2053051-2053056)==(2052993-2052998)==(2052968-2052973)	0.000463==0.00103==0.00413==0.000302	['-', '-', '+', '+']	37.5004	17==52==19	GCF_037749985.1	ppsA	WHO62_RS10255	27	GO:0016310; GO:0005524; GO:0016301	phosphorylation; ATP binding; kinase activity	not mapped; transferase activity
NZ_CP148122.1	[m35_g]16-20[m10_g]45-100[-m10_a]16-20[-m35_a]	rc	TTGCAC==TATAAT==TAATAA==TTGACA	(2053581-2053586)==(2053558-2053563)==(2053500-2053505)==(2053475-2053480)	0.000463==0.00103==0.00413==0.000302	['-', '-', '+', '+']	37.5004	17==52==19	GCF_037754115.1	ppsA	WHO22_RS10275	27	GO:0016310; GO:0005524; GO:0016301	phosphorylation; ATP binding; kinase activity	not mapped; transferase activity
NZ_OX419557.1	[m35_g]16-20[m10_g]45-100[-m10_a]16-20[-m35_a]	rc	TTGCAC==TATAAT==TAATAA==TTGACA	(2056749-2056754)==(2056726-2056731)==(2056668-2056673)==(2056643-2056648)	0.000463==0.00104==0.00414==0.000303	['-', '-', '+', '+']	37.5004	17==52==19	GCF_905319135.2	ppsA	KJP72_RS10260	26	GO:0016310; GO:0005524; GO:0016301	phosphorylation; ATP binding; kinase activity	not mapped; transferase activity
NZ_CP177279.1	[m35_g]16-20[m10_g]45-100[-m10_a]16-20[-m35_a]	rc	TTGCAC==TATAAT==TAATAA==TTGACA	(2019806-2019811)==(2019783-2019788)==(2019725-2019730)==(2019700-2019705)	0.000463==0.00103==0.0041==0.000302	['-', '-', '+', '+']	37.5004	17==52==19	GCF_046840395.1	ppsA	ACLF6N_RS10775	26	No valid CDS, ontology not explored.	No valid CDS, ontology not explored.	No valid CDS, ontology not explored.
NZ_CP045478.1	[m35_g]16-20[m10_g]45-100[-m10_a]16-20[-m35_a]	fw	TTGCAC==TATAAT==TAATAA==TTGACA	(2800667-2800672)==(2800690-2800695)==(2800748-2800753)==(2800773-2800778)	0.000463==0.00103==0.00414==0.000302	['+', '+', '-', '-']	37.5004	17==52==19	GCF_030643765.1	ppsA	FPL20_RS15260	27	GO:0016310; GO:0005524; GO:0016301	phosphorylation; ATP binding; kinase activity	not mapped; transferase activity
NZ_CP034484.1	[m35_g]16-20[m10_g]45-100[-m10_a]16-20[-m35_a]	rc	TTGCAC==TATAAT==TAATAA==TTGACA	(2049296-2049301)==(2049273-2049278)==(2049215-2049220)==(2049190-2049195)	0.000463==0.00103==0.00414==0.000302	['-', '-', '+', '+']	37.5004	17==52==19	GCF_006088795.1	ppsA	EJJ34_RS10330	27	GO:0016310; GO:0005524; GO:0016301	phosphorylation; ATP binding; kinase activity	not mapped; transferase activity
NZ_CP021507.1	[m35_g]16-20[m10_g]45-100[-m10_a]16-20[-m35_a]	rc	TTGCAC==TATAAT==TAATAA==TTGACA	(2070289-2070294)==(2070266-2070271)==(2070208-2070213)==(2070183-2070188)	0.000463==0.00104==0.00414==0.000303	['-', '-', '+', '+']	37.5004	17==52==19	GCF_002173615.1	ppsA	S101441_RS10850	26	GO:0016310; GO:0005524; GO:0016301	phosphorylation; ATP binding; kinase activity	not mapped; transferase activity
NZ_CP030937.1	[m35_g]16-20[m10_g]45-100[-m10_a]16-20[-m35_a]	rc	TTGCAC==TATAAT==TAATAA==TTGACA	(2077508-2077513)==(2077485-2077490)==(2077427-2077432)==(2077402-2077407)	0.000463==0.00103==0.00413==0.000302	['-', '-', '+', '+']	37.5004	17==52==19	GCF_003330965.1	ppsA	DS740_RS10415	26	GO:0016310; GO:0005524; GO:0016301	phosphorylation; ATP binding; kinase activity	not mapped; transferase activity
NZ_CP079759.1	[m35_g]16-20[m10_g]45-100[-m10_a]16-20[-m35_a]	rc	TTGCAC==TATAAT==TAATAA==TTGACA	(2165956-2165961)==(2165933-2165938)==(2165875-2165880)==(2165850-2165855)	0.000463==0.00103==0.00413==0.000302	['-', '-', '+', '+']	37.5004	17==52==19	GCF_019334685.1	ppsA	KXZ66_RS10945	25	GO:0016310; GO:0005524; GO:0016301	phosphorylation; ATP binding; kinase activity	not mapped; transferase activity
NZ_CP187577.1	[m35_g]16-20[m10_g]45-100[-m10_a]16-20[-m35_a]	rc	TTGCAC==TATAAT==TAATAA==TTGACA	(2049295-2049300)==(2049272-2049277)==(2049214-2049219)==(2049189-2049194)	0.000463==0.00103==0.00414==0.000302	['-', '-', '+', '+']	37.5004	17==52==19	GCF_049860545.1	ppsA	ACPWSL_RS10260	27	GO:0016310; GO:0005524; GO:0016301	phosphorylation; ATP binding; kinase activity	not mapped; transferase activity
NZ_CP045821.1	[m35_g]16-20[m10_g]45-100[-m10_a]16-20[-m35_a]	rc	TTGCAC==TATAAT==TAATAA==TTGACA	(2033149-2033154)==(2033126-2033131)==(2033068-2033073)==(2033043-2033048)	0.000463==0.00103==0.00412==0.000302	['-', '-', '+', '+']	37.5004	17==52==19	GCF_009662215.1	ppsA	GII80_RS10100	27	GO:0016310; GO:0005524; GO:0016301	phosphorylation; ATP binding; kinase activity	not mapped; transferase activity
NZ_CP045922.1	[m35_g]16-20[m10_g]45-100[-m10_a]16-20[-m35_a]	rc	TTGCAC==TATAAT==TAATAA==TTGACA	(2053654-2053659)==(2053631-2053636)==(2053573-2053578)==(2053548-2053553)	0.000463==0.00103==0.00413==0.000302	['-', '-', '+', '+']	37.5004	17==52==19	GCF_009662435.1	ppsA	GII87_RS10240	27	GO:0016310; GO:0005524; GO:0016301	phosphorylation; ATP binding; kinase activity	not mapped; transferase activity
NZ_CP028218.1	[m35_g]16-20[m10_g]45-100[-m10_a]16-20[-m35_a]	fw	TTGCAC==TATAAT==TAATAA==TTGACA	(4092798-4092803)==(4092821-4092826)==(4092879-4092884)==(4092904-4092909)	0.000463==0.00103==0.00413==0.000302	['+', '+', '-', '-']	37.5004	17==52==19	GCF_009913595.1	ppsA	C7M30_RS21460	26	GO:0016310; GO:0005524; GO:0016301	phosphorylation; ATP binding; kinase activity	not mapped; transferase activity
NZ_CP028202.1	[m35_g]16-20[m10_g]45-100[-m10_a]16-20[-m35_a]	fw	TTGCAC==TATAAT==TAATAA==TTGACA	(910305-910310)==(910328-910333)==(910386-910391)==(910411-910416)	0.000463==0.00103==0.00411==0.000302	['+', '+', '-', '-']	37.5004	17==52==19	GCF_009913275.1	ppsA	C7M17_RS05365	28	GO:0016310; GO:0005524; GO:0016301	phosphorylation; ATP binding; kinase activity	not mapped; transferase activity
NZ_CP045812.1	[m35_g]16-20[m10_g]45-100[-m10_a]16-20[-m35_a]	rc	TTGCAC==TATAAT==TAATAA==TTGACA	(2053654-2053659)==(2053631-2053636)==(2053573-2053578)==(2053548-2053553)	0.000463==0.00103==0.00413==0.000302	['-', '-', '+', '+']	37.5004	17==52==19	GCF_009662415.1	ppsA	GII89_RS10225	27	GO:0016310; GO:0005524; GO:0016301	phosphorylation; ATP binding; kinase activity	not mapped; transferase activity
NZ_CP082924.1	[m35_g]16-20[m10_g]45-100[-m10_a]16-20[-m35_a]	rc	TTGCAC==TATAAT==TAATAA==TTGACA	(2053662-2053667)==(2053639-2053644)==(2053581-2053586)==(2053556-2053561)	0.000463==0.00103==0.00413==0.000302	['-', '-', '+', '+']	37.5004	17==52==19	GCF_019931715.1	ppsA	K8U58_RS10245	27	GO:0016310; GO:0005524; GO:0016301	phosphorylation; ATP binding; kinase activity	not mapped; transferase activity
NZ_CP020102.1	[m35_g]16-20[m10_g]45-100[-m10_a]16-20[-m35_a]	rc	TTGCAC==TATAAT==TAATAA==TTGACA	(2054095-2054100)==(2054072-2054077)==(2054014-2054019)==(2053989-2053994)	0.000463==0.00103==0.00414==0.000302	['-', '-', '+', '+']	37.5004	17==52==19	GCF_002055965.1	ppsA	B4U62_RS10245	27	GO:0016310; GO:0005524; GO:0016301	phosphorylation; ATP binding; kinase activity	not mapped; transferase activity
NZ_CP022891.1	[m35_g]16-20[m10_g]45-100[-m10_a]16-20[-m35_a]	rc	TTGCAC==TATAAT==TAATAA==TTGACA	(144478-144483)==(144455-144460)==(144397-144402)==(144372-144377)	0.000463==0.00104==0.00414==0.000303	['-', '-', '+', '+']	37.5004	17==52==19	GCF_002269195.1	ppsA	CJZ71_RS00775	26	GO:0016310; GO:0005524; GO:0016301	phosphorylation; ATP binding; kinase activity	not mapped; transferase activity
NZ_CP137561.1	[m35_g]16-20[m10_g]45-100[-m10_a]16-20[-m35_a]	rc	TTGATT==TATAAT==TAAAAA==TGGATA	(4190710-4190715)==(4190688-4190693)==(4190600-4190605)==(4190576-4190581)	9.13e-05==4.66e-05==0.000186==0.00968	['-', '-', '+', '+']	37.4963	16==82==18	GCF_035197065.1		R6U47_RS19725	131			not assigned
NZ_CP106791.1	[m35_g]16-20[m10_g]45-100[-m10_a]16-20[-m35_a]	rc	TTGCAC==TATAAT==TAATAA==TTGACA	(2053662-2053667)==(2053639-2053644)==(2053581-2053586)==(2053556-2053561)	0.000462==0.00105==0.0042==0.000304	['-', '-', '+', '+']	37.486	17==52==19	GCF_032878855.1	ppsA	OEJ84_RS10290	27	GO:0016310; GO:0005524; GO:0016301	phosphorylation; ATP binding; kinase activity	not mapped; transferase activity
NZ_CP151942.1	[m35_g]16-20[m10_g]45-100[-m10_a]16-20[-m35_a]	rc	TTGCAC==TATAAT==TAATAA==TTGACA	(2092815-2092820)==(2092792-2092797)==(2092734-2092739)==(2092709-2092714)	0.000462==0.00105==0.0042==0.000304	['-', '-', '+', '+']	37.486	17==52==19	GCF_038592895.1	ppsA	NSU09_RS10560	26	GO:0016310; GO:0005524; GO:0016301	phosphorylation; ATP binding; kinase activity	not mapped; transferase activity
NZ_CP154923.1	[m35_g]16-20[m10_g]45-100[-m10_a]16-20[-m35_a]	fw	TTGCAC==TATAAT==TAATAA==TTGACA	(2422075-2422080)==(2422098-2422103)==(2422156-2422161)==(2422181-2422186)	0.000462==0.00105==0.0042==0.000304	['+', '+', '-', '-']	37.486	17==52==19	GCF_039621415.1	ppsA	AAVB50_RS13495	25	GO:0016310; GO:0005524; GO:0016301	phosphorylation; ATP binding; kinase activity	not mapped; transferase activity
NZ_CP154918.1	[m35_g]16-20[m10_g]45-100[-m10_a]16-20[-m35_a]	fw	TTGCAC==TATAAT==TAATAA==TTGACA	(1176290-1176295)==(1176313-1176318)==(1176371-1176376)==(1176396-1176401)	0.000462==0.00105==0.0042==0.000304	['+', '+', '-', '-']	37.486	17==52==19	GCF_039620435.1	ppsA	AAYR29_RS06975	25	GO:0016310; GO:0005524; GO:0016301	phosphorylation; ATP binding; kinase activity	not mapped; transferase activity
NZ_CP125762.1	[m35_g]16-20[m10_g]45-100[-m10_a]16-20[-m35_a]	fw	TTGCAC==TATAAT==TAATAA==TTGACA	(2378510-2378515)==(2378533-2378538)==(2378591-2378596)==(2378616-2378621)	0.000462==0.00105==0.00421==0.000304	['+', '+', '-', '-']	37.4588	17==52==19	GCF_030053655.1	ppsA	QLQ05_RS13380	27	GO:0016310; GO:0005524; GO:0016301	phosphorylation; ATP binding; kinase activity	not mapped; transferase activity
NZ_CP030315.1	[m35_g]16-20[m10_g]45-100[-m10_a]16-20[-m35_a]	rc	TTGATT==CATAAT==AAATAA==TTGACA	(2285690-2285695)==(2285666-2285671)==(2285564-2285569)==(2285542-2285547)	0.000252==0.00389==0.000747==0.00017	['-', '-', '+', '+']	37.4533	18==96==16	GCF_009931095.1		DRB03_RS11175	136			not assigned
NZ_CP063003.1	[m35_g]16-20[m10_g]45-100[-m10_a]16-20[-m35_a]	rc	TTGATT==CATAAT==AAATAA==TTGACA	(2282888-2282893)==(2282864-2282869)==(2282762-2282767)==(2282740-2282745)	0.000252==0.00389==0.000747==0.00017	['-', '-', '+', '+']	37.4533	18==96==16	GCF_009661455.2		GJI94_RS11105	136			not assigned
NZ_CP171521.1	[m35_g]16-20[m10_g]45-100[-m10_a]16-20[-m35_a]	rc	TTGATT==CATAAT==AAATAA==TTGACA	(1026253-1026258)==(1026229-1026234)==(1026127-1026132)==(1026105-1026110)	0.000252==0.00389==0.000747==0.00017	['-', '-', '+', '+']	37.4533	18==96==16	GCF_043950465.1		ACF8JO_RS05070	135			not assigned
NZ_CP018883.1	[m35_g]16-20[m10_g]45-100[-m10_a]16-20[-m35_a]	rc	TTGATT==CATAAT==AAATAA==TTGACA	(816553-816558)==(816529-816534)==(816427-816432)==(816405-816410)	0.000252==0.00389==0.000747==0.00017	['-', '-', '+', '+']	37.4533	18==96==16	GCF_002951555.1		BU195_RS03980	136			not assigned
NZ_CP026495.1	[m35_g]16-20[m10_g]45-100[-m10_a]16-20[-m35_a]	rc	TTGATT==CATAAT==AAATAA==TTGACA	(2250401-2250406)==(2250377-2250382)==(2250275-2250280)==(2250253-2250258)	0.000252==0.00389==0.000747==0.00017	['-', '-', '+', '+']	37.4533	18==96==16	GCF_003076555.1		C2861_RS11190	136			not assigned
NZ_CP006918.1	[m35_g]16-20[m10_g]45-100[-m10_a]16-20[-m35_a]	rc	TTGATT==CATAAT==AAATAA==TTGACA	(2328925-2328930)==(2328901-2328906)==(2328799-2328804)==(2328777-2328782)	0.000252==0.00389==0.000747==0.00017	['-', '-', '+', '+']	37.4533	18==96==16	GCF_000597905.1		KPNJ2_RS29115	136			not assigned
NZ_CP047648.1	[m35_g]16-20[m10_g]45-100[-m10_a]16-20[-m35_a]	fw	TTGATT==CATAAT==AAATAA==TTGACA	(3293595-3293600)==(3293619-3293624)==(3293721-3293726)==(3293743-3293748)	0.000252==0.00389==0.000747==0.00017	['+', '+', '-', '-']	37.4533	18==96==16	GCF_009906895.1		GTK58_RS16315	136			not assigned
NZ_LR025099.1	[m35_g]16-20[m10_g]45-100[-m10_a]16-20[-m35_a]	fw	TTGATT==CATAAT==AAATAA==TTGACA	(3135548-3135553)==(3135572-3135577)==(3135674-3135679)==(3135696-3135701)	0.000252==0.00389==0.000747==0.00017	['+', '+', '-', '-']	37.4533	18==96==16	GCF_900497475.1		EC12536_RS15620	136			not assigned
NZ_CP047707.1	[m35_g]16-20[m10_g]45-100[-m10_a]16-20[-m35_a]	rc	TTGATT==CATAAT==AAATAA==TTGACA	(2134862-2134867)==(2134838-2134843)==(2134736-2134741)==(2134714-2134719)	0.000252==0.00389==0.000747==0.00017	['-', '-', '+', '+']	37.4533	18==96==16	GCF_015910165.1		GVI78_RS10390	136			not assigned
NZ_CP018454.1	[m35_g]16-20[m10_g]45-100[-m10_a]16-20[-m35_a]	rc	TTGATT==CATAAT==AAATAA==TTGACA	(888413-888418)==(888389-888394)==(888287-888292)==(888265-888270)	0.000252==0.00389==0.000747==0.00017	['-', '-', '+', '+']	37.4533	18==96==16	GCF_001902475.1		BSL40_RS30995	136			not assigned
NZ_CP062475.1	[m35_g]16-20[m10_g]45-100[-m10_a]16-20[-m35_a]	rc	TTGATT==CATAAT==AAATAA==TTGACA	(2241847-2241852)==(2241823-2241828)==(2241721-2241726)==(2241699-2241704)	0.000252==0.00389==0.000747==0.00017	['-', '-', '+', '+']	37.4533	18==96==16	GCF_036795285.1		IDF45_RS10985	136			not assigned
NZ_CP133868.1	[m35_g]16-20[m10_g]45-100[-m10_a]16-20[-m35_a]	fw	TTGATT==CATAAT==AAATAA==TTGACA	(4440770-4440775)==(4440794-4440799)==(4440896-4440901)==(4440918-4440923)	0.000252==0.00389==0.000747==0.00017	['+', '+', '-', '-']	37.4533	18==96==16	GCF_031432915.1		RG960_RS21985	136			not assigned
NZ_LR890719.1	[m35_g]16-20[m10_g]45-100[-m10_a]16-20[-m35_a]	rc	TTGATT==CATAAT==AAATAA==TTGACA	(2233729-2233734)==(2233705-2233710)==(2233603-2233608)==(2233581-2233586)	0.000252==0.00389==0.000747==0.00017	['-', '-', '+', '+']	37.4533	18==96==16	GCF_904866465.1		JMW82_RS10930	136			not assigned
NZ_OZ259397.1	[m35_g]16-20[m10_g]45-100[-m10_a]16-20[-m35_a]	rc	TTGATT==CATAAT==AAATAA==TTGACA	(2277388-2277393)==(2277364-2277369)==(2277262-2277267)==(2277240-2277245)	0.000252==0.00389==0.000747==0.00017	['-', '-', '+', '+']	37.4533	18==96==16	GCF_965282925.1		ACQ39X_RS11060	136			not assigned
NZ_CP065034.1	[m35_g]16-20[m10_g]45-100[-m10_a]16-20[-m35_a]	rc	TTGATT==CATAAT==AAATAA==TTGACA	(2146825-2146830)==(2146801-2146806)==(2146699-2146704)==(2146677-2146682)	0.000252==0.00389==0.000747==0.00017	['-', '-', '+', '+']	37.4533	18==96==16	GCF_015024285.2		GOY40_RS10490	136			not assigned
NZ_CP176362.1	[m35_g]16-20[m10_g]45-100[-m10_a]16-20[-m35_a]	rc	TTGATT==CATAAT==AAATAA==TTGACA	(2362206-2362211)==(2362182-2362187)==(2362080-2362085)==(2362058-2362063)	0.000252==0.00389==0.000747==0.00017	['-', '-', '+', '+']	37.4533	18==96==16	GCF_046197075.1		ACKVNB_RS11690	136			not assigned
NZ_CP026130.1	[m35_g]16-20[m10_g]45-100[-m10_a]16-20[-m35_a]	rc	TTGATT==CATAAT==AAATAA==TTGACA	(2331053-2331058)==(2331029-2331034)==(2330927-2330932)==(2330905-2330910)	0.000252==0.00389==0.000747==0.00017	['-', '-', '+', '+']	37.4533	18==96==16	GCF_003367555.1		C2L60_RS11830	136			not assigned
NZ_CP171497.1	[m35_g]16-20[m10_g]45-100[-m10_a]16-20[-m35_a]	rc	TTGATT==CATAAT==AAATAA==TTGACA	(998931-998936)==(998907-998912)==(998805-998810)==(998783-998788)	0.000252==0.00389==0.000747==0.00017	['-', '-', '+', '+']	37.4533	18==96==16	GCF_043950555.1		ACF8J6_RS04745	136			not assigned
NZ_CP063885.1	[m35_g]16-20[m10_g]45-100[-m10_a]16-20[-m35_a]	fw	TTGATT==CATAAT==AAATAA==TTGACA	(4898805-4898810)==(4898829-4898834)==(4898931-4898936)==(4898953-4898958)	0.000252==0.00389==0.000747==0.00017	['+', '+', '-', '-']	37.4533	18==96==16	GCF_015283885.1		ISB15_RS23730	136			not assigned
NZ_CP124220.1	[m35_g]16-20[m10_g]45-100[-m10_a]16-20[-m35_a]	fw	TTGATT==CATAAT==AAATAA==TTGACA	(2975748-2975753)==(2975772-2975777)==(2975874-2975879)==(2975896-2975901)	0.000252==0.00389==0.000747==0.00017	['+', '+', '-', '-']	37.4533	18==96==16	GCF_029952745.1		QG930_RS14260	136			not assigned
NZ_CP145598.1	[m35_g]16-20[m10_g]45-100[-m10_a]16-20[-m35_a]	rc	TTGATT==CATAAT==AAATAA==TTGACA	(2229710-2229715)==(2229686-2229691)==(2229584-2229589)==(2229562-2229567)	0.000252==0.00389==0.000747==0.00017	['-', '-', '+', '+']	37.4533	18==96==16	GCF_036884245.1		V6W82_RS11130	136			not assigned
NZ_CP055096.1	[m35_g]16-20[m10_g]45-100[-m10_a]16-20[-m35_a]	rc	TTGATT==CATAAT==AAATAA==TTGACA	(2218808-2218813)==(2218784-2218789)==(2218682-2218687)==(2218660-2218665)	0.000252==0.00389==0.000747==0.00017	['-', '-', '+', '+']	37.4533	18==96==16	GCF_022354625.1		HUZ85_RS10945	136			not assigned
NZ_CP056297.1	[m35_g]16-20[m10_g]45-100[-m10_a]16-20[-m35_a]	rc	TTGATT==CATAAT==AAATAA==TTGACA	(2157949-2157954)==(2157925-2157930)==(2157823-2157828)==(2157801-2157806)	0.000252==0.00389==0.000747==0.00017	['-', '-', '+', '+']	37.4533	18==96==16	GCF_013730675.1		HV298_RS10440	136			not assigned
NZ_CP084873.1	[m35_g]16-20[m10_g]45-100[-m10_a]16-20[-m35_a]	rc	TTGATT==CATAAT==AAATAA==TTGACA	(2184020-2184025)==(2183996-2184001)==(2183894-2183899)==(2183872-2183877)	0.000252==0.00389==0.000747==0.00017	['-', '-', '+', '+']	37.4533	18==96==16	GCF_020526045.1		LGL99_RS10595	136			not assigned
NZ_CP090398.1	[m35_g]16-20[m10_g]45-100[-m10_a]16-20[-m35_a]	rc	TTGATT==CATAAT==AAATAA==TTGACA	(2370290-2370295)==(2370266-2370271)==(2370164-2370169)==(2370142-2370147)	0.000252==0.00389==0.000747==0.00017	['-', '-', '+', '+']	37.4533	18==96==16	GCF_021431985.1		LZG48_RS11660	136			not assigned
NZ_CP077810.1	[m35_g]16-20[m10_g]45-100[-m10_a]16-20[-m35_a]	rc	TTGATT==CATAAT==AAATAA==TTGACA	(967076-967081)==(967052-967057)==(966950-966955)==(966928-966933)	0.000252==0.00389==0.000747==0.00017	['-', '-', '+', '+']	37.4533	18==96==16	GCF_023703875.1		KU662_RS04575	136			not assigned
NZ_CP171580.1	[m35_g]16-20[m10_g]45-100[-m10_a]16-20[-m35_a]	fw	TTGATT==CATAAT==AAATAA==TTGACA	(4737653-4737658)==(4737677-4737682)==(4737779-4737784)==(4737801-4737806)	0.000252==0.00389==0.000747==0.00017	['+', '+', '-', '-']	37.4533	18==96==16	GCF_043950305.1		ACF8KH_RS23060	136			not assigned
NZ_CP083063.1	[m35_g]16-20[m10_g]45-100[-m10_a]16-20[-m35_a]	rc	TTGATT==CATAAT==AAATAA==TTGACA	(2236997-2237002)==(2236973-2236978)==(2236871-2236876)==(2236849-2236854)	0.000252==0.00389==0.000747==0.00017	['-', '-', '+', '+']	37.4533	18==96==16	GCF_021137955.1		K9F41_RS10855	136			not assigned
NZ_CP023249.1	[m35_g]16-20[m10_g]45-100[-m10_a]16-20[-m35_a]	rc	TTGATT==CATAAT==AAATAA==TTGACA	(1006782-1006787)==(1006758-1006763)==(1006656-1006661)==(1006634-1006639)	0.000252==0.00389==0.000747==0.00017	['-', '-', '+', '+']	37.4533	18==96==16	GCF_003194285.1		CLH64_RS04890	136			not assigned
NZ_CP043344.1	[m35_g]16-20[m10_g]45-100[-m10_a]16-20[-m35_a]	rc	TTGATT==CATAAT==AAATAA==TTGACA	(2342700-2342705)==(2342676-2342681)==(2342574-2342579)==(2342552-2342557)	0.000252==0.00389==0.000747==0.00017	['-', '-', '+', '+']	37.4533	18==96==16	GCF_002894385.2		CVC44_RS11500	136			not assigned
NZ_LR890627.1	[m35_g]16-20[m10_g]45-100[-m10_a]16-20[-m35_a]	rc	TTGATT==CATAAT==AAATAA==TTGACA	(2219493-2219498)==(2219469-2219474)==(2219367-2219372)==(2219345-2219350)	0.000252==0.00389==0.000747==0.00017	['-', '-', '+', '+']	37.4533	18==96==16	GCF_904866355.1		JMW92_RS10935	136			not assigned
NZ_CP011307.1	[m35_g]16-20[m10_g]45-100[-m10_a]16-20[-m35_a]	fw	TCGCAC==TATTAT==AAAATA==TTGACA	(2521395-2521400)==(2521418-2521423)==(2521494-2521499)==(2521519-2521524)	0.0185==0.000147==0.000589==0.000153	['+', '+', '-', '-']	37.4493	17==70==19	GCF_001454945.1		IB211_RS11905	52			not assigned
NZ_CP084103.1	[m35_g]16-20[m10_g]45-100[-m10_a]16-20[-m35_a]	fw	ATGAAT==TATTAT==TAAAAA==TTGACA	(1710707-1710712)==(1710729-1710734)==(1710824-1710829)==(1710847-1710852)	0.0102==0.000189==0.000756==0.00017	['+', '+', '-', '-']	37.4244	16==89==17	GCF_020459305.1		K8M04_RS08235	62			not assigned
NZ_CP168046.1	[m35_g]16-20[m10_g]45-100[-m10_a]16-20[-m35_a]	fw	TTGATT==CATAAT==AAATAA==TTGACA	(4253252-4253257)==(4253276-4253281)==(4253378-4253383)==(4253400-4253405)	0.000255==0.00394==0.00076==0.000171	['+', '+', '-', '-']	37.4244	18==96==16	GCF_041529995.1		ACDJ05_RS20845	136			not assigned
NZ_CP177002.1	[m35_g]16-20[m10_g]45-100[-m10_a]16-20[-m35_a]	rc	TTGATT==CATAAT==AAATAA==TTGACA	(1013207-1013212)==(1013183-1013188)==(1013081-1013086)==(1013059-1013064)	0.000254==0.00392==0.000756==0.00017	['-', '-', '+', '+']	37.4244	18==96==16	GCF_046622445.1		ACLAI9_RS04990	136			not assigned
NZ_CP129705.1	[m35_g]16-20[m10_g]45-100[-m10_a]16-20[-m35_a]	fw	TTGATT==CATAAT==AAATAA==TTGACA	(3038336-3038341)==(3038360-3038365)==(3038462-3038467)==(3038484-3038489)	0.000257==0.00398==0.000768==0.000172	['+', '+', '-', '-']	37.4244	18==96==16	GCF_030489805.1		QYQ39_RS14905	136			not assigned
NZ_CP137145.1	[m35_g]16-20[m10_g]45-100[-m10_a]16-20[-m35_a]	rc	TTGATT==CATAAT==AAATAA==TTGACA	(2375819-2375824)==(2375795-2375800)==(2375693-2375698)==(2375671-2375676)	0.000257==0.00398==0.000768==0.000172	['-', '-', '+', '+']	37.4244	18==96==16	GCF_045278785.1		R5N48_RS11385	136			not assigned
NZ_CP048430.1	[m35_g]16-20[m10_g]45-100[-m10_a]16-20[-m35_a]	fw	TTGATT==CATAAT==AAATAA==TTGACA	(2515439-2515444)==(2515463-2515468)==(2515565-2515570)==(2515587-2515592)	0.000255==0.00394==0.00076==0.000171	['+', '+', '-', '-']	37.4244	18==96==16	GCF_010450855.1		GZ213_RS12895	136			not assigned
NZ_CP100601.1	[m35_g]16-20[m10_g]45-100[-m10_a]16-20[-m35_a]	rc	TTGATT==CATAAT==AAATAA==TTGACA	(2238916-2238921)==(2238892-2238897)==(2238790-2238795)==(2238768-2238773)	0.000255==0.00395==0.000762==0.000171	['-', '-', '+', '+']	37.4244	18==96==16	GCF_025917765.1		NLI98_RS10730	136			not assigned
NZ_CP181650.1	[m35_g]16-20[m10_g]45-100[-m10_a]16-20[-m35_a]	fw	TTGATT==CATAAT==AAATAA==TTGACA	(3080454-3080459)==(3080478-3080483)==(3080580-3080585)==(3080602-3080607)	0.000256==0.00397==0.000766==0.000171	['+', '+', '-', '-']	37.4244	18==96==16	GCF_050194535.1		ACNFYF_RS14960	136			not assigned
NZ_CP009114.1	[m35_g]16-20[m10_g]45-100[-m10_a]16-20[-m35_a]	fw	TTGATT==CATAAT==AAATAA==TTGACA	(1261836-1261841)==(1261860-1261865)==(1261962-1261967)==(1261984-1261989)	0.000255==0.00395==0.000762==0.000171	['+', '+', '-', '-']	37.4244	18==96==16	GCF_000739495.1		FH42_RS30060	136			not assigned
NZ_CP018885.1	[m35_g]16-20[m10_g]45-100[-m10_a]16-20[-m35_a]	fw	TTGATT==CATAAT==AAATAA==TTGACA	(4503957-4503962)==(4503981-4503986)==(4504083-4504088)==(4504105-4504110)	0.000257==0.00398==0.000768==0.000172	['+', '+', '-', '-']	37.4244	18==96==16	GCF_002951595.1		BU813_RS23130	136			not assigned
NZ_CP072653.1	[m35_g]16-20[m10_g]45-100[-m10_a]16-20[-m35_a]	rc	TTGATT==CATAAT==AAATAA==TTGACA	(2168510-2168515)==(2168486-2168491)==(2168384-2168389)==(2168362-2168367)	0.000254==0.00393==0.000758==0.000171	['-', '-', '+', '+']	37.4244	18==96==16	GCF_017815715.1		J8J76_RS10520	136			not assigned
NZ_CP171385.1	[m35_g]16-20[m10_g]45-100[-m10_a]16-20[-m35_a]	fw	TTGATT==CATAAT==AAATAA==TTGACA	(3651909-3651914)==(3651933-3651938)==(3652035-3652040)==(3652057-3652062)	0.000255==0.00395==0.000762==0.000171	['+', '+', '-', '-']	37.4244	18==96==16	GCF_043570445.1		ACF1XW_RS17770	136			not assigned
NZ_LR890323.1	[m35_g]16-20[m10_g]45-100[-m10_a]16-20[-m35_a]	rc	TTGATT==CATAAT==AAATAA==TTGACA	(2184737-2184742)==(2184713-2184718)==(2184611-2184616)==(2184589-2184594)	0.000253==0.00391==0.000753==0.00017	['-', '-', '+', '+']	37.4244	18==96==16	GCF_904863425.1		JMW45_RS10710	136			not assigned
NZ_LR890381.1	[m35_g]16-20[m10_g]45-100[-m10_a]16-20[-m35_a]	rc	TTGATT==CATAAT==AAATAA==TTGACA	(2220264-2220269)==(2220240-2220245)==(2220138-2220143)==(2220116-2220121)	0.000253==0.00391==0.000751==0.00017	['-', '-', '+', '+']	37.4244	18==96==16	GCF_904863355.1		JMV72_RS10750	136			not assigned
NZ_CP121141.1	[m35_g]16-20[m10_g]45-100[-m10_a]16-20[-m35_a]	fw	TTGATT==CATAAT==AAATAA==TTGACA	(4236834-4236839)==(4236858-4236863)==(4236960-4236965)==(4236982-4236987)	0.000254==0.00392==0.000756==0.00017	['+', '+', '-', '-']	37.4244	18==96==16	GCF_029624975.1		P8T47_RS20520	136			not assigned
NZ_CP026160.1	[m35_g]16-20[m10_g]45-100[-m10_a]16-20[-m35_a]	rc	TTGATT==CATAAT==AAATAA==TTGACA	(2277949-2277954)==(2277925-2277930)==(2277823-2277828)==(2277801-2277806)	0.000254==0.00392==0.000756==0.00017	['-', '-', '+', '+']	37.4244	18==96==16	GCF_004120035.1		C2M21_RS11590	135			not assigned
NZ_CP181994.1	[m35_g]16-20[m10_g]45-100[-m10_a]16-20[-m35_a]	fw	TTGATT==CATAAT==AAATAA==TTGACA	(2986804-2986809)==(2986828-2986833)==(2986930-2986935)==(2986952-2986957)	0.000256==0.00397==0.000766==0.000171	['+', '+', '-', '-']	37.4244	18==96==16	GCF_050249395.1		ACNFZB_RS14510	136			not assigned
NZ_CP018692.1	[m35_g]16-20[m10_g]45-100[-m10_a]16-20[-m35_a]	rc	TTGATT==CATAAT==AAATAA==TTGACA	(2283412-2283417)==(2283388-2283393)==(2283286-2283291)==(2283264-2283269)	0.000254==0.00393==0.000758==0.000171	['-', '-', '+', '+']	37.4244	18==96==16	GCF_001908895.1		BB749_RS29840	136			not assigned
NZ_CP022916.1	[m35_g]16-20[m10_g]45-100[-m10_a]16-20[-m35_a]	rc	TTGATT==CATAAT==AAATAA==TTGACA	(2285635-2285640)==(2285611-2285616)==(2285509-2285514)==(2285487-2285492)	0.000256==0.00396==0.000764==0.000171	['-', '-', '+', '+']	37.4244	18==96==16	GCF_003597695.1		CJ257_RS11400	136			not assigned
NZ_CP104766.1	[m35_g]16-20[m10_g]45-100[-m10_a]16-20[-m35_a]	rc	TTGATT==CATAAT==AAATAA==TTGACA	(2360380-2360385)==(2360356-2360361)==(2360254-2360259)==(2360232-2360237)	0.000255==0.00395==0.000762==0.000171	['-', '-', '+', '+']	37.4244	18==96==16	GCF_025837075.1		N7Q99_RS11510	136			not assigned
NZ_CP028548.2	[m35_g]16-20[m10_g]45-100[-m10_a]16-20[-m35_a]	rc	TTGATT==CATAAT==AAATAA==TTGACA	(2352982-2352987)==(2352958-2352963)==(2352856-2352861)==(2352834-2352839)	0.000257==0.00398==0.000768==0.000172	['-', '-', '+', '+']	37.4244	18==96==16	GCF_002853435.3		CLQ46_RS13625	136			not assigned
NZ_CP047675.1	[m35_g]16-20[m10_g]45-100[-m10_a]16-20[-m35_a]	fw	TTGATT==CATAAT==AAATAA==TTGACA	(3014649-3014654)==(3014673-3014678)==(3014775-3014780)==(3014797-3014802)	0.000256==0.00396==0.000764==0.000171	['+', '+', '-', '-']	37.4244	18==96==16	GCF_009909325.1		GO010_RS14230	136			not assigned
NZ_CP030072.1	[m35_g]16-20[m10_g]45-100[-m10_a]16-20[-m35_a]	fw	TTGATT==CATAAT==AAATAA==TTGACA	(2993294-2993299)==(2993318-2993323)==(2993420-2993425)==(2993442-2993447)	0.000255==0.00395==0.000762==0.000171	['+', '+', '-', '-']	37.4244	18==96==16	GCF_007833575.1		DL426_RS15500	136			not assigned
NZ_OV753992.1	[m35_g]16-20[m10_g]45-100[-m10_a]16-20[-m35_a]	rc	TTGATT==CATAAT==AAATAA==TTGACA	(2268937-2268942)==(2268913-2268918)==(2268811-2268816)==(2268789-2268794)	0.000255==0.00395==0.000762==0.000171	['-', '-', '+', '+']	37.4244	18==96==16	GCF_928376025.1		O1Y99_RS11095	136			not assigned
NZ_CP166689.1	[m35_g]16-20[m10_g]45-100[-m10_a]16-20[-m35_a]	rc	TTGATT==CATAAT==AAATAA==TTGACA	(879302-879307)==(879278-879283)==(879176-879181)==(879154-879159)	0.000257==0.00398==0.000768==0.000172	['-', '-', '+', '+']	37.4244	18==96==16	GCF_041320635.1		AB9P36_RS04170	136			not assigned
NZ_CP144722.1	[m35_g]16-20[m10_g]45-100[-m10_a]16-20[-m35_a]	rc	TTGATT==CATAAT==AAATAA==TTGACA	(2239614-2239619)==(2239590-2239595)==(2239488-2239493)==(2239466-2239471)	0.000256==0.00396==0.000764==0.000171	['-', '-', '+', '+']	37.4244	18==96==16	GCF_036687435.1		VXE02_RS11090	136			not assigned
NZ_CP046962.1	[m35_g]16-20[m10_g]45-100[-m10_a]16-20[-m35_a]	rc	TTGATT==CATAAT==AAATAA==TTGACA	(2359539-2359544)==(2359515-2359520)==(2359413-2359418)==(2359391-2359396)	0.000257==0.00398==0.000768==0.000172	['-', '-', '+', '+']	37.4244	18==96==16	GCF_002852675.2		CLQ86_RS11610	136			not assigned
NZ_CP159661.1	[m35_g]16-20[m10_g]45-100[-m10_a]16-20[-m35_a]	fw	TTGATT==CATAAT==AAATAA==TTGACA	(3471085-3471090)==(3471109-3471114)==(3471211-3471216)==(3471233-3471238)	0.000256==0.00396==0.000764==0.000171	['+', '+', '-', '-']	37.4244	18==96==16	GCF_040550165.1		ABXJ23_RS17920	136			not assigned
NZ_CP181891.1	[m35_g]16-20[m10_g]45-100[-m10_a]16-20[-m35_a]	rc	TTGATT==CATAAT==AAATAA==TTGACA	(2273707-2273712)==(2273683-2273688)==(2273581-2273586)==(2273559-2273564)	0.000255==0.00395==0.000762==0.000171	['-', '-', '+', '+']	37.4244	18==96==16	GCF_050160325.1		ACNF2L_RS11040	136			not assigned
NZ_LR890317.1	[m35_g]16-20[m10_g]45-100[-m10_a]16-20[-m35_a]	rc	TTGATT==CATAAT==AAATAA==TTGACA	(2164281-2164286)==(2164257-2164262)==(2164155-2164160)==(2164133-2164138)	0.000257==0.00398==0.000768==0.000172	['-', '-', '+', '+']	37.4244	18==96==16	GCF_904863405.1		JMX39_RS10605	136			not assigned
NZ_CP100308.1	[m35_g]16-20[m10_g]45-100[-m10_a]16-20[-m35_a]	rc	TTGATT==CATAAT==AAATAA==TTGACA	(2262204-2262209)==(2262180-2262185)==(2262078-2262083)==(2262056-2262061)	0.000253==0.00391==0.000753==0.00017	['-', '-', '+', '+']	37.4244	18==96==16	GCF_025118435.1		NKY02_RS11020	136			not assigned
NZ_CP153603.1	[m35_g]16-20[m10_g]45-100[-m10_a]16-20[-m35_a]	rc	TTGATT==CATAAT==AAATAA==TTGACA	(2193297-2193302)==(2193273-2193278)==(2193171-2193176)==(2193149-2193154)	0.000254==0.00393==0.000758==0.000171	['-', '-', '+', '+']	37.4244	18==96==16	GCF_041860915.1		AAH434_RS10755	136			not assigned
NZ_CP166017.1	[m35_g]16-20[m10_g]45-100[-m10_a]16-20[-m35_a]	rc	TTGATT==CATAAT==AAATAA==TTGACA	(2193117-2193122)==(2193093-2193098)==(2192991-2192996)==(2192969-2192974)	0.000254==0.00393==0.000758==0.000171	['-', '-', '+', '+']	37.4244	18==96==16	GCF_041222775.1		AB9A03_RS10605	136			not assigned
NZ_CP015990.1	[m35_g]16-20[m10_g]45-100[-m10_a]16-20[-m35_a]	fw	TTGATT==CATAAT==AAATAA==TTGACA	(2916105-2916110)==(2916129-2916134)==(2916231-2916236)==(2916253-2916258)	0.000254==0.00392==0.000756==0.00017	['+', '+', '-', '-']	37.4244	18==96==16	GCF_001663195.1		A9J37_RS28610	136			not assigned
NZ_CP012744.1	[m35_g]16-20[m10_g]45-100[-m10_a]16-20[-m35_a]	rc	TTGATT==CATAAT==AAATAA==TTGACA	(2264128-2264133)==(2264104-2264109)==(2264002-2264007)==(2263980-2263985)	0.000255==0.00395==0.000762==0.000171	['-', '-', '+', '+']	37.4244	18==96==16	GCF_001611095.1		AOG31_RS29160	135			not assigned
NZ_CP008831.1	[m35_g]16-20[m10_g]45-100[-m10_a]16-20[-m35_a]	fw	TTGATT==CATAAT==AAATAA==TTGACA	(3031270-3031275)==(3031294-3031299)==(3031396-3031401)==(3031418-3031423)	0.000253==0.00391==0.000751==0.00017	['+', '+', '-', '-']	37.4244	18==96==16	GCF_000717515.1		KPR0928_RS29350	136			not assigned
NZ_CP103714.1	[m35_g]16-20[m10_g]45-100[-m10_a]16-20[-m35_a]	rc	TTGATT==CATAAT==AAATAA==TTGACA	(2167159-2167164)==(2167135-2167140)==(2167033-2167038)==(2167011-2167016)	0.000256==0.00396==0.000764==0.000171	['-', '-', '+', '+']	37.4244	18==96==16	GCF_024918435.1		M5T51_RS10510	136			not assigned
NZ_LR890556.1	[m35_g]16-20[m10_g]45-100[-m10_a]16-20[-m35_a]	rc	TTGATT==CATAAT==AAATAA==TTGACA	(857593-857598)==(857569-857574)==(857467-857472)==(857445-857450)	0.000254==0.00393==0.000758==0.000171	['-', '-', '+', '+']	37.4244	18==96==16	GCF_904865845.1		JMW84_RS04115	136			not assigned
NZ_CP097079.1	[m35_g]16-20[m10_g]45-100[-m10_a]16-20[-m35_a]	rc	TTGATT==CATAAT==AAATAA==TTGACA	(2214960-2214965)==(2214936-2214941)==(2214834-2214839)==(2214812-2214817)	0.000253==0.00391==0.000753==0.00017	['-', '-', '+', '+']	37.4244	18==96==16	GCF_027558815.1		M3I83_RS10660	136			not assigned
NZ_CP155705.1	[m35_g]16-20[m10_g]45-100[-m10_a]16-20[-m35_a]	rc	TTGATT==CATAAT==AAATAA==TTGACA	(2205522-2205527)==(2205498-2205503)==(2205396-2205401)==(2205374-2205379)	0.000255==0.00394==0.00076==0.000171	['-', '-', '+', '+']	37.4244	18==96==16	GCF_039720415.1		ABDC08_RS10770	136			not assigned
NZ_CP042882.1	[m35_g]16-20[m10_g]45-100[-m10_a]16-20[-m35_a]	rc	TTGATT==CATAAT==AAATAA==TTGACA	(2247111-2247116)==(2247087-2247092)==(2246985-2246990)==(2246963-2246968)	0.000256==0.00397==0.000766==0.000171	['-', '-', '+', '+']	37.4244	18==96==16	GCF_013282295.1		FVP31_RS10925	136			not assigned
NZ_CP128086.1	[m35_g]16-20[m10_g]45-100[-m10_a]16-20[-m35_a]	rc	TTGATT==CATAAT==AAATAA==TTGACA	(904239-904244)==(904215-904220)==(904113-904118)==(904091-904096)	0.000257==0.00398==0.000768==0.000172	['-', '-', '+', '+']	37.4244	18==96==16	GCF_049200935.1		QPE22_RS05480	136			not assigned
NZ_CP073627.1	[m35_g]16-20[m10_g]45-100[-m10_a]16-20[-m35_a]	rc	TTGATT==CATAAT==AAATAA==TTGACA	(2212525-2212530)==(2212501-2212506)==(2212399-2212404)==(2212377-2212382)	0.000254==0.00393==0.000758==0.000171	['-', '-', '+', '+']	37.4244	18==96==16	GCF_019797985.1		KD921_RS10685	136			not assigned
NZ_CP110547.1	[m35_g]16-20[m10_g]45-100[-m10_a]16-20[-m35_a]	rc	TTGATT==CATAAT==AAATAA==TTGACA	(2356245-2356250)==(2356221-2356226)==(2356119-2356124)==(2356097-2356102)	0.000256==0.00396==0.000764==0.000171	['-', '-', '+', '+']	37.4244	18==96==16	GCF_904863335.2		JMW79_RS11470	136			not assigned
NZ_CP176977.1	[m35_g]16-20[m10_g]45-100[-m10_a]16-20[-m35_a]	rc	TTGATT==CATAAT==AAATAA==TTGACA	(2979019-2979024)==(2978995-2979000)==(2978893-2978898)==(2978871-2978876)	0.000255==0.00394==0.00076==0.000171	['-', '-', '+', '+']	37.4244	18==96==16	GCF_046623265.1		ACLAI1_RS14300	136			not assigned
NZ_CP054997.1	[m35_g]16-20[m10_g]45-100[-m10_a]16-20[-m35_a]	rc	TTGATT==CATAAT==AAATAA==TTGACA	(2226752-2226757)==(2226728-2226733)==(2226626-2226631)==(2226604-2226609)	0.000255==0.00394==0.00076==0.000171	['-', '-', '+', '+']	37.4244	18==96==16	GCF_022353765.1		HUZ56_RS10780	136			not assigned
NZ_CP149899.1	[m35_g]16-20[m10_g]45-100[-m10_a]16-20[-m35_a]	rc	TTGATT==CATAAT==AAATAA==TTGACA	(2247903-2247908)==(2247879-2247884)==(2247777-2247782)==(2247755-2247760)	0.000257==0.00398==0.000768==0.000172	['-', '-', '+', '+']	37.4244	18==96==16	GCF_040687785.1		QN033_RS11320	136			not assigned
NZ_CP098123.1	[m35_g]16-20[m10_g]45-100[-m10_a]16-20[-m35_a]	rc	TTGATT==CATAAT==AAATAA==TTGACA	(2343106-2343111)==(2343082-2343087)==(2342980-2342985)==(2342958-2342963)	0.000256==0.00396==0.000764==0.000171	['-', '-', '+', '+']	37.4244	18==96==16	GCF_023657615.1		NBY58_RS11590	136			not assigned
NZ_CP171508.1	[m35_g]16-20[m10_g]45-100[-m10_a]16-20[-m35_a]	rc	TTGATT==CATAAT==AAATAA==TTGACA	(1084233-1084238)==(1084209-1084214)==(1084107-1084112)==(1084085-1084090)	0.000256==0.00396==0.000764==0.000171	['-', '-', '+', '+']	37.4244	18==96==16	GCF_043950505.1		ACF8JS_RS05140	136			not assigned
NZ_CP132946.1	[m35_g]16-20[m10_g]45-100[-m10_a]16-20[-m35_a]	rc	TTGATT==CATAAT==AAATAA==TTGACA	(2252300-2252305)==(2252276-2252281)==(2252174-2252179)==(2252152-2252157)	0.000254==0.00393==0.000758==0.000171	['-', '-', '+', '+']	37.4244	18==96==16	GCF_030848965.1		RAN66_RS10950	136			not assigned
NZ_CP182075.1	[m35_g]16-20[m10_g]45-100[-m10_a]16-20[-m35_a]	rc	TTGATT==CATAAT==AAATAA==TTGACA	(2275045-2275050)==(2275021-2275026)==(2274919-2274924)==(2274897-2274902)	0.000255==0.00395==0.000762==0.000171	['-', '-', '+', '+']	37.4244	18==96==16	GCF_050245295.1		ACNFZV_RS11140	136			not assigned
NZ_CP065343.1	[m35_g]16-20[m10_g]45-100[-m10_a]16-20[-m35_a]	fw	TTGATT==CATAAT==AAATAA==TTGACA	(3060190-3060195)==(3060214-3060219)==(3060316-3060321)==(3060338-3060343)	0.000256==0.00396==0.000764==0.000171	['+', '+', '-', '-']	37.4244	18==96==16	GCF_015775135.1		I5Q75_RS15025	136			not assigned
NZ_CP039939.1	[m35_g]16-20[m10_g]45-100[-m10_a]16-20[-m35_a]	rc	TTGATT==CATAAT==AAATAA==TTGACA	(2363659-2363664)==(2363635-2363640)==(2363533-2363538)==(2363511-2363516)	0.000255==0.00395==0.000762==0.000171	['-', '-', '+', '+']	37.4244	18==96==16	GCF_013378175.1		FC642_RS11665	136			not assigned
NZ_CP082796.1	[m35_g]16-20[m10_g]45-100[-m10_a]16-20[-m35_a]	rc	TTGATT==CATAAT==AAATAA==TTGACA	(2339084-2339089)==(2339060-2339065)==(2338958-2338963)==(2338936-2338941)	0.000257==0.00398==0.000768==0.000172	['-', '-', '+', '+']	37.4244	18==96==16	GCF_019915325.1		K8B77_RS11130	136			not assigned
NZ_CP085099.1	[m35_g]16-20[m10_g]45-100[-m10_a]16-20[-m35_a]	rc	TTGATT==CATAAT==AAATAA==TTGACA	(2136683-2136688)==(2136659-2136664)==(2136557-2136562)==(2136535-2136540)	0.000254==0.00392==0.000756==0.00017	['-', '-', '+', '+']	37.4244	18==96==16	GCF_030644625.1		LIO04_RS10355	136			not assigned
NZ_AP024792.1	[m35_g]16-20[m10_g]45-100[-m10_a]16-20[-m35_a]	rc	TTGATT==CATAAT==AAATAA==TTGACA	(2245857-2245862)==(2245833-2245838)==(2245731-2245736)==(2245709-2245714)	0.000253==0.00391==0.000751==0.00017	['-', '-', '+', '+']	37.4244	18==96==16	GCF_019703225.1		K6J92_RS11030	136			not assigned
NZ_CP171523.1	[m35_g]16-20[m10_g]45-100[-m10_a]16-20[-m35_a]	rc	TTGATT==CATAAT==AAATAA==TTGACA	(1698764-1698769)==(1698740-1698745)==(1698638-1698643)==(1698616-1698621)	0.000253==0.00391==0.000753==0.00017	['-', '-', '+', '+']	37.4244	18==96==16	GCF_043950455.1		ACF8JX_RS08335	136			not assigned
NZ_CP153646.1	[m35_g]16-20[m10_g]45-100[-m10_a]16-20[-m35_a]	rc	TTGATT==CATAAT==AAATAA==TTGACA	(2292174-2292179)==(2292150-2292155)==(2292048-2292053)==(2292026-2292031)	0.000253==0.00391==0.000753==0.00017	['-', '-', '+', '+']	37.4244	18==96==16	GCF_041861055.1		AAH414_RS11450	136			not assigned
NZ_CP089874.1	[m35_g]16-20[m10_g]45-100[-m10_a]16-20[-m35_a]	rc	TTGATT==CATAAT==AAATAA==TTGACA	(2233358-2233363)==(2233334-2233339)==(2233232-2233237)==(2233210-2233215)	0.000254==0.00393==0.000758==0.000171	['-', '-', '+', '+']	37.4244	18==96==16	GCF_029541805.1		LVQ73_RS10985	136			not assigned
NZ_CP049719.1	[m35_g]16-20[m10_g]45-100[-m10_a]16-20[-m35_a]	rc	TTGATT==CATAAT==AAATAA==TTGACA	(2348189-2348194)==(2348165-2348170)==(2348063-2348068)==(2348041-2348046)	0.000256==0.00396==0.000764==0.000171	['-', '-', '+', '+']	37.4244	18==96==16	GCF_013416055.1		G7Z28_RS11545	136			not assigned
NZ_CP089234.1	[m35_g]16-20[m10_g]45-100[-m10_a]16-20[-m35_a]	rc	TTGATT==CATAAT==AAATAA==TTGACA	(2366512-2366517)==(2366488-2366493)==(2366386-2366391)==(2366364-2366369)	0.000257==0.00398==0.000768==0.000172	['-', '-', '+', '+']	37.4244	18==96==16	GCF_021184225.1		LPQ25_RS11310	136			not assigned
NZ_CP095121.1	[m35_g]16-20[m10_g]45-100[-m10_a]16-20[-m35_a]	rc	TTGATT==CATAAT==AAATAA==TTGACA	(2266155-2266160)==(2266131-2266136)==(2266029-2266034)==(2266007-2266012)	0.000255==0.00395==0.000762==0.000171	['-', '-', '+', '+']	37.4244	18==96==16	GCF_022921135.1		MUU71_RS10995	135			not assigned
NZ_LR890527.1	[m35_g]16-20[m10_g]45-100[-m10_a]16-20[-m35_a]	rc	TTGATT==CATAAT==AAATAA==TTGACA	(2200743-2200748)==(2200719-2200724)==(2200617-2200622)==(2200595-2200600)	0.000254==0.00393==0.000758==0.000171	['-', '-', '+', '+']	37.4244	18==96==16	GCF_904865735.1		JMW73_RS10760	136			not assigned
NZ_CP058857.1	[m35_g]16-20[m10_g]45-100[-m10_a]16-20[-m35_a]	rc	TTGATT==CATAAT==AAATAA==TTGACA	(2369324-2369329)==(2369300-2369305)==(2369198-2369203)==(2369176-2369181)	0.000254==0.00392==0.000756==0.00017	['-', '-', '+', '+']	37.4244	18==96==16	GCF_022493975.1		HZT19_RS11570	136			not assigned
NZ_CP066543.1	[m35_g]16-20[m10_g]45-100[-m10_a]16-20[-m35_a]	fw	TTGATT==CATAAT==AAATAA==TTGACA	(2739762-2739767)==(2739786-2739791)==(2739888-2739893)==(2739910-2739915)	0.000255==0.00395==0.000762==0.000171	['+', '+', '-', '-']	37.4244	18==96==16	GCF_015022235.1		D6T75_RS14460	136			not assigned
NZ_CP181979.1	[m35_g]16-20[m10_g]45-100[-m10_a]16-20[-m35_a]	fw	TTGATT==CATAAT==AAATAA==TTGACA	(2840520-2840525)==(2840544-2840549)==(2840646-2840651)==(2840668-2840673)	0.000256==0.00397==0.000766==0.000171	['+', '+', '-', '-']	37.4244	18==96==16	GCF_050247555.1		ACNF2D_RS13835	136			not assigned
NZ_CP168099.1	[m35_g]16-20[m10_g]45-100[-m10_a]16-20[-m35_a]	fw	TTGATT==CATAAT==AAATAA==TTGACA	(3945918-3945923)==(3945942-3945947)==(3946044-3946049)==(3946066-3946071)	0.000255==0.00395==0.000762==0.000171	['+', '+', '-', '-']	37.4244	18==96==16	GCF_046580565.1		ACDI51_RS19355	136			not assigned
NZ_CP010392.1	[m35_g]16-20[m10_g]45-100[-m10_a]16-20[-m35_a]	rc	TTGATT==CATAAT==AAATAA==TTGACA	(2238607-2238612)==(2238583-2238588)==(2238481-2238486)==(2238459-2238464)	0.000257==0.00398==0.000768==0.000172	['-', '-', '+', '+']	37.4244	18==96==16	GCF_000814305.1		LI86_RS30745	136			not assigned
NZ_CP140257.1	[m35_g]16-20[m10_g]45-100[-m10_a]16-20[-m35_a]	rc	TTGATT==CATAAT==AAATAA==TTGACA	(2307815-2307820)==(2307791-2307796)==(2307689-2307694)==(2307667-2307672)	0.000256==0.00397==0.000766==0.000171	['-', '-', '+', '+']	37.4244	18==96==16	GCF_034477785.1		U1R93_RS10980	136			not assigned
NZ_CP114375.1	[m35_g]16-20[m10_g]45-100[-m10_a]16-20[-m35_a]	rc	TTGATT==CATAAT==AAATAA==TTGACA	(2291823-2291828)==(2291799-2291804)==(2291697-2291702)==(2291675-2291680)	0.000253==0.00391==0.000753==0.00017	['-', '-', '+', '+']	37.4244	18==96==16	GCF_027126715.1		NOZ09_RS11380	136			not assigned
NZ_CP072492.1	[m35_g]16-20[m10_g]45-100[-m10_a]16-20[-m35_a]	rc	TTGATT==CATAAT==AAATAA==TTGACA	(2339458-2339463)==(2339434-2339439)==(2339332-2339337)==(2339310-2339315)	0.000256==0.00397==0.000766==0.000171	['-', '-', '+', '+']	37.4244	18==96==16	GCF_017743095.1		J7V87_RS11095	136			not assigned
NZ_CP031795.1	[m35_g]16-20[m10_g]45-100[-m10_a]16-20[-m35_a]	rc	TTGATT==CATAAT==AAATAA==TTGACA	(2305911-2305916)==(2305887-2305892)==(2305785-2305790)==(2305763-2305768)	0.000256==0.00396==0.000764==0.000171	['-', '-', '+', '+']	37.4244	18==96==16	GCF_003432285.1		D0884_RS11445	136			not assigned
NZ_LR890277.1	[m35_g]16-20[m10_g]45-100[-m10_a]16-20[-m35_a]	rc	TTGATT==CATAAT==AAATAA==TTGACA	(2200588-2200593)==(2200564-2200569)==(2200462-2200467)==(2200440-2200445)	0.000254==0.00393==0.000758==0.000171	['-', '-', '+', '+']	37.4244	18==96==16	GCF_904863245.1		JMV94_RS10755	136			not assigned
NZ_CP031814.1	[m35_g]16-20[m10_g]45-100[-m10_a]16-20[-m35_a]	rc	TTGATT==CATAAT==AAATAA==TTGACA	(2184237-2184242)==(2184213-2184218)==(2184111-2184116)==(2184089-2184094)	0.000254==0.00393==0.000758==0.000171	['-', '-', '+', '+']	37.4244	18==96==16	GCF_003432205.1		D0899_RS10890	136			not assigned
NZ_CP086761.1	[m35_g]16-20[m10_g]45-100[-m10_a]16-20[-m35_a]	rc	TTGATT==CATAAT==AAATAA==TTGACA	(2224705-2224710)==(2224681-2224686)==(2224579-2224584)==(2224557-2224562)	0.000256==0.00396==0.000764==0.000171	['-', '-', '+', '+']	37.4244	18==96==16	GCF_023025805.1		LON84_RS10905	136			not assigned
NZ_CP123430.1	[m35_g]16-20[m10_g]45-100[-m10_a]16-20[-m35_a]	rc	TTGATT==CATAAT==AAATAA==TTGACA	(2172622-2172627)==(2172598-2172603)==(2172496-2172501)==(2172474-2172479)	0.000256==0.00396==0.000764==0.000171	['-', '-', '+', '+']	37.4244	18==96==16	GCF_029867025.1		QEZ34_RS10600	136			not assigned
NZ_OV754010.1	[m35_g]16-20[m10_g]45-100[-m10_a]16-20[-m35_a]	rc	TTGATT==CATAAT==AAATAA==TTGACA	(2268940-2268945)==(2268916-2268921)==(2268814-2268819)==(2268792-2268797)	0.000255==0.00395==0.000762==0.000171	['-', '-', '+', '+']	37.4244	18==96==16	GCF_928375965.1		O0V11_RS11075	136			not assigned
NZ_CP165825.1	[m35_g]16-20[m10_g]45-100[-m10_a]16-20[-m35_a]	rc	TTGATT==CATAAT==AAATAA==TTGACA	(2282716-2282721)==(2282692-2282697)==(2282590-2282595)==(2282568-2282573)	0.000254==0.00392==0.000756==0.00017	['-', '-', '+', '+']	37.4244	18==96==16	GCF_041218905.1		AB8Z42_RS11230	136			not assigned
NZ_CP028478.1	[m35_g]16-20[m10_g]45-100[-m10_a]16-20[-m35_a]	rc	TTGATT==CATAAT==AAATAA==TTGACA	(2236573-2236578)==(2236549-2236554)==(2236447-2236452)==(2236425-2236430)	0.000253==0.00391==0.000751==0.00017	['-', '-', '+', '+']	37.4244	18==96==16	GCF_003692695.1		DA795_RS11230	136			not assigned
NZ_CP183953.1	[m35_g]16-20[m10_g]45-100[-m10_a]16-20[-m35_a]	rc	TTGATT==CATAAT==AAATAA==TTGACA	(1929015-1929020)==(1928991-1928996)==(1928889-1928894)==(1928867-1928872)	0.000255==0.00395==0.000762==0.000171	['-', '-', '+', '+']	37.4244	18==96==16	GCF_048585435.1		ACN9L5_RS10615	136			not assigned
NZ_CP063019.1	[m35_g]16-20[m10_g]45-100[-m10_a]16-20[-m35_a]	rc	TTGATT==CATAAT==AAATAA==TTGACA	(2359292-2359297)==(2359268-2359273)==(2359166-2359171)==(2359144-2359149)	0.000257==0.00398==0.000768==0.000172	['-', '-', '+', '+']	37.4244	18==96==16	GCF_009661535.2		GJJ10_RS11630	136			not assigned
NZ_CP018356.1	[m35_g]16-20[m10_g]45-100[-m10_a]16-20[-m35_a]	fw	TTGATT==CATAAT==AAATAA==TTGACA	(2240369-2240374)==(2240393-2240398)==(2240495-2240500)==(2240517-2240522)	0.000256==0.00396==0.000764==0.000171	['+', '+', '-', '-']	37.4244	18==96==16	GCF_001902255.1		AGG69_RS30350	136			not assigned
NZ_CP155703.1	[m35_g]16-20[m10_g]45-100[-m10_a]16-20[-m35_a]	fw	TTGATT==CATAAT==AAATAA==TTGACA	(2738023-2738028)==(2738047-2738052)==(2738149-2738154)==(2738171-2738176)	0.000256==0.00396==0.000764==0.000171	['+', '+', '-', '-']	37.4244	18==96==16	GCF_039720385.1		ABDC07_RS13235	136			not assigned
NZ_LR890564.1	[m35_g]16-20[m10_g]45-100[-m10_a]16-20[-m35_a]	rc	TTGATT==CATAAT==AAATAA==TTGACA	(2236883-2236888)==(2236859-2236864)==(2236757-2236762)==(2236735-2236740)	0.000253==0.00391==0.000753==0.00017	['-', '-', '+', '+']	37.4244	18==96==16	GCF_904865765.1		JMW10_RS10845	136			not assigned
NZ_CP110265.1	[m35_g]16-20[m10_g]45-100[-m10_a]16-20[-m35_a]	rc	TTGATT==CATAAT==AAATAA==TTGACA	(2191155-2191160)==(2191131-2191136)==(2191029-2191034)==(2191007-2191012)	0.000256==0.00396==0.000764==0.000171	['-', '-', '+', '+']	37.4244	18==96==16	GCF_030272015.1		OMD39_RS10655	136			not assigned
NZ_CP168110.1	[m35_g]16-20[m10_g]45-100[-m10_a]16-20[-m35_a]	rc	TTGATT==CATAAT==AAATAA==TTGACA	(2232563-2232568)==(2232539-2232544)==(2232437-2232442)==(2232415-2232420)	0.000253==0.00391==0.000753==0.00017	['-', '-', '+', '+']	37.4244	18==96==16	GCF_041545425.1		ACDS75_RS11045	136			not assigned
NZ_AP021880.1	[m35_g]16-20[m10_g]45-100[-m10_a]16-20[-m35_a]	rc	TTGATT==CATAAT==AAATAA==TTGACA	(2383290-2383295)==(2383266-2383271)==(2383164-2383169)==(2383142-2383147)	0.000255==0.00394==0.00076==0.000171	['-', '-', '+', '+']	37.4244	18==96==16	GCF_009731405.1		GOZ38_RS11435	136			not assigned
NZ_CP163084.1	[m35_g]16-20[m10_g]45-100[-m10_a]16-20[-m35_a]	rc	TTGATT==CATAAT==AAATAA==TTGACA	(2214677-2214682)==(2214653-2214658)==(2214551-2214556)==(2214529-2214534)	0.000256==0.00396==0.000764==0.000171	['-', '-', '+', '+']	37.4244	18==96==16	GCF_041004435.1		AB4O83_RS10875	136			not assigned
NZ_CP107390.1	[m35_g]16-20[m10_g]45-100[-m10_a]16-20[-m35_a]	fw	TTGATT==CATAAT==AAATAA==TTGACA	(428830-428835)==(428854-428859)==(428956-428961)==(428978-428983)	0.000255==0.00395==0.000762==0.000171	['+', '+', '-', '-']	37.4244	18==96==16	GCF_028221045.1		OH501_RS02235	136			not assigned
NZ_LR025088.1	[m35_g]16-20[m10_g]45-100[-m10_a]16-20[-m35_a]	fw	TTGATT==CATAAT==AAATAA==TTGACA	(1563399-1563404)==(1563423-1563428)==(1563525-1563530)==(1563547-1563552)	0.000254==0.00392==0.000756==0.00017	['+', '+', '-', '-']	37.4244	18==96==16	GCF_900497045.1		KP980_RS07935	136			not assigned
NZ_LR890583.1	[m35_g]16-20[m10_g]45-100[-m10_a]16-20[-m35_a]	rc	TTGATT==CATAAT==AAATAA==TTGACA	(2231692-2231697)==(2231668-2231673)==(2231566-2231571)==(2231544-2231549)	0.000253==0.00391==0.000751==0.00017	['-', '-', '+', '+']	37.4244	18==96==16	GCF_904866205.1		JMW91_RS10800	136			not assigned
NZ_CP043585.1	[m35_g]16-20[m10_g]45-100[-m10_a]16-20[-m35_a]	rc	TTGATT==CATAAT==AAATAA==TTGACA	(2198510-2198515)==(2198486-2198491)==(2198384-2198389)==(2198362-2198367)	0.000254==0.00392==0.000756==0.00017	['-', '-', '+', '+']	37.4244	18==96==16	GCF_002853385.2		CLQ49_RS10630	136			not assigned
NZ_AP024760.1	[m35_g]16-20[m10_g]45-100[-m10_a]16-20[-m35_a]	rc	TTGATT==CATAAT==AAATAA==TTGACA	(2247820-2247825)==(2247796-2247801)==(2247694-2247699)==(2247672-2247677)	0.000253==0.00391==0.000753==0.00017	['-', '-', '+', '+']	37.4244	18==96==16	GCF_019703025.1		K6J88_RS11050	136			not assigned
NZ_CP176944.1	[m35_g]16-20[m10_g]45-100[-m10_a]16-20[-m35_a]	rc	TTGATT==CATAAT==AAATAA==TTGACA	(996032-996037)==(996008-996013)==(995906-995911)==(995884-995889)	0.000254==0.00393==0.000758==0.000171	['-', '-', '+', '+']	37.4244	18==96==16	GCF_046619615.1		ACLAIC_RS04655	136			not assigned
NZ_CP153628.1	[m35_g]16-20[m10_g]45-100[-m10_a]16-20[-m35_a]	rc	TTGATT==CATAAT==AAATAA==TTGACA	(2234508-2234513)==(2234484-2234489)==(2234382-2234387)==(2234360-2234365)	0.000256==0.00396==0.000764==0.000171	['-', '-', '+', '+']	37.4244	18==96==16	GCF_041860995.1		AAH436_RS11070	136			not assigned
NZ_CP141570.1	[m35_g]16-20[m10_g]45-100[-m10_a]16-20[-m35_a]	fw	TTGATT==CATAAT==AAATAA==TTGACA	(4992788-4992793)==(4992812-4992817)==(4992914-4992919)==(4992936-4992941)	0.000256==0.00397==0.000766==0.000171	['+', '+', '-', '-']	37.4244	18==96==16	GCF_035598075.1		VI611_RS26225	136			not assigned
NZ_CP081891.1	[m35_g]16-20[m10_g]45-100[-m10_a]16-20[-m35_a]	rc	TTGATT==CATAAT==AAATAA==TTGACA	(2252507-2252512)==(2252483-2252488)==(2252381-2252386)==(2252359-2252364)	0.000254==0.00393==0.000758==0.000171	['-', '-', '+', '+']	37.4244	18==96==16	GCF_019900785.2		KZ663_RS11020	136			not assigned
NZ_CP034321.1	[m35_g]16-20[m10_g]45-100[-m10_a]16-20[-m35_a]	rc	TTGATT==CATAAT==AAATAA==TTGACA	(2196483-2196488)==(2196459-2196464)==(2196357-2196362)==(2196335-2196340)	0.000255==0.00394==0.00076==0.000171	['-', '-', '+', '+']	37.4244	18==96==16	GCF_011065365.1		EJB01_RS10930	136			not assigned
NZ_CP031792.1	[m35_g]16-20[m10_g]45-100[-m10_a]16-20[-m35_a]	rc	TTGATT==CATAAT==AAATAA==TTGACA	(2245278-2245283)==(2245254-2245259)==(2245152-2245157)==(2245130-2245135)	0.000255==0.00394==0.00076==0.000171	['-', '-', '+', '+']	37.4244	18==96==16	GCF_003432245.1		D0883_RS11135	136			not assigned
NZ_CP036442.1	[m35_g]16-20[m10_g]45-100[-m10_a]16-20[-m35_a]	fw	TTGATT==CATAAT==AAATAA==TTGACA	(3107661-3107666)==(3107685-3107690)==(3107787-3107792)==(3107809-3107814)	0.000254==0.00392==0.000756==0.00017	['+', '+', '-', '-']	37.4244	18==96==16	GCF_004322955.1		WN05_RS15420	136			not assigned
NZ_CP049947.1	[m35_g]16-20[m10_g]45-100[-m10_a]16-20[-m35_a]	rc	TTGATT==CATAAT==AAATAA==TTGACA	(2363593-2363598)==(2363569-2363574)==(2363467-2363472)==(2363445-2363450)	0.000255==0.00395==0.000762==0.000171	['-', '-', '+', '+']	37.4244	18==96==16	GCF_013416085.1		G9173_RS11660	136			not assigned
NZ_CP145007.1	[m35_g]16-20[m10_g]45-100[-m10_a]16-20[-m35_a]	rc	TTGATT==CATAAT==AAATAA==TTGACA	(2133896-2133901)==(2133872-2133877)==(2133770-2133775)==(2133748-2133753)	0.000257==0.00398==0.000768==0.000172	['-', '-', '+', '+']	37.4244	18==96==16	GCF_022790205.2		GOY39_RS10415	136			not assigned
NZ_CP026140.1	[m35_g]16-20[m10_g]45-100[-m10_a]16-20[-m35_a]	rc	TTGATT==CATAAT==AAATAA==TTGACA	(2324936-2324941)==(2324912-2324917)==(2324810-2324815)==(2324788-2324793)	0.000253==0.00391==0.000753==0.00017	['-', '-', '+', '+']	37.4244	18==96==16	GCF_004119995.1		C2L73_RS11730	136			not assigned
NZ_CP109963.1	[m35_g]16-20[m10_g]45-100[-m10_a]16-20[-m35_a]	rc	TTGATT==CATAAT==AAATAA==TTGACA	(2332426-2332431)==(2332402-2332407)==(2332300-2332305)==(2332278-2332283)	0.000254==0.00392==0.000756==0.00017	['-', '-', '+', '+']	37.4244	18==96==16	GCF_025946825.1		OJ970_RS11505	136			not assigned
NZ_CP148944.1	[m35_g]16-20[m10_g]45-100[-m10_a]16-20[-m35_a]	rc	TTGATT==CATAAT==AAATAA==TTGACA	(2291497-2291502)==(2291473-2291478)==(2291371-2291376)==(2291349-2291354)	0.000254==0.00393==0.000758==0.000171	['-', '-', '+', '+']	37.4244	18==96==16	GCF_044351545.1		WGR87_RS11425	136			not assigned
NZ_CP097082.1	[m35_g]16-20[m10_g]45-100[-m10_a]16-20[-m35_a]	rc	TTGATT==CATAAT==AAATAA==TTGACA	(2215083-2215088)==(2215059-2215064)==(2214957-2214962)==(2214935-2214940)	0.000253==0.00391==0.000753==0.00017	['-', '-', '+', '+']	37.4244	18==96==16	GCF_027558835.1		M3I82_RS10660	136			not assigned
NZ_CP021165.1	[m35_g]16-20[m10_g]45-100[-m10_a]16-20[-m35_a]	rc	TTGATT==CATAAT==AAATAA==TTGACA	(2187377-2187382)==(2187353-2187358)==(2187251-2187256)==(2187229-2187234)	0.000253==0.00391==0.000751==0.00017	['-', '-', '+', '+']	37.4244	18==96==16	GCF_003186535.1		BH367_RS10890	136			not assigned
NZ_CP101533.1	[m35_g]16-20[m10_g]45-100[-m10_a]16-20[-m35_a]	rc	TTGATT==CATAAT==AAATAA==TTGACA	(2349049-2349054)==(2349025-2349030)==(2348923-2348928)==(2348901-2348906)	0.000255==0.00394==0.00076==0.000171	['-', '-', '+', '+']	37.4244	18==96==16	GCF_024397375.1		NNL33_RS11540	136			not assigned
NZ_CP148957.1	[m35_g]16-20[m10_g]45-100[-m10_a]16-20[-m35_a]	rc	TTGATT==CATAAT==AAATAA==TTGACA	(2291499-2291504)==(2291475-2291480)==(2291373-2291378)==(2291351-2291356)	0.000253==0.00391==0.000753==0.00017	['-', '-', '+', '+']	37.4244	18==96==16	GCF_044336685.1		WGR90_RS11440	136			not assigned
NZ_CP071464.1	[m35_g]16-20[m10_g]45-100[-m10_a]16-20[-m35_a]	rc	TTGATT==CATAAT==AAATAA==TTGACA	(2345174-2345179)==(2345150-2345155)==(2345048-2345053)==(2345026-2345031)	0.000253==0.00391==0.000753==0.00017	['-', '-', '+', '+']	37.4244	18==96==16	GCF_017351975.1		J1C69_RS11530	136			not assigned
NZ_CP181985.1	[m35_g]16-20[m10_g]45-100[-m10_a]16-20[-m35_a]	rc	TTGATT==CATAAT==AAATAA==TTGACA	(2266074-2266079)==(2266050-2266055)==(2265948-2265953)==(2265926-2265931)	0.000256==0.00397==0.000766==0.000171	['-', '-', '+', '+']	37.4244	18==96==16	GCF_050248175.1		ACNF1N_RS11060	136			not assigned
NZ_CP144997.1	[m35_g]16-20[m10_g]45-100[-m10_a]16-20[-m35_a]	fw	TTGATT==CATAAT==AAATAA==TTGACA	(3064942-3064947)==(3064966-3064971)==(3065068-3065073)==(3065090-3065095)	0.000255==0.00395==0.000762==0.000171	['+', '+', '-', '-']	37.4244	18==96==16	GCF_022789985.2		GOY31_RS15200	135			not assigned
NZ_CP076863.1	[m35_g]16-20[m10_g]45-100[-m10_a]16-20[-m35_a]	rc	TTGATT==CATAAT==AAATAA==TTGACA	(1008049-1008054)==(1008025-1008030)==(1007923-1007928)==(1007901-1007906)	0.000253==0.00391==0.000751==0.00017	['-', '-', '+', '+']	37.4244	18==96==16	GCF_019038575.1		KRP25_RS04910	136			not assigned
NZ_CP077809.1	[m35_g]16-20[m10_g]45-100[-m10_a]16-20[-m35_a]	fw	TTGATT==CATAAT==AAATAA==TTGACA	(3034435-3034440)==(3034459-3034464)==(3034561-3034566)==(3034583-3034588)	0.000253==0.00391==0.000751==0.00017	['+', '+', '-', '-']	37.4244	18==96==16	GCF_023703855.1		KU666_RS14835	136			not assigned
NZ_CP028797.2	[m35_g]16-20[m10_g]45-100[-m10_a]16-20[-m35_a]	fw	TTGATT==CATAAT==AAATAA==TTGACA	(2719128-2719133)==(2719152-2719157)==(2719254-2719259)==(2719276-2719281)	0.000255==0.00394==0.00076==0.000171	['+', '+', '-', '-']	37.4244	18==96==16	GCF_003037325.3		C6M51_RS14900	136			not assigned
NZ_CP153624.1	[m35_g]16-20[m10_g]45-100[-m10_a]16-20[-m35_a]	rc	TTGATT==CATAAT==AAATAA==TTGACA	(2255134-2255139)==(2255110-2255115)==(2255008-2255013)==(2254986-2254991)	0.000256==0.00396==0.000764==0.000171	['-', '-', '+', '+']	37.4244	18==96==16	GCF_041860975.1		AAH440_RS11200	136			not assigned
NZ_CP172341.1	[m35_g]16-20[m10_g]45-100[-m10_a]16-20[-m35_a]	rc	TTGATT==CATAAT==AAATAA==TTGACA	(2186058-2186063)==(2186034-2186039)==(2185932-2185937)==(2185910-2185915)	0.000255==0.00394==0.00076==0.000171	['-', '-', '+', '+']	37.4244	18==96==16	GCF_044344005.1		ACHDE0_RS10675	136			not assigned
NZ_CP141987.1	[m35_g]16-20[m10_g]45-100[-m10_a]16-20[-m35_a]	rc	TTGATT==CATAAT==AAATAA==TTGACA	(2182037-2182042)==(2182013-2182018)==(2181911-2181916)==(2181889-2181894)	0.000256==0.00396==0.000764==0.000171	['-', '-', '+', '+']	37.4244	18==96==16	GCF_035658455.1		VN981_RS10645	136			not assigned
NZ_CP181426.1	[m35_g]16-20[m10_g]45-100[-m10_a]16-20[-m35_a]	rc	TTGATT==CATAAT==AAATAA==TTGACA	(2370150-2370155)==(2370126-2370131)==(2370024-2370029)==(2370002-2370007)	0.000256==0.00397==0.000766==0.000171	['-', '-', '+', '+']	37.4244	18==96==16	GCF_047948275.1		ACM62E_RS11735	136			not assigned
NZ_CP146895.1	[m35_g]16-20[m10_g]45-100[-m10_a]16-20[-m35_a]	rc	TTGATT==CATAAT==AAATAA==TTGACA	(2239520-2239525)==(2239496-2239501)==(2239394-2239399)==(2239372-2239377)	0.000254==0.00392==0.000756==0.00017	['-', '-', '+', '+']	37.4244	18==96==16	GCF_040939565.1		V9K76_RS11190	135			not assigned
NZ_CP171540.1	[m35_g]16-20[m10_g]45-100[-m10_a]16-20[-m35_a]	rc	TTGATT==CATAAT==AAATAA==TTGACA	(4887802-4887807)==(4887778-4887783)==(4887676-4887681)==(4887654-4887659)	0.000255==0.00395==0.000762==0.000171	['-', '-', '+', '+']	37.4244	18==96==16	GCF_043950405.1		ACF8JN_RS24035	136			not assigned
NZ_CP176983.1	[m35_g]16-20[m10_g]45-100[-m10_a]16-20[-m35_a]	rc	TTGATT==CATAAT==AAATAA==TTGACA	(1792440-1792445)==(1792416-1792421)==(1792314-1792319)==(1792292-1792297)	0.000256==0.00396==0.000764==0.000171	['-', '-', '+', '+']	37.4244	18==96==16	GCF_046621015.1		ACLAI4_RS08850	136			not assigned
NZ_CP022919.1	[m35_g]16-20[m10_g]45-100[-m10_a]16-20[-m35_a]	rc	TTGATT==CATAAT==AAATAA==TTGACA	(2285633-2285638)==(2285609-2285614)==(2285507-2285512)==(2285485-2285490)	0.000256==0.00396==0.000764==0.000171	['-', '-', '+', '+']	37.4244	18==96==16	GCF_003597735.1		CJ256_RS11405	136			not assigned
NZ_CP149893.1	[m35_g]16-20[m10_g]45-100[-m10_a]16-20[-m35_a]	rc	TTGATT==CATAAT==AAATAA==TTGACA	(2254586-2254591)==(2254562-2254567)==(2254460-2254465)==(2254438-2254443)	0.000257==0.00398==0.000768==0.000172	['-', '-', '+', '+']	37.4244	18==96==16	GCF_040687755.1		QN030_RS10970	136			not assigned
NZ_CP104110.1	[m35_g]16-20[m10_g]45-100[-m10_a]16-20[-m35_a]	rc	TTGATT==CATAAT==AAATAA==TTGACA	(2268287-2268292)==(2268263-2268268)==(2268161-2268166)==(2268139-2268144)	0.000253==0.00391==0.000753==0.00017	['-', '-', '+', '+']	37.4244	18==96==16	GCF_025200575.1		N1708_RS10925	136			not assigned
NZ_CP128025.1	[m35_g]16-20[m10_g]45-100[-m10_a]16-20[-m35_a]	rc	TTGATT==CATAAT==AAATAA==TTGACA	(896582-896587)==(896558-896563)==(896456-896461)==(896434-896439)	0.000255==0.00394==0.00076==0.000171	['-', '-', '+', '+']	37.4244	18==96==16	GCF_049200525.1		QPE24_RS05250	136			not assigned
NZ_CP159314.1	[m35_g]16-20[m10_g]45-100[-m10_a]16-20[-m35_a]	rc	TTGATT==CATAAT==AAATAA==TTGACA	(2204988-2204993)==(2204964-2204969)==(2204862-2204867)==(2204840-2204845)	0.000256==0.00396==0.000764==0.000171	['-', '-', '+', '+']	37.4244	18==96==16	GCF_043873805.1		ABUK99_RS10775	136			not assigned
NZ_CP015134.1	[m35_g]16-20[m10_g]45-100[-m10_a]16-20[-m35_a]	fw	TTGATT==CATAAT==AAATAA==TTGACA	(4266678-4266683)==(4266702-4266707)==(4266804-4266809)==(4266826-4266831)	0.000253==0.00391==0.000751==0.00017	['+', '+', '-', '-']	37.4244	18==96==16	GCF_001936035.1		WM93_RS28610	136			not assigned
NZ_CP129770.1	[m35_g]16-20[m10_g]45-100[-m10_a]16-20[-m35_a]	fw	TTGATT==CATAAT==AAATAA==TTGACA	(3091497-3091502)==(3091521-3091526)==(3091623-3091628)==(3091645-3091650)	0.000257==0.00398==0.000768==0.000172	['+', '+', '-', '-']	37.4244	18==96==16	GCF_030490065.1		QYQ60_RS15340	136			not assigned
NZ_CP040351.1	[m35_g]16-20[m10_g]45-100[-m10_a]16-20[-m35_a]	rc	TTGATT==CATAAT==AAATAA==TTGACA	(2216625-2216630)==(2216601-2216606)==(2216499-2216504)==(2216477-2216482)	0.000255==0.00395==0.000762==0.000171	['-', '-', '+', '+']	37.4244	18==96==16	GCF_030323605.1		FEZ16_RS10700	136			not assigned
NZ_CP030300.1	[m35_g]16-20[m10_g]45-100[-m10_a]16-20[-m35_a]	rc	TTGATT==CATAAT==AAATAA==TTGACA	(2403771-2403776)==(2403747-2403752)==(2403645-2403650)==(2403623-2403628)	0.000254==0.00393==0.000758==0.000171	['-', '-', '+', '+']	37.4244	18==96==16	GCF_009931015.1		DRB02_RS11890	136			not assigned
NZ_AP024763.1	[m35_g]16-20[m10_g]45-100[-m10_a]16-20[-m35_a]	rc	TTGATT==CATAAT==AAATAA==TTGACA	(2245857-2245862)==(2245833-2245838)==(2245731-2245736)==(2245709-2245714)	0.000253==0.00391==0.000753==0.00017	['-', '-', '+', '+']	37.4244	18==96==16	GCF_019703045.1		K6J83_RS11030	136			not assigned
NZ_CP144319.1	[m35_g]16-20[m10_g]45-100[-m10_a]16-20[-m35_a]	rc	TTGATT==CATAAT==AAATAA==TTGACA	(408216-408221)==(408192-408197)==(408090-408095)==(408068-408073)	0.000255==0.00395==0.000762==0.000171	['-', '-', '+', '+']	37.4244	18==96==16	GCF_036542225.1		V3C91_RS02030	136			not assigned
NZ_CP123642.1	[m35_g]16-20[m10_g]45-100[-m10_a]16-20[-m35_a]	rc	TTGATT==CATAAT==AAATAA==TTGACA	(967170-967175)==(967146-967151)==(967044-967049)==(967022-967027)	0.000253==0.00391==0.000751==0.00017	['-', '-', '+', '+']	37.4244	18==96==16	GCF_029889725.1		QFW99_RS05290	136			not assigned
NZ_CP171571.1	[m35_g]16-20[m10_g]45-100[-m10_a]16-20[-m35_a]	rc	TTGATT==CATAAT==AAATAA==TTGACA	(2916442-2916447)==(2916418-2916423)==(2916316-2916321)==(2916294-2916299)	0.000256==0.00396==0.000764==0.000171	['-', '-', '+', '+']	37.4244	18==96==16	GCF_043950335.1		ACF8KC_RS14305	136			not assigned
NZ_CP042977.1	[m35_g]16-20[m10_g]45-100[-m10_a]16-20[-m35_a]	rc	TTGATT==CATAAT==AAATAA==TTGACA	(2192820-2192825)==(2192796-2192801)==(2192694-2192699)==(2192672-2192677)	0.000254==0.00393==0.000758==0.000171	['-', '-', '+', '+']	37.4244	18==96==16	GCF_012169405.1		FVE92_RS12600	136			not assigned
NZ_CP128063.1	[m35_g]16-20[m10_g]45-100[-m10_a]16-20[-m35_a]	rc	TTGATT==CATAAT==AAATAA==TTGACA	(900514-900519)==(900490-900495)==(900388-900393)==(900366-900371)	0.000255==0.00395==0.000762==0.000171	['-', '-', '+', '+']	37.4244	18==96==16	GCF_049200815.1		QPE18_RS04305	136			not assigned
NZ_CP171488.1	[m35_g]16-20[m10_g]45-100[-m10_a]16-20[-m35_a]	fw	TTGATT==CATAAT==AAATAA==TTGACA	(2833400-2833405)==(2833424-2833429)==(2833526-2833531)==(2833548-2833553)	0.000255==0.00394==0.00076==0.000171	['+', '+', '-', '-']	37.4244	18==96==16	GCF_043638925.1		ACF8JQ_RS13910	136			not assigned
NZ_LR890751.1	[m35_g]16-20[m10_g]45-100[-m10_a]16-20[-m35_a]	rc	TTGATT==CATAAT==AAATAA==TTGACA	(2201453-2201458)==(2201429-2201434)==(2201327-2201332)==(2201305-2201310)	0.000257==0.00398==0.000768==0.000172	['-', '-', '+', '+']	37.4244	18==96==16	GCF_904866535.1		JMW25_RS10720	136			not assigned
NZ_CP016811.1	[m35_g]16-20[m10_g]45-100[-m10_a]16-20[-m35_a]	rc	TTGATT==CATAAT==AAATAA==TTGACA	(1308719-1308724)==(1308695-1308700)==(1308593-1308598)==(1308571-1308576)	0.000254==0.00393==0.000758==0.000171	['-', '-', '+', '+']	37.4244	18==96==16	GCF_001704235.1		A8C02_RS30195	136			not assigned
NZ_CP095145.1	[m35_g]16-20[m10_g]45-100[-m10_a]16-20[-m35_a]	rc	TTGATT==CATAAT==AAATAA==TTGACA	(2230912-2230917)==(2230888-2230893)==(2230786-2230791)==(2230764-2230769)	0.000256==0.00397==0.000766==0.000171	['-', '-', '+', '+']	37.4244	18==96==16	GCF_022964835.1		MU412_RS10850	136			not assigned
NZ_CP062986.1	[m35_g]16-20[m10_g]45-100[-m10_a]16-20[-m35_a]	rc	TTGATT==CATAAT==AAATAA==TTGACA	(2269272-2269277)==(2269248-2269253)==(2269146-2269151)==(2269124-2269129)	0.000257==0.00398==0.000768==0.000172	['-', '-', '+', '+']	37.4244	18==96==16	GCF_009661485.2		GJJ26_RS11195	136			not assigned
NZ_CP123040.1	[m35_g]16-20[m10_g]45-100[-m10_a]16-20[-m35_a]	rc	TTGATT==CATAAT==AAATAA==TTGACA	(2317895-2317900)==(2317871-2317876)==(2317769-2317774)==(2317747-2317752)	0.000256==0.00397==0.000766==0.000171	['-', '-', '+', '+']	37.4244	18==96==16	GCF_029854575.1		QDE57_RS11315	136			not assigned
NZ_CP028787.2	[m35_g]16-20[m10_g]45-100[-m10_a]16-20[-m35_a]	rc	TTGATT==CATAAT==AAATAA==TTGACA	(2267985-2267990)==(2267961-2267966)==(2267859-2267864)==(2267837-2267842)	0.000256==0.00396==0.000764==0.000171	['-', '-', '+', '+']	37.4244	18==96==16	GCF_002852995.3		CLQ68_RS12830	136			not assigned
NC_017540.1	[m35_g]16-20[m10_g]45-100[-m10_a]16-20[-m35_a]	fw	TTGATT==CATAAT==AAATAA==TTGACA	(2738944-2738949)==(2738968-2738973)==(2739070-2739075)==(2739092-2739097)	0.000255==0.00394==0.00076==0.000171	['+', '+', '-', '-']	37.4244	18==96==16	GCF_000220485.1		KPN2242_RS29050	136			not assigned
NZ_CP132669.1	[m35_g]16-20[m10_g]45-100[-m10_a]16-20[-m35_a]	rc	TTGATT==CATAAT==AAATAA==TTGACA	(2241515-2241520)==(2241491-2241496)==(2241389-2241394)==(2241367-2241372)	0.000253==0.00391==0.000751==0.00017	['-', '-', '+', '+']	37.4244	18==96==16	GCF_030845735.1		RA206_RS10945	136			not assigned
NZ_CP152334.1	[m35_g]16-20[m10_g]45-100[-m10_a]16-20[-m35_a]	rc	TTGATT==CATAAT==AAATAA==TTGACA	(2188141-2188146)==(2188117-2188122)==(2188015-2188020)==(2187993-2187998)	0.000254==0.00393==0.000758==0.000171	['-', '-', '+', '+']	37.4244	18==96==16	GCF_038689005.1		AAGS36_RS10540	136			not assigned
NZ_CP062997.1	[m35_g]16-20[m10_g]45-100[-m10_a]16-20[-m35_a]	fw	TTGATT==CATAAT==AAATAA==TTGACA	(2222242-2222247)==(2222266-2222271)==(2222368-2222373)==(2222390-2222395)	0.000254==0.00392==0.000756==0.00017	['+', '+', '-', '-']	37.4244	18==96==16	GCF_009661415.2		GJJ12_RS10910	136			not assigned
NZ_CP026155.1	[m35_g]16-20[m10_g]45-100[-m10_a]16-20[-m35_a]	rc	TTGATT==CATAAT==AAATAA==TTGACA	(2324621-2324626)==(2324597-2324602)==(2324495-2324500)==(2324473-2324478)	0.000257==0.00398==0.000768==0.000172	['-', '-', '+', '+']	37.4244	18==96==16	GCF_004120115.1		C2M23_RS11560	136			not assigned
NZ_CP027068.3	[m35_g]16-20[m10_g]45-100[-m10_a]16-20[-m35_a]	rc	TTGATT==CATAAT==AAATAA==TTGACA	(2351502-2351507)==(2351478-2351483)==(2351376-2351381)==(2351354-2351359)	0.000254==0.00392==0.000756==0.00017	['-', '-', '+', '+']	37.4244	18==96==16	GCF_002258145.4		B7D38_RS12510	136			not assigned
NZ_CP028990.1	[m35_g]16-20[m10_g]45-100[-m10_a]16-20[-m35_a]	rc	TTGATT==CATAAT==AAATAA==TTGACA	(1165782-1165787)==(1165758-1165763)==(1165656-1165661)==(1165634-1165639)	0.000253==0.00391==0.000751==0.00017	['-', '-', '+', '+']	37.4244	18==96==16	GCF_003073315.1		AM389_RS05830	136			not assigned
NZ_CP055033.1	[m35_g]16-20[m10_g]45-100[-m10_a]16-20[-m35_a]	rc	TTGATT==CATAAT==AAATAA==TTGACA	(2132558-2132563)==(2132534-2132539)==(2132432-2132437)==(2132410-2132415)	0.000255==0.00394==0.00076==0.000171	['-', '-', '+', '+']	37.4244	18==96==16	GCF_022353985.1		HUZ73_RS10375	136			not assigned
NZ_CP144218.1	[m35_g]16-20[m10_g]45-100[-m10_a]16-20[-m35_a]	fw	TTGATT==CATAAT==AAATAA==TTGACA	(2426015-2426020)==(2426039-2426044)==(2426141-2426146)==(2426163-2426168)	0.000256==0.00396==0.000764==0.000171	['+', '+', '-', '-']	37.4244	18==96==16	GCF_036541145.1		V2W12_RS12190	136			not assigned
NZ_CP084859.1	[m35_g]16-20[m10_g]45-100[-m10_a]16-20[-m35_a]	rc	TTGATT==CATAAT==AAATAA==TTGACA	(2315395-2315400)==(2315371-2315376)==(2315269-2315274)==(2315247-2315252)	0.000254==0.00392==0.000756==0.00017	['-', '-', '+', '+']	37.4244	18==96==16	GCF_020525505.1		LGM11_RS11320	136			not assigned
NZ_CP092278.1	[m35_g]16-20[m10_g]45-100[-m10_a]16-20[-m35_a]	rc	TTGATT==CATAAT==AAATAA==TTGACA	(2170985-2170990)==(2170961-2170966)==(2170859-2170864)==(2170837-2170842)	0.000256==0.00397==0.000766==0.000171	['-', '-', '+', '+']	37.4244	18==96==16	GCF_030544725.1		MHK77_RS10525	136			not assigned
NZ_CP126622.1	[m35_g]16-20[m10_g]45-100[-m10_a]16-20[-m35_a]	rc	TTGATT==CATAAT==AAATAA==TTGACA	(2230050-2230055)==(2230026-2230031)==(2229924-2229929)==(2229902-2229907)	0.000253==0.00391==0.000753==0.00017	['-', '-', '+', '+']	37.4244	18==96==16	GCF_039566125.1		QPT69_RS11195	136			not assigned
NZ_CP121137.1	[m35_g]16-20[m10_g]45-100[-m10_a]16-20[-m35_a]	rc	TTGATT==CATAAT==AAATAA==TTGACA	(1085118-1085123)==(1085094-1085099)==(1084992-1084997)==(1084970-1084975)	0.000254==0.00392==0.000756==0.00017	['-', '-', '+', '+']	37.4244	18==96==16	GCF_029624915.1		P8T49_RS05270	136			not assigned
NZ_CP031721.1	[m35_g]16-20[m10_g]45-100[-m10_a]16-20[-m35_a]	rc	TTGATT==CATAAT==AAATAA==TTGACA	(2375988-2375993)==(2375964-2375969)==(2375862-2375867)==(2375840-2375845)	0.000255==0.00395==0.000762==0.000171	['-', '-', '+', '+']	37.4244	18==96==16	GCF_002164855.2		CAY64_RS13445	136			not assigned
NZ_CP073076.1	[m35_g]16-20[m10_g]45-100[-m10_a]16-20[-m35_a]	rc	TTGATT==CATAAT==AAATAA==TTGACA	(1493695-1493700)==(1493671-1493676)==(1493569-1493574)==(1493547-1493552)	0.000256==0.00396==0.000764==0.000171	['-', '-', '+', '+']	37.4244	18==96==16	GCF_024397815.1		KBU69_RS07255	136			not assigned
NZ_CP098338.1	[m35_g]16-20[m10_g]45-100[-m10_a]16-20[-m35_a]	rc	TTGATT==CATAAT==AAATAA==TTGACA	(2448990-2448995)==(2448966-2448971)==(2448864-2448869)==(2448842-2448847)	0.000256==0.00397==0.000766==0.000171	['-', '-', '+', '+']	37.4244	18==96==16	GCF_023658125.1		NB666_RS11945	136			not assigned
NZ_CP083784.1	[m35_g]16-20[m10_g]45-100[-m10_a]16-20[-m35_a]	rc	TTGATT==CATAAT==AAATAA==TTGACA	(2166491-2166496)==(2166467-2166472)==(2166365-2166370)==(2166343-2166348)	0.000254==0.00392==0.000756==0.00017	['-', '-', '+', '+']	37.4244	18==96==16	GCF_020149825.1		LD127_RS10560	136			not assigned
NZ_CP103550.1	[m35_g]16-20[m10_g]45-100[-m10_a]16-20[-m35_a]	rc	TTGATT==CATAAT==AAATAA==TTGACA	(2311649-2311654)==(2311625-2311630)==(2311523-2311528)==(2311501-2311506)	0.000255==0.00395==0.000762==0.000171	['-', '-', '+', '+']	37.4244	18==96==16	GCF_024918075.1		M5T34_RS11350	136			not assigned
NZ_CP049950.1	[m35_g]16-20[m10_g]45-100[-m10_a]16-20[-m35_a]	rc	TTGATT==CATAAT==AAATAA==TTGACA	(2364433-2364438)==(2364409-2364414)==(2364307-2364312)==(2364285-2364290)	0.000255==0.00395==0.000762==0.000171	['-', '-', '+', '+']	37.4244	18==96==16	GCF_013416105.1		G9174_RS11670	136			not assigned
NZ_CP036361.1	[m35_g]16-20[m10_g]45-100[-m10_a]16-20[-m35_a]	rc	TTGATT==CATAAT==AAATAA==TTGACA	(2371921-2371926)==(2371897-2371902)==(2371795-2371800)==(2371773-2371778)	0.000255==0.00394==0.00076==0.000171	['-', '-', '+', '+']	37.4244	18==96==16	GCF_002257765.2		B7D45_RS11945	136			not assigned
NZ_CP069873.1	[m35_g]16-20[m10_g]45-100[-m10_a]16-20[-m35_a]	fw	TTGATT==CATAAT==AAATAA==TTGACA	(4634714-4634719)==(4634738-4634743)==(4634840-4634845)==(4634862-4634867)	0.000255==0.00394==0.00076==0.000171	['+', '+', '-', '-']	37.4244	18==96==16	GCF_016903295.1		I6K53_RS22330	136			not assigned
NZ_CP070464.1	[m35_g]16-20[m10_g]45-100[-m10_a]16-20[-m35_a]	rc	TTGATT==CATAAT==AAATAA==TTGACA	(2279327-2279332)==(2279303-2279308)==(2279201-2279206)==(2279179-2279184)	0.000253==0.00391==0.000753==0.00017	['-', '-', '+', '+']	37.4244	18==96==16	GCF_016925435.1		JT748_RS11010	136			not assigned
NZ_CP171501.1	[m35_g]16-20[m10_g]45-100[-m10_a]16-20[-m35_a]	fw	TTGATT==CATAAT==AAATAA==TTGACA	(4489846-4489851)==(4489870-4489875)==(4489972-4489977)==(4489994-4489999)	0.000254==0.00393==0.000758==0.000171	['+', '+', '-', '-']	37.4244	18==96==16	GCF_043950535.1		ACF8JL_RS22200	136			not assigned
NZ_CP084825.1	[m35_g]16-20[m10_g]45-100[-m10_a]16-20[-m35_a]	rc	TTGATT==CATAAT==AAATAA==TTGACA	(2211541-2211546)==(2211517-2211522)==(2211415-2211420)==(2211393-2211398)	0.000254==0.00393==0.000758==0.000171	['-', '-', '+', '+']	37.4244	18==96==16	GCF_020525905.1		LGM18_RS10755	136			not assigned
NZ_CP069821.1	[m35_g]16-20[m10_g]45-100[-m10_a]16-20[-m35_a]	fw	TTGATT==CATAAT==AAATAA==TTGACA	(3121569-3121574)==(3121593-3121598)==(3121695-3121700)==(3121717-3121722)	0.000256==0.00396==0.000764==0.000171	['+', '+', '-', '-']	37.4244	18==96==16	GCF_016903155.1		I6K56_RS15030	136			not assigned
NZ_AP024795.1	[m35_g]16-20[m10_g]45-100[-m10_a]16-20[-m35_a]	rc	TTGATT==CATAAT==AAATAA==TTGACA	(2245856-2245861)==(2245832-2245837)==(2245730-2245735)==(2245708-2245713)	0.000253==0.00391==0.000751==0.00017	['-', '-', '+', '+']	37.4244	18==96==16	GCF_019703245.1		K6J94_RS11030	136			not assigned
NZ_CP098159.1	[m35_g]16-20[m10_g]45-100[-m10_a]16-20[-m35_a]	rc	TTGATT==CATAAT==AAATAA==TTGACA	(2387078-2387083)==(2387054-2387059)==(2386952-2386957)==(2386930-2386935)	0.000254==0.00392==0.000756==0.00017	['-', '-', '+', '+']	37.4244	18==96==16	GCF_023657795.1		NBY40_RS11625	136			not assigned
NZ_CP049716.1	[m35_g]16-20[m10_g]45-100[-m10_a]16-20[-m35_a]	rc	TTGATT==CATAAT==AAATAA==TTGACA	(2349358-2349363)==(2349334-2349339)==(2349232-2349237)==(2349210-2349215)	0.000256==0.00397==0.000766==0.000171	['-', '-', '+', '+']	37.4244	18==96==16	GCF_013416035.1		G7Z27_RS11555	136			not assigned
NZ_CP077818.1	[m35_g]16-20[m10_g]45-100[-m10_a]16-20[-m35_a]	fw	TTGATT==CATAAT==AAATAA==TTGACA	(4790016-4790021)==(4790040-4790045)==(4790142-4790147)==(4790164-4790169)	0.000253==0.00391==0.000753==0.00017	['+', '+', '-', '-']	37.4244	18==96==16	GCF_023703955.1		KU670_RS23050	136			not assigned
NZ_CP098161.1	[m35_g]16-20[m10_g]45-100[-m10_a]16-20[-m35_a]	fw	TTGATT==CATAAT==AAATAA==TTGACA	(2968860-2968865)==(2968884-2968889)==(2968986-2968991)==(2969008-2969013)	0.000254==0.00393==0.000758==0.000171	['+', '+', '-', '-']	37.4244	18==96==16	GCF_023657815.1		NBY36_RS14205	136			not assigned
NZ_CP128003.1	[m35_g]16-20[m10_g]45-100[-m10_a]16-20[-m35_a]	rc	TTGATT==CATAAT==AAATAA==TTGACA	(939410-939415)==(939386-939391)==(939284-939289)==(939262-939267)	0.000253==0.00391==0.000753==0.00017	['-', '-', '+', '+']	37.4244	18==96==16	GCF_048754175.1		QPE33_RS04585	136			not assigned
NZ_CP051160.1	[m35_g]16-20[m10_g]45-100[-m10_a]16-20[-m35_a]	rc	TTGATT==CATAAT==AAATAA==TTGACA	(2332473-2332478)==(2332449-2332454)==(2332347-2332352)==(2332325-2332330)	0.000254==0.00392==0.000756==0.00017	['-', '-', '+', '+']	37.4244	18==96==16	GCF_013376555.1		HF573_RS11605	136			not assigned
NZ_CP185022.1	[m35_g]16-20[m10_g]45-100[-m10_a]16-20[-m35_a]	fw	TTGATT==CATAAT==AAATAA==TTGACA	(815570-815575)==(815594-815599)==(815696-815701)==(815718-815723)	0.000257==0.00398==0.000768==0.000172	['+', '+', '-', '-']	37.4244	18==96==16	GCF_048962295.1		ACOKII_RS04655	136			not assigned
NZ_CP149897.1	[m35_g]16-20[m10_g]45-100[-m10_a]16-20[-m35_a]	rc	TTGATT==CATAAT==AAATAA==TTGACA	(2294842-2294847)==(2294818-2294823)==(2294716-2294721)==(2294694-2294699)	0.000257==0.00398==0.000768==0.000172	['-', '-', '+', '+']	37.4244	18==96==16	GCF_040687775.1		QN031_RS11250	136			not assigned
NZ_CP146852.1	[m35_g]16-20[m10_g]45-100[-m10_a]16-20[-m35_a]	rc	TTGATT==CATAAT==AAATAA==TTGACA	(2396216-2396221)==(2396192-2396197)==(2396090-2396095)==(2396068-2396073)	0.000254==0.00393==0.000758==0.000171	['-', '-', '+', '+']	37.4244	18==96==16	GCF_037099835.1		V9T36_RS11990	136			not assigned
NZ_CP061380.1	[m35_g]16-20[m10_g]45-100[-m10_a]16-20[-m35_a]	rc	TTGATT==CATAAT==AAATAA==TTGACA	(2185374-2185379)==(2185350-2185355)==(2185248-2185253)==(2185226-2185231)	0.000253==0.00391==0.000751==0.00017	['-', '-', '+', '+']	37.4244	18==96==16	GCF_012029895.2		HCV86_RS10605	136			not assigned
NZ_CP129710.1	[m35_g]16-20[m10_g]45-100[-m10_a]16-20[-m35_a]	rc	TTGATT==CATAAT==AAATAA==TTGACA	(2385277-2385282)==(2385253-2385258)==(2385151-2385156)==(2385129-2385134)	0.000257==0.00398==0.000768==0.000172	['-', '-', '+', '+']	37.4244	18==96==16	GCF_030489925.1		QYQ34_RS11775	136			not assigned
NZ_CP024545.1	[m35_g]16-20[m10_g]45-100[-m10_a]16-20[-m35_a]	rc	TTGATT==CATAAT==AAATAA==TTGACA	(2318202-2318207)==(2318178-2318183)==(2318076-2318081)==(2318054-2318059)	0.000255==0.00395==0.000762==0.000171	['-', '-', '+', '+']	37.4244	18==96==16	GCF_002753355.1		CTI65_RS11705	136			not assigned
NZ_CP039936.1	[m35_g]16-20[m10_g]45-100[-m10_a]16-20[-m35_a]	rc	TTGATT==CATAAT==AAATAA==TTGACA	(2363593-2363598)==(2363569-2363574)==(2363467-2363472)==(2363445-2363450)	0.000255==0.00395==0.000762==0.000171	['-', '-', '+', '+']	37.4244	18==96==16	GCF_013378155.1		FC641_RS11665	136			not assigned
NZ_CP041353.1	[m35_g]16-20[m10_g]45-100[-m10_a]16-20[-m35_a]	rc	TTGATT==CATAAT==AAATAA==TTGACA	(2228229-2228234)==(2228205-2228210)==(2228103-2228108)==(2228081-2228086)	0.000255==0.00394==0.00076==0.000171	['-', '-', '+', '+']	37.4244	18==96==16	GCF_006965405.1		FJR44_RS10720	136			not assigned
NZ_CP144986.1	[m35_g]16-20[m10_g]45-100[-m10_a]16-20[-m35_a]	rc	TTGATT==CATAAT==AAATAA==TTGACA	(2251434-2251439)==(2251410-2251415)==(2251308-2251313)==(2251286-2251291)	0.000255==0.00394==0.00076==0.000171	['-', '-', '+', '+']	37.4244	18==96==16	GCF_022790445.2		GOY36_RS11285	135			not assigned
NZ_CP097654.1	[m35_g]16-20[m10_g]45-100[-m10_a]16-20[-m35_a]	rc	TTGATT==CATAAT==AAATAA==TTGACA	(4460121-4460126)==(4460097-4460102)==(4459995-4460000)==(4459973-4459978)	0.000256==0.00397==0.000766==0.000171	['-', '-', '+', '+']	37.4244	18==96==16	GCF_023573645.1		M3T50_RS21740	136			not assigned
NZ_CP032175.1	[m35_g]16-20[m10_g]45-100[-m10_a]16-20[-m35_a]	fw	TTGATT==CATAAT==AAATAA==TTGACA	(5139046-5139051)==(5139070-5139075)==(5139172-5139177)==(5139194-5139199)	0.000257==0.00398==0.000768==0.000172	['+', '+', '-', '-']	37.4244	18==96==16	GCF_003571585.1		AM406_RS26895	136			not assigned
NZ_CP176946.1	[m35_g]16-20[m10_g]45-100[-m10_a]16-20[-m35_a]	fw	TTGATT==CATAAT==AAATAA==TTGACA	(4219639-4219644)==(4219663-4219668)==(4219765-4219770)==(4219787-4219792)	0.000256==0.00397==0.000766==0.000171	['+', '+', '-', '-']	37.4244	18==96==16	GCF_046623235.1		ACLAIF_RS20645	136			not assigned
NZ_CP132987.1	[m35_g]16-20[m10_g]45-100[-m10_a]16-20[-m35_a]	rc	TTGATT==CATAAT==AAATAA==TTGACA	(600506-600511)==(600482-600487)==(600380-600385)==(600358-600363)	0.000255==0.00395==0.000762==0.000171	['-', '-', '+', '+']	37.4244	18==96==16	GCF_030863985.1		RBH05_RS02865	136			not assigned
NZ_CP159144.1	[m35_g]16-20[m10_g]45-100[-m10_a]16-20[-m35_a]	fw	TTGATT==CATAAT==AAATAA==TTGACA	(1988383-1988388)==(1988407-1988412)==(1988509-1988514)==(1988531-1988536)	0.000256==0.00397==0.000766==0.000171	['+', '+', '-', '-']	37.4244	18==96==16	GCF_040436715.1		ABU985_RS10940	136			not assigned
NZ_CP018438.1	[m35_g]16-20[m10_g]45-100[-m10_a]16-20[-m35_a]	rc	TTGATT==CATAAT==AAATAA==TTGACA	(2282636-2282641)==(2282612-2282617)==(2282510-2282515)==(2282488-2282493)	0.000256==0.00396==0.000764==0.000171	['-', '-', '+', '+']	37.4244	18==96==16	GCF_001902415.1		BB746_RS30280	136			not assigned
NZ_CP039960.1	[m35_g]16-20[m10_g]45-100[-m10_a]16-20[-m35_a]	rc	TTGATT==CATAAT==AAATAA==TTGACA	(2363659-2363664)==(2363635-2363640)==(2363533-2363538)==(2363511-2363516)	0.000255==0.00395==0.000762==0.000171	['-', '-', '+', '+']	37.4244	18==96==16	GCF_013378315.1		FC649_RS11665	136			not assigned
[truncated: 17,690 more rows]

## Sheet: Legend
List of the dual-promoter sites found in selected genomes from RefSeq
	Column	Description
0	sequence_name	ID of the sequence on which the candidate motif system site was found
1	diagram	specification of the motif system searched
[truncated: 14 more rows]
