# Supplementary material for: Bacteria sense the antibiotic rifampicin through a widespread dual-promoter based alarm system
Source: Nucleic Acids Res. 2026 Jan 14;54(2):gkaf1407. doi: 10.1093/nar/gkaf1407 (PMC12802891; doi:10.1093/nar/gkaf1407)
Supplement: gkaf1407_Supplemental_Files [file gkaf1407_supplemental_files.zip › Supplementary Table S4.xlsx]

## Sheet: Supplementary Table S4
cluster_representative	cluster_size	seq_header	annot_info
FLM33_RS19165	2996	NZ_CP042315.1 Klebsiella pneumoniae strain 89-17 chromosome, complete genome	ID=cds-WP_002908189.1;Parent=gene-FLM33_RS19165;Dbxref=GenBank:WP_002908189.1;Name=WP_002908189.1;gbkey=CDS;inference=COORDINATES: similar to AA sequence:RefSeq:YP_005227329.1;locus_tag=FLM33_RS19165;product=hypothetical protein;protein_id=WP_002908189.1;transl_table=11
AB8K34_RS25265	2681	NZ_CP165751.1 Klebsiella pneumoniae strain CRE139 chromosome, complete genome	ID=cds-WP_002916572.1;Parent=gene-AB8K34_RS25265;Dbxref=GenBank:WP_002916572.1;Name=WP_002916572.1;Ontology_term=GO:0008295,GO:0008783;gbkey=CDS;gene=speB;go_function=agmatinase activity|0008783||IEA;go_process=spermidine biosynthetic process|0008295||IEA;inference=COORDINATES: similar to AA sequence:RefSeq:WP_008499737.1;locus_tag=AB8K34_RS25265;product=agmatinase;protein_id=WP_002916572.1;trans…
C1P60_RS19360	1575	NZ_CP026814.1 Shigella boydii strain 83-578 chromosome, complete genome	ID=cds-WP_001295424.1;Parent=gene-C1P60_RS19360;Dbxref=GenBank:WP_001295424.1;Name=WP_001295424.1;Ontology_term=GO:0004849;gbkey=CDS;gene=udk;go_function=uridine kinase activity|0004849||IEA;inference=COORDINATES: similar to AA sequence:RefSeq:NP_707960.1;locus_tag=C1P60_RS19360;product=uridine kinase;protein_id=WP_001295424.1;transl_table=11
NST84_RS15010	1037	NZ_CP152002.1 Paenibacillus sp. FSL R7-0345 chromosome, complete genome	ID=cds-WP_342561000.1;Parent=gene-NST84_RS15010;Dbxref=GenBank:WP_342561000.1;Name=WP_342561000.1;Ontology_term=GO:0016310,GO:0005524,GO:0016301;gbkey=CDS;gene=ppsA;go_function=ATP binding|0005524||IEA,kinase activity|0016301||IEA;go_process=phosphorylation|0016310||IEA;inference=COORDINATES: similar to AA sequence:RefSeq:WP_013082734.1;locus_tag=NST84_RS15010;product=phosphoenolpyruvate synthase…
BN117_RS03050	783	NC_018828.1 Bordetella parapertussis Bpp5, complete sequence	ID=cds-WP_015038921.1;Parent=gene-BN117_RS03050;Dbxref=GenBank:WP_015038921.1;Name=WP_015038921.1;Ontology_term=GO:0006355,GO:0003677;gbkey=CDS;go_function=DNA binding|0003677||IEA;go_process=regulation of DNA-templated transcription|0006355||IEA;inference=COORDINATES: similar to AA sequence:RefSeq:WP_015038921.1;locus_tag=BN117_RS03050;product=TetR/AcrR family transcriptional regulator;protein_i…
BH373_RS22295	664	NZ_CP017405.1 Bordetella pertussis strain 25525 chromosome, complete genome	ID=cds-WP_019247171.1;Parent=gene-BH373_RS22295;Dbxref=GenBank:WP_019247171.1;Name=WP_019247171.1;gbkey=CDS;inference=COORDINATES: similar to AA sequence:RefSeq:WP_019247171.1;locus_tag=BH373_RS22295;product=hypothetical protein;protein_id=WP_019247171.1;transl_table=11
Q2F48_RS09010	541	NZ_CP130164.1 Aeromonas caviae strain WZDHY22015 chromosome, complete genome	ID=cds-WP_010674991.1;Parent=gene-Q2F48_RS09010;Dbxref=GenBank:WP_010674991.1;Name=WP_010674991.1;Ontology_term=GO:0006355,GO:0003677,GO:0030527;gbkey=CDS;go_function=DNA binding|0003677||IEA,structural constituent of chromatin|0030527||IEA;go_process=regulation of DNA-templated transcription|0006355||IEA;inference=COORDINATES: similar to AA sequence:RefSeq:WP_005359895.1;locus_tag=Q2F48_RS09010;…
L0M14_RS24825	306	NZ_CP090978.1 Paenibacillus hexagrammi strain YPD9-1 chromosome, complete genome	ID=cds-WP_235119118.1;Parent=gene-L0M14_RS24825;Dbxref=GenBank:WP_235119118.1;Name=WP_235119118.1;gbkey=CDS;gene=helD;inference=COORDINATES: similar to AA sequence:RefSeq:WP_006211417.1;locus_tag=L0M14_RS24825;product=RNA polymerase recycling motor HelD;protein_id=WP_235119118.1;transl_table=11
R2B70_RS08445	228	NZ_CP137630.1 Aeromonas sp. XH chromosome, complete genome	ID=cds-WP_029314418.1;Parent=gene-R2B70_RS08445;Dbxref=GenBank:WP_029314418.1;Name=WP_029314418.1;Ontology_term=GO:0006099,GO:0000104,GO:0009055,GO:0016020,GO:0045273;gbkey=CDS;gene=sdhC;go_component=membrane|0016020||IEA,respiratory chain complex II (succinate dehydrogenase)|0045273||IEA;go_function=succinate dehydrogenase activity|0000104||IEA,electron transfer activity|0009055||IEA;go_process=…
Zagreb_RS17380	215	NZ_CP124606.1 Burkholderia mallei strain Zagreb chromosome 2, complete sequence	ID=cds-WP_004186661.1;Parent=gene-Zagreb_RS17380;Dbxref=GenBank:WP_004186661.1;Name=WP_004186661.1;Ontology_term=GO:0006457,GO:0005524,GO:0016887;gbkey=CDS;gene=groES;go_function=ATP binding|0005524||IEA,ATP hydrolysis activity|0016887||IEA;go_process=protein folding|0006457||IEA;inference=COORDINATES: similar to AA sequence:RefSeq:WP_011544732.1;locus_tag=Zagreb_RS17380;product=co-chaperone GroE…
FOB25_RS00115	209	NZ_CP044098.1 Citrobacter portucalensis strain FDAARGOS_617 chromosome, complete genome	ID=cds-WP_003032406.1;Parent=gene-FOB25_RS00115;Dbxref=GenBank:WP_003032406.1;Name=WP_003032406.1;gbkey=CDS;gene=mgtS;inference=COORDINATES: similar to AA sequence:RefSeq:YP_001165319.1;locus_tag=FOB25_RS00115;product=protein MgtS;protein_id=WP_003032406.1;transl_table=11
HUZ48_RS23190	207	NZ_CP055213.1 Klebsiella quasipneumoniae strain STEFF_21 chromosome, complete genome	ID=cds-WP_023291640.1;Parent=gene-HUZ48_RS23190;Dbxref=GenBank:WP_023291640.1;Name=WP_023291640.1;Ontology_term=GO:0015891,GO:0015343,GO:0038023,GO:0009279;gbkey=CDS;go_component=cell outer membrane|0009279||IEA;go_function=siderophore-iron transmembrane transporter activity|0015343||IEA,signaling receptor activity|0038023||IEA;go_process=siderophore transport|0015891||IEA;inference=COORDINATES: …
AAHX80_RS09480	177	NZ_CP153207.1 Klebsiella variicola subsp. variicola strain T7-032 chromosome, complete genome	ID=cds-WP_374746811.1;Parent=gene-AAHX80_RS09480;Dbxref=GenBank:WP_374746811.1;Name=WP_374746811.1;gbkey=CDS;gene=yedD;inference=COORDINATES: similar to AA sequence:RefSeq:WP_008804211.1;locus_tag=AAHX80_RS09480;product=lipoprotein YedD;protein_id=WP_374746811.1;transl_table=11
ACNFXD_RS10790	168	NZ_CP181433.1 Lactiplantibacillus plantarum strain LP4 chromosome, complete genome	ID=cds-WP_003645906.1;Parent=gene-ACNFXD_RS10790;Dbxref=GenBank:WP_003645906.1;Name=WP_003645906.1;Ontology_term=GO:0042802;gbkey=CDS;go_function=identical protein binding|0042802||IEA;inference=COORDINATES: similar to AA sequence:RefSeq:WP_003642648.1;locus_tag=ACNFXD_RS10790;product=universal stress protein;protein_id=WP_003645906.1;transl_table=11
GH266_RS20270	167	NZ_CP046908.1 Stappia indica strain PHM037 chromosome, complete genome	ID=cds-WP_158195443.1;Parent=gene-GH266_RS20270;Dbxref=GenBank:WP_158195443.1;Name=WP_158195443.1;Ontology_term=GO:0005524,GO:0016887,GO:0042626,GO:0140359;gbkey=CDS;go_function=ATP binding|0005524||IEA,ATP hydrolysis activity|0016887||IEA,ATPase-coupled transmembrane transporter activity|0042626||IEA,ABC-type transporter activity|0140359||IEA;inference=COORDINATES: protein motif:HMM:NF012235.6;l…
B9N48_RS15550	159	NZ_CP021169.1 Bacillus subtilis strain TLO3 chromosome, complete genome	ID=cds-WP_024571879.1;Parent=gene-B9N48_RS15550;Dbxref=GenBank:WP_024571879.1;Name=WP_024571879.1;gbkey=CDS;gene=cdoA;inference=COORDINATES: similar to AA sequence:RefSeq:NP_390992.1;locus_tag=B9N48_RS15550;product=cysteine dioxygenase;protein_id=WP_024571879.1;transl_table=11
psyc5s11_RS13450	117	NZ_AP024849.1 Clostridium gelidum strain C5S11 chromosome, complete genome	ID=cds-WP_224038076.1;Parent=gene-psyc5s11_RS13450;Dbxref=GenBank:WP_224038076.1;Name=WP_224038076.1;gbkey=CDS;inference=COORDINATES: similar to AA sequence:RefSeq:WP_014520753.1;locus_tag=psyc5s11_RS13450;product=ferritin;protein_id=WP_224038076.1;transl_table=11
BBB37_RS09400	113	NZ_CP016339.1 Bordetella pertussis strain C927 chromosome, complete genome	ID=cds-WP_080019431.1;Parent=gene-BBB37_RS09400;Dbxref=GenBank:WP_080019431.1;Name=WP_080019431.1;Ontology_term=GO:0006486,GO:0016757;gbkey=CDS;go_function=glycosyltransferase activity|0016757||IEA;go_process=protein glycosylation|0006486||IEA;inference=COORDINATES: similar to AA sequence:RefSeq:WP_004568457.1;locus_tag=BBB37_RS09400;product=glycosyltransferase family A protein;protein_id=WP_0800…
JAV55_RS18610	104	NZ_CP065943.1 Bacillus licheniformis strain H2 chromosome, complete genome	ID=cds-WP_003185736.1;Parent=gene-JAV55_RS18610;Dbxref=GenBank:WP_003185736.1;Name=WP_003185736.1;gbkey=CDS;inference=COORDINATES: similar to AA sequence:RefSeq:WP_006639268.1;locus_tag=JAV55_RS18610;product=YigZ family protein;protein_id=WP_003185736.1;transl_table=11
QFB85_RS06810	96	NZ_CP123607.1 Serratia marcescens strain RMCH-M16-N chromosome, complete genome	ID=cds-WP_280631385.1;Parent=gene-QFB85_RS06810;Dbxref=GenBank:WP_280631385.1;Name=WP_280631385.1;Ontology_term=GO:0016616;gbkey=CDS;go_function=oxidoreductase activity%2C acting on the CH-OH group of donors%2C NAD or NADP as acceptor|0016616||IEA;inference=COORDINATES: similar to AA sequence:RefSeq:WP_015378530.1;locus_tag=QFB85_RS06810;product=mannitol dehydrogenase family protein;protein_id=WP…
VRB63_RS19415	89	NZ_CP142223.1 Erwinia aphidicola strain W10_5 chromosome, complete genome	ID=cds-WP_048917798.1;Parent=gene-VRB63_RS19415;Dbxref=GenBank:WP_048917798.1;Name=WP_048917798.1;Ontology_term=GO:0006355,GO:0003700,GO:0043565;gbkey=CDS;go_function=DNA-binding transcription factor activity|0003700||IEA,sequence-specific DNA binding|0043565||IEA;go_process=regulation of DNA-templated transcription|0006355||IEA;inference=COORDINATES: similar to AA sequence:RefSeq:WP_004160985.1;…
VRC31_RS15555	89	NZ_CP142300.1 Erwinia aphidicola strain B10_3 chromosome, complete genome	ID=cds-WP_338493879.1;Parent=gene-VRC31_RS15555;Dbxref=GenBank:WP_338493879.1;Name=WP_338493879.1;Ontology_term=GO:0071111;gbkey=CDS;go_function=cyclic-guanylate-specific phosphodiesterase activity|0071111||IEA;inference=COORDINATES: similar to AA sequence:RefSeq:WP_012440794.1;locus_tag=VRC31_RS15555;product=EAL domain-containing protein;protein_id=WP_338493879.1;transl_table=11
V1599_RS13100	84	NZ_CP143776.1 Enterobacter sp. ECC-175 chromosome, complete genome	ID=cds-WP_395300197.1;Parent=gene-V1599_RS13100;Dbxref=GenBank:WP_395300197.1;Name=WP_395300197.1;gbkey=CDS;inference=COORDINATES: similar to AA sequence:RefSeq:WP_013096697.1;locus_tag=V1599_RS13100;product=DUF1120 domain-containing protein;protein_id=WP_395300197.1;transl_table=11
ACNIRT_RS23155	83	NZ_CP182630.1 Salmonella enterica subsp. enterica serovar Infantis strain N24-1008-GF4 plasmid pN24-1008-GF4-A, complete sequence	ID=cds-WP_052259757.1;Parent=gene-ACNIRT_RS23155;Dbxref=GenBank:WP_052259757.1;Name=WP_052259757.1;Ontology_term=GO:0006354,GO:0006355,GO:0140673;gbkey=CDS;go_process=DNA-templated transcription elongation|0006354||IEA,regulation of DNA-templated transcription|0006355||IEA,transcription elongation-coupled chromatin remodeling|0140673||IEA;inference=COORDINATES: protein motif:HMM:NF014417.6;locus_…
J3C54_RS07835	78	NZ_CP071751.1 Burkholderia pseudomallei strain VBM23831 chromosome 1, complete sequence	ID=cds-WP_207876188.1;Parent=gene-J3C54_RS07835;Dbxref=GenBank:WP_207876188.1;Name=WP_207876188.1;Ontology_term=GO:0006355,GO:0003677,GO:0003700;gbkey=CDS;go_function=DNA binding|0003677||IEA,DNA-binding transcription factor activity|0003700||IEA;go_process=regulation of DNA-templated transcription|0006355||IEA;inference=COORDINATES: protein motif:HMM:NF015431.6;locus_tag=J3C54_RS07835;product=Ly…
QUF08_RS11835	75	NZ_AP028119.1 Edwardsiella ictaluri strain STA22820 chromosome, complete genome	ID=cds-WP_015871894.1;Parent=gene-QUF08_RS11835;Dbxref=GenBank:WP_015871894.1;Name=WP_015871894.1;Ontology_term=GO:0006355,GO:0003677,GO:0003700;gbkey=CDS;go_function=DNA binding|0003677||IEA,DNA-binding transcription factor activity|0003700||IEA;go_process=regulation of DNA-templated transcription|0006355||IEA;inference=COORDINATES: similar to AA sequence:RefSeq:WP_015871894.1;locus_tag=QUF08_RS…
LUX40_RS15130	72	NZ_CP089385.1 Klebsiella variicola subsp. variicola strain KPN692 chromosome, complete genome	ID=cds-WP_269755926.1;Parent=gene-LUX40_RS15130;Dbxref=GenBank:WP_269755926.1;Name=WP_269755926.1;gbkey=CDS;inference=COORDINATES: protein motif:HMM:NF017409.5;locus_tag=LUX40_RS15130;product=type VI secretion system contractile sheath small subunit;protein_id=WP_269755926.1;transl_table=11
AAG992_RS02775	72	NZ_CP152403.1 Pasteurella multocida strain P154 chromosome, complete genome	ID=cds-WP_014390988.1;Parent=gene-AAG992_RS02775;Dbxref=GenBank:WP_014390988.1;Name=WP_014390988.1;gbkey=CDS;inference=COORDINATES: similar to AA sequence:RefSeq:WP_014390988.1;locus_tag=AAG992_RS02775;product=DUF5376 family protein;protein_id=WP_014390988.1;transl_table=11
AAGU40_RS14565	72	NZ_CP152144.1 Edwardsiella ictaluri strain Ei-VN2C02 chromosome, complete genome	ID=cds-WP_015872466.1;Parent=gene-AAGU40_RS14565;Dbxref=GenBank:WP_015872466.1;Name=WP_015872466.1;gbkey=CDS;gene=pncC;inference=COORDINATES: similar to AA sequence:RefSeq:WP_015872466.1;locus_tag=AAGU40_RS14565;product=nicotinamide-nucleotide amidase;protein_id=WP_015872466.1;transl_table=11
FZF21_RS14150	70	NZ_CP043438.2 Enterobacter sp. LU1 chromosome, complete genome	ID=cds-WP_063946227.1;Parent=gene-FZF21_RS14150;Dbxref=GenBank:WP_063946227.1;Name=WP_063946227.1;gbkey=CDS;inference=COORDINATES: similar to AA sequence:RefSeq:WP_017693062.1;locus_tag=FZF21_RS14150;product=hypothetical protein;protein_id=WP_063946227.1;transl_table=11
A4U70_RS19575	69	NZ_CP015120.1 Klebsiella pneumoniae strain kp757 chromosome, complete genome	ID=cds-WP_032427826.1;Parent=gene-A4U70_RS19575;Dbxref=GenBank:WP_032427826.1;Name=WP_032427826.1;gbkey=CDS;inference=COORDINATES: similar to AA sequence:RefSeq:WP_004201108.1;locus_tag=A4U70_RS19575;product=hypothetical protein;protein_id=WP_032427826.1;transl_table=11
AB3M40_RS16155	65	NZ_CP162024.1 Klebsiella variicola strain FS2 chromosome, complete genome	ID=cds-WP_016160704.1;Parent=gene-AB3M40_RS16155;Dbxref=GenBank:WP_016160704.1;Name=WP_016160704.1;gbkey=CDS;inference=COORDINATES: similar to AA sequence:RefSeq:WP_008807675.1;locus_tag=AB3M40_RS16155;product=BPL-N domain-containing protein;protein_id=WP_016160704.1;transl_table=11
KUD97_RS07185	64	NZ_CP077745.1 Desulfovibrio desulfuricans strain Edelweiss chromosome, complete genome	ID=cds-WP_227118756.1;Parent=gene-KUD97_RS07185;Dbxref=GenBank:WP_227118756.1;Name=WP_227118756.1;Ontology_term=GO:0016491,GO:0070403;gbkey=CDS;go_function=oxidoreductase activity|0016491||IEA,NAD+ binding|0070403||IEA;inference=COORDINATES: similar to AA sequence:RefSeq:WP_008682891.1;locus_tag=KUD97_RS07185;product=SDR family NAD(P)-dependent oxidoreductase;protein_id=WP_227118756.1;transl_tabl…
Q7396_RS08240	63	NZ_CP131468.1 Klebsiella pneumoniae strain KP_NORM_BLD_112590 chromosome, complete genome	ID=cds-WP_071579603.1;Parent=gene-Q7396_RS08240;Dbxref=GenBank:WP_071579603.1;Name=WP_071579603.1;gbkey=CDS;inference=COORDINATES: protein motif:HMM:NF023665.5;locus_tag=Q7396_RS08240;product=DUF3606 domain-containing protein;protein_id=WP_071579603.1;transl_table=11
D6T62_RS05350	60	NZ_CP032513.1 Shigella flexneri strain SFL1520 chromosome, complete genome	ID=cds-WP_000571608.1;Parent=gene-D6T62_RS05350;Dbxref=GenBank:WP_000571608.1;Name=WP_000571608.1;gbkey=CDS;inference=COORDINATES: similar to AA sequence:RefSeq:WP_005105564.1;locus_tag=D6T62_RS05350;product=hypothetical protein;protein_id=WP_000571608.1;transl_table=11
HEC60_RS12650	54	NZ_CP050811.1 Yokenella regensburgei strain W13 chromosome, complete genome	ID=cds-WP_167809414.1;Parent=gene-HEC60_RS12650;Dbxref=GenBank:WP_167809414.1;Name=WP_167809414.1;Ontology_term=GO:0006355,GO:0003677,GO:0003700;gbkey=CDS;go_function=DNA binding|0003677||IEA,DNA-binding transcription factor activity|0003700||IEA;go_process=regulation of DNA-templated transcription|0006355||IEA;inference=COORDINATES: similar to AA sequence:RefSeq:WP_001763423.1;locus_tag=HEC60_RS…
MRUB_RS06450	51	NC_013946.1 Meiothermus ruber DSM 1279, complete sequence	ID=cds-WP_081439949.1;Parent=gene-MRUB_RS06450;Dbxref=GenBank:WP_081439949.1;Name=WP_081439949.1;gbkey=CDS;inference=COORDINATES: similar to AA sequence:RefSeq:WP_013013552.1;locus_tag=MRUB_RS06450;product=ROK family protein;protein_id=WP_081439949.1;transl_table=11
WP_095033700.1_gene-NFJ31_RS14165	50	NZ_CP099291.1 Citrobacter freundii strain RHB03-E1-C03 chromosome, complete genome	WP_095033700.1 MULTISPECIES: IS1-like element IS1B family transposase [Bacteria]
GTID1_RS04300	50	NZ_CP017690.1 Geobacillus thermodenitrificans strain ID-1 chromosome, complete genome	ID=cds-WP_008878630.1;Parent=gene-GTID1_RS04300;Dbxref=GenBank:WP_008878630.1;Name=WP_008878630.1;Ontology_term=GO:0006412,GO:0003735,GO:0005840;gbkey=CDS;gene=rpmB;go_component=ribosome|0005840||IEA;go_function=structural constituent of ribosome|0003735||IEA;go_process=translation|0006412||IEA;inference=COORDINATES: similar to AA sequence:RefSeq:WP_015863405.1;locus_tag=GTID1_RS04300;product=50S…
RHM60_RS12380	49	NZ_CP133785.1 Pseudomonas sp. MH9.3 chromosome, complete genome	ID=cds-WP_209984981.1;Parent=gene-RHM60_RS12380;Dbxref=GenBank:WP_209984981.1;Name=WP_209984981.1;Ontology_term=GO:0006508,GO:0030163,GO:0004176,GO:0004252,GO:0005524;gbkey=CDS;go_function=ATP-dependent peptidase activity|0004176||IEA,serine-type endopeptidase activity|0004252||IEA,ATP binding|0005524||IEA;go_process=proteolysis|0006508||IEA,protein catabolic process|0030163||IEA;inference=COORDI…
AB8W28_RS03385	46	NZ_CP165996.1 Cronobacter universalis strain LMG26249 chromosome, complete genome	ID=cds-WP_038857304.1;Parent=gene-AB8W28_RS03385;Dbxref=GenBank:WP_038857304.1;Name=WP_038857304.1;gbkey=CDS;gene=cfa;inference=COORDINATES: similar to AA sequence:RefSeq:NP_416178.1;locus_tag=AB8W28_RS03385;product=cyclopropane fatty acyl phospholipid synthase;protein_id=WP_038857304.1;transl_table=11
NQ535_RS06995	43	NZ_CP102272.1 [Clostridium] asparagiforme DSM 15981 chromosome, complete genome	ID=cds-WP_040412166.1;Parent=gene-NQ535_RS06995;Dbxref=GenBank:WP_040412166.1;Name=WP_040412166.1;gbkey=CDS;inference=COORDINATES: similar to AA sequence:RefSeq:WP_007715848.1;locus_tag=NQ535_RS06995;product=ABC transporter substrate-binding protein;protein_id=WP_040412166.1;transl_table=11
ACPEAO_RS18065	43	NZ_CP187220.1 Ralstonia solanacearum strain NCSU_RsMR-FL01 plasmid unnamed, complete sequence	ID=cds-WP_256669471.1;Parent=gene-ACPEAO_RS18065;Dbxref=GenBank:WP_256669471.1;Name=WP_256669471.1;gbkey=CDS;inference=COORDINATES: similar to AA sequence:RefSeq:WP_014631830.1;locus_tag=ACPEAO_RS18065;product=hypothetical protein;protein_id=WP_256669471.1;transl_table=11
CEQ75_RS07920	41	NZ_CP022121.1 Dehalobacterium formicoaceticum strain DMC chromosome, complete genome	ID=cds-WP_089609852.1;Parent=gene-CEQ75_RS07920;Dbxref=GenBank:WP_089609852.1;Name=WP_089609852.1;Ontology_term=GO:0005524,GO:0016887,GO:0042626,GO:0140359,GO:0055052;gbkey=CDS;go_component=ATP-binding cassette (ABC) transporter complex%2C substrate-binding subunit-containing|0055052||IEA;go_function=ATP binding|0005524||IEA,ATP hydrolysis activity|0016887||IEA,ATPase-coupled transmembrane transp…
CFBP7129_RS02925	39	NZ_CP039922.1 Agrobacterium tumefaciens strain CFBP7129 chromosome circular, complete sequence	ID=cds-WP_137003071.1;Parent=gene-CFBP7129_RS02925;Dbxref=GenBank:WP_137003071.1;Name=WP_137003071.1;gbkey=CDS;inference=COORDINATES: similar to AA sequence:RefSeq:WP_020812989.1;locus_tag=CFBP7129_RS02925;product=ABC transporter substrate-binding protein;protein_id=WP_137003071.1;transl_table=11
J6N75_RS24480	38	NZ_CP072199.1 Serratia marcescens subsp. marcescens ATCC 13880 chromosome, complete genome	ID=cds-WP_028127738.1;Parent=gene-J6N75_RS24480;Dbxref=GenBank:WP_028127738.1;Name=WP_028127738.1;gbkey=CDS;inference=COORDINATES: similar to AA sequence:RefSeq:WP_019453678.1;locus_tag=J6N75_RS24480;product=phage holin family protein;protein_id=WP_028127738.1;transl_table=11
AAHX85_RS11765	36	NZ_CP153194.1 Klebsiella quasipneumoniae subsp. quasipneumoniae strain T7-072 chromosome, complete genome	ID=cds-WP_139620266.1;Parent=gene-AAHX85_RS11765;Dbxref=GenBank:WP_139620266.1;Name=WP_139620266.1;gbkey=CDS;inference=COORDINATES: similar to AA sequence:RefSeq:WP_004180075.1;locus_tag=AAHX85_RS11765;product=inorganic diphosphatase;protein_id=WP_139620266.1;transl_table=11
OGZ29_RS15585	36	NZ_OX291654.1 Serratia marcescens strain SJC1039 chromosome 1, complete sequence	ID=cds-WP_060427181.1;Parent=gene-OGZ29_RS15585;Dbxref=GenBank:WP_060427181.1;Name=WP_060427181.1;gbkey=CDS;inference=COORDINATES: similar to AA sequence:RefSeq:WP_017894375.1;locus_tag=OGZ29_RS15585;product=AMP-binding protein;protein_id=WP_060427181.1;transl_table=11
B7R87_RS23600	35	NZ_CP020700.1 Streptomyces tsukubensis strain NRRL 18488 chromosome, complete genome	ID=cds-WP_006346535.1;Parent=gene-B7R87_RS23600;Dbxref=GenBank:WP_006346535.1;Name=WP_006346535.1;gbkey=CDS;inference=COORDINATES: similar to AA sequence:RefSeq:WP_006346535.1;locus_tag=B7R87_RS23600;product=UvrD-helicase domain-containing protein;protein_id=WP_006346535.1;transl_table=11
I8N79_RS25955	34	NZ_CP065842.1 Klebsiella quasipneumoniae strain KqPF9 plasmid p1, complete sequence	ID=cds-WP_042014825.1;Parent=gene-I8N79_RS25955;Dbxref=GenBank:WP_042014825.1;Name=WP_042014825.1;gbkey=CDS;inference=COORDINATES: similar to AA sequence:RefSeq:WP_012540223.1;locus_tag=I8N79_RS25955;product=TerD family protein;protein_id=WP_042014825.1;transl_table=11
KST07_RS07750	32	NZ_CP077184.1 Fusobacterium nucleatum strain SB030 chromosome, complete genome	ID=cds-WP_029597832.1;Parent=gene-KST07_RS07750;Dbxref=GenBank:WP_029597832.1;Name=WP_029597832.1;Ontology_term=GO:0003677;gbkey=CDS;go_function=DNA binding|0003677||IEA;inference=COORDINATES: similar to AA sequence:RefSeq:WP_005899751.1;locus_tag=KST07_RS07750;product=winged helix-turn-helix transcriptional regulator;protein_id=WP_029597832.1;transl_table=11
LP089_RS11540	31	NZ_CP087863.1 Moraxella bovis strain SAM57926 chromosome, complete genome	ID=cds-WP_078274277.1;Parent=gene-LP089_RS11540;Dbxref=GenBank:WP_078274277.1;Name=WP_078274277.1;gbkey=CDS;inference=COORDINATES: protein motif:HMM:NF015232.6;locus_tag=LP089_RS11540;product=roadblock/LC7 domain-containing protein;protein_id=WP_078274277.1;transl_table=11
ACLKL9_RS05655	30	NZ_CP178219.1 Levilactobacillus brevis strain H8 chromosome, complete genome	ID=cds-WP_011667495.1;Parent=gene-ACLKL9_RS05655;Dbxref=GenBank:WP_011667495.1;Name=WP_011667495.1;gbkey=CDS;inference=COORDINATES: similar to AA sequence:RefSeq:WP_011667495.1;locus_tag=ACLKL9_RS05655;product=hypothetical protein;protein_id=WP_011667495.1;transl_table=11
JGY86_RS13565	30	NZ_CP067066.1 Raoultella sp. XY-1 chromosome, complete genome	ID=cds-WP_088402645.1;Parent=gene-JGY86_RS13565;Dbxref=GenBank:WP_088402645.1;Name=WP_088402645.1;Ontology_term=GO:0005524;gbkey=CDS;go_function=ATP binding|0005524||IEA;inference=COORDINATES: similar to AA sequence:RefSeq:WP_016946760.1;locus_tag=JGY86_RS13565;product=ABC-F family ATP-binding cassette domain-containing protein;protein_id=WP_088402645.1;transl_table=11
R5028_RS07245	30	NZ_CP137486.1 Pseudomonas aeruginosa strain HPA2660 chromosome, complete genome	ID=cds-WP_065761995.1;Parent=gene-R5028_RS07245;Dbxref=GenBank:WP_065761995.1;Name=WP_065761995.1;gbkey=CDS;inference=COORDINATES: similar to AA sequence:RefSeq:WP_001201003.1;locus_tag=R5028_RS07245;product=cupin domain-containing protein;protein_id=WP_065761995.1;transl_table=11
KU672_RS23265	29	NZ_CP077812.1 Klebsiella pneumoniae strain FF1083 chromosome, complete genome	ID=cds-WP_024250626.1;Parent=gene-KU672_RS23265;Dbxref=GenBank:WP_024250626.1;Name=WP_024250626.1;gbkey=CDS;inference=COORDINATES: ab initio prediction:GeneMarkS-2+;locus_tag=KU672_RS23265;product=hypothetical protein;protein_id=WP_024250626.1;transl_table=11
B1774_RS03595	29	NZ_CP019866.1 Dehalococcoides mccartyi strain KBTCE3 chromosome, complete genome	ID=cds-WP_041342228.1;Parent=gene-B1774_RS03595;Dbxref=GenBank:WP_041342228.1;Name=WP_041342228.1;Ontology_term=GO:0006355,GO:0003677,GO:0003700;gbkey=CDS;go_function=DNA binding|0003677||IEA,DNA-binding transcription factor activity|0003700||IEA;go_process=regulation of DNA-templated transcription|0006355||IEA;inference=COORDINATES: similar to AA sequence:RefSeq:WP_011309350.1;locus_tag=B1774_RS…
PWH52_RS17900	28	NZ_CP119084.1 Franconibacter daqui strain HNU6-13 chromosome, complete genome	ID=cds-WP_048887917.1;Parent=gene-PWH52_RS17900;Dbxref=GenBank:WP_048887917.1;Name=WP_048887917.1;Ontology_term=GO:0009103,GO:0016020;gbkey=CDS;gene=wzz(fepE);go_component=membrane|0016020||IEA;go_process=lipopolysaccharide biosynthetic process|0009103||IEA;inference=COORDINATES: similar to AA sequence:RefSeq:WP_014071619.1;locus_tag=PWH52_RS17900;product=LPS O-antigen length regulator Wzz(fepE);…
I5P96_RS11205	27	NZ_CP065377.1 Faecalibacterium prausnitzii strain Fp77 chromosome, complete genome	ID=cds-WP_223382148.1;Parent=gene-I5P96_RS11205;Dbxref=GenBank:WP_223382148.1;Name=WP_223382148.1;Ontology_term=GO:0006355,GO:0003700,GO:0043565;gbkey=CDS;go_function=DNA-binding transcription factor activity|0003700||IEA,sequence-specific DNA binding|0043565||IEA;go_process=regulation of DNA-templated transcription|0006355||IEA;inference=COORDINATES: similar to AA sequence:RefSeq:WP_005946244.1;…
E2R23_RS14230	27	NZ_CP037969.1 Burkholderia pseudomallei strain BPs123 chromosome 2, complete sequence	ID=cds-WP_134220659.1;Parent=gene-E2R23_RS14230;Dbxref=GenBank:WP_134220659.1;Name=WP_134220659.1;gbkey=CDS;inference=COORDINATES: similar to AA sequence:RefSeq:WP_009941162.1;locus_tag=E2R23_RS14230;product=DUF3857 domain-containing protein;protein_id=WP_134220659.1;transl_table=11
LP103_RS00135	26	NZ_CP087844.1 Moraxella bovis strain SAM58105 chromosome, complete genome	ID=cds-WP_158079655.1;Parent=gene-LP103_RS00135;Dbxref=GenBank:WP_158079655.1;Name=WP_158079655.1;gbkey=CDS;inference=COORDINATES: ab initio prediction:GeneMarkS-2+;locus_tag=LP103_RS00135;product=hypothetical protein;protein_id=WP_158079655.1;transl_table=11
RAH40_RS07920	25	NZ_CP132910.1 Geothrix sp. 21YS21S-2 chromosome, complete genome	ID=cds-WP_306601550.1;Parent=gene-RAH40_RS07920;Dbxref=GenBank:WP_306601550.1;Name=WP_306601550.1;Ontology_term=GO:0006355,GO:0005524,GO:0008134;gbkey=CDS;go_function=ATP binding|0005524||IEA,transcription factor binding|0008134||IEA;go_process=regulation of DNA-templated transcription|0006355||IEA;inference=COORDINATES: similar to AA sequence:RefSeq:WP_012238940.1;locus_tag=RAH40_RS07920;product…
ACH516_RS05290	24	NZ_CP172316.1 Mycobacterium avium subsp. paratuberculosis strain HLJ160 chromosome, complete genome	ID=cds-WP_123766518.1;Parent=gene-ACH516_RS05290;Dbxref=GenBank:WP_123766518.1;Name=WP_123766518.1;gbkey=CDS;inference=COORDINATES: ab initio prediction:GeneMarkS-2+;locus_tag=ACH516_RS05290;product=hypothetical protein;protein_id=WP_123766518.1;transl_table=11
AABD69_RS03940	24	NZ_CP150945.1 Edwardsiella piscicida strain 6-30 IP D16-014 chromosome, complete genome	ID=cds-WP_015683255.1;Parent=gene-AABD69_RS03940;Dbxref=GenBank:WP_015683255.1;Name=WP_015683255.1;Ontology_term=GO:0006310,GO:0015074,GO:0003677;gbkey=CDS;go_function=DNA binding|0003677||IEA;go_process=DNA recombination|0006310||IEA,DNA integration|0015074||IEA;inference=COORDINATES: similar to AA sequence:RefSeq:WP_015683255.1;locus_tag=AABD69_RS03940;product=tyrosine-type recombinase/integras…
LCN96_RS10350	23	NZ_CP084058.1 Nonomuraea gerenzanensis strain L70 chromosome, complete genome	ID=cds-WP_225272373.1;Parent=gene-LCN96_RS10350;Dbxref=GenBank:WP_225272373.1;Name=WP_225272373.1;Ontology_term=GO:1905887,GO:0015562;gbkey=CDS;go_function=efflux transmembrane transporter activity|0015562||IEA;go_process=autoinducer AI-2 transmembrane transport|1905887||IEA;inference=COORDINATES: similar to AA sequence:RefSeq:WP_013131281.1;locus_tag=LCN96_RS10350;product=AI-2E family transporte…
DHN55_RS15195	23	NZ_LT703004.1 Anderseniella sp. Alg231-50 isolate Anderseniella sp. Alg231_50 chromosome II	ID=cds-WP_108882311.1;Parent=gene-DHN55_RS15195;Dbxref=GenBank:WP_108882311.1;Name=WP_108882311.1;Ontology_term=GO:0006355,GO:0003677;gbkey=CDS;gene=bhcR;go_function=DNA binding|0003677||IEA;go_process=regulation of DNA-templated transcription|0006355||IEA;inference=COORDINATES: similar to AA sequence:RefSeq:WP_006333274.1;locus_tag=DHN55_RS15195;product=HTH-type transcriptional regulator BhcR;pr…
ACF8JO_RS26080	23	NZ_CP171522.1 Klebsiella pneumoniae strain KP27_UID2108280023 plasmid unnamed1	ID=cds-WP_172884608.1;Parent=gene-ACF8JO_RS26080;Dbxref=GenBank:WP_172884608.1;Name=WP_172884608.1;gbkey=CDS;inference=COORDINATES: similar to AA sequence:RefSeq:WP_019704593.1;locus_tag=ACF8JO_RS26080;product=hypothetical protein;protein_id=WP_172884608.1;transl_table=11
AABJ79_RS13885	23	NZ_AP028984.1 Edwardsiella anguillarum strain Ea1521 chromosome, complete genome	ID=cds-WP_045425663.1;Parent=gene-AABJ79_RS13885;Dbxref=GenBank:WP_045425663.1;Name=WP_045425663.1;Ontology_term=GO:0071555,GO:0030288;gbkey=CDS;go_component=outer membrane-bounded periplasmic space|0030288||IEA;go_process=cell wall organization|0071555||IEA;inference=COORDINATES: similar to AA sequence:RefSeq:WP_015673851.1;locus_tag=AABJ79_RS13885;product=fimbria/pilus periplasmic chaperone;pro…
I6H84_RS10680	22	NZ_CP066037.1 Burkholderia ambifaria strain FDAARGOS_1027 chromosome 1, complete sequence	ID=cds-WP_006750857.1;Parent=gene-I6H84_RS10680;Dbxref=GenBank:WP_006750857.1;Name=WP_006750857.1;Ontology_term=GO:0003676;gbkey=CDS;go_function=nucleic acid binding|0003676||IEA;inference=COORDINATES: similar to AA sequence:RefSeq:WP_006400778.1;locus_tag=I6H84_RS10680;product=cold-shock protein;protein_id=WP_006750857.1;transl_table=11
I6H84_RS07145	22	NZ_CP066037.1 Burkholderia ambifaria strain FDAARGOS_1027 chromosome 1, complete sequence	ID=cds-WP_011656836.1;Parent=gene-I6H84_RS07145;Dbxref=GenBank:WP_011656836.1;Name=WP_011656836.1;gbkey=CDS;inference=COORDINATES: similar to AA sequence:RefSeq:WP_014897058.1;locus_tag=I6H84_RS07145;product=type IV toxin-antitoxin system AbiEi family antitoxin;protein_id=WP_011656836.1;transl_table=11
EL217_RS11005	21	NZ_LR134408.1 Corynebacterium segmentosum strain NCTC934 chromosome 1, complete sequence	ID=cds-WP_232018416.1;Parent=gene-EL217_RS11005;Dbxref=GenBank:WP_232018416.1;Name=WP_232018416.1;Ontology_term=GO:0055085,GO:0022857;gbkey=CDS;go_function=transmembrane transporter activity|0022857||IEA;go_process=transmembrane transport|0055085||IEA;inference=COORDINATES: similar to AA sequence:RefSeq:WP_005275874.1;locus_tag=EL217_RS11005;product=MFS transporter;protein_id=WP_232018416.1;trans…
I6L58_RS06185	21	NZ_CP077290.1 Enterobacter cancerogenus strain FDAARGOS 1428 chromosome, complete genome	ID=cds-WP_006177126.1;Parent=gene-I6L58_RS06185;Dbxref=GenBank:WP_006177126.1;Name=WP_006177126.1;gbkey=CDS;gene=pagP;inference=COORDINATES: similar to AA sequence:RefSeq:WP_014169108.1;locus_tag=I6L58_RS06185;product=lipid IV(A) palmitoyltransferase PagP;protein_id=WP_006177126.1;transl_table=11
HGI30_RS05345	21	NZ_CP051428.1 Paenibacillus albicereus strain UniB2 chromosome, complete genome	ID=cds-WP_168906698.1;Parent=gene-HGI30_RS05345;Dbxref=GenBank:WP_168906698.1;Name=WP_168906698.1;Ontology_term=GO:0006855,GO:0022857,GO:0016020;gbkey=CDS;go_component=membrane|0016020||IEA;go_function=transmembrane transporter activity|0022857||IEA;go_process=xenobiotic transmembrane transport|0006855||IEA;inference=COORDINATES: similar to AA sequence:RefSeq:WP_017692525.1;locus_tag=HGI30_RS0534…
WGR85_RS27670	20	NZ_CP148953.1 Klebsiella pneumoniae strain FUJ80036 plasmid pFUJ80036-2, complete sequence	ID=cds-WP_022644912.1;Parent=gene-WGR85_RS27670;Dbxref=GenBank:WP_022644912.1;Name=WP_022644912.1;gbkey=CDS;inference=COORDINATES: similar to AA sequence:RefSeq:WP_005321392.1;locus_tag=WGR85_RS27670;product=AAA family ATPase;protein_id=WP_022644912.1;transl_table=11
JG536_RS01280	20	NZ_CP066762.1 Burkholderia ambifaria strain BJQ0010 chromosome 1, complete sequence	ID=cds-WP_175669854.1;Parent=gene-JG536_RS01280;Dbxref=GenBank:WP_175669854.1;Name=WP_175669854.1;gbkey=CDS;inference=COORDINATES: similar to AA sequence:RefSeq:WP_011655738.1;locus_tag=JG536_RS01280;product=DUF2957 domain-containing protein;protein_id=WP_175669854.1;transl_table=11
KHO73_RS17120	20	NZ_CP075193.1 Bacteroides thetaiotaomicron strain CL15T12C11 chromosome, complete genome	ID=cds-WP_008763224.1;Parent=gene-KHO73_RS17120;Dbxref=GenBank:WP_008763224.1;Name=WP_008763224.1;gbkey=CDS;inference=COORDINATES: similar to AA sequence:RefSeq:WP_008763224.1;locus_tag=KHO73_RS17120;product=hypothetical protein;protein_id=WP_008763224.1;transl_table=11
L2D48_RS07605	20	NZ_CP091123.1 Serratia marcescens strain CM2017_569 chromosome, complete genome	ID=cds-WP_053059878.1;Parent=gene-L2D48_RS07605;Dbxref=GenBank:WP_053059878.1;Name=WP_053059878.1;Ontology_term=GO:0000271,GO:0016779;gbkey=CDS;go_function=nucleotidyltransferase activity|0016779||IEA;go_process=polysaccharide biosynthetic process|0000271||IEA;inference=COORDINATES: protein motif:HMM:TIGR01479.1;locus_tag=L2D48_RS07605;product=mannose-1-phosphate guanylyltransferase/mannose-6-pho…
C2U47_RS04090	20	NZ_CP026226.1 Aeromonas sp. ASNIH7 chromosome, complete genome	ID=cds-WP_010673341.1;Parent=gene-C2U47_RS04090;Dbxref=GenBank:WP_010673341.1;Name=WP_010673341.1;Ontology_term=GO:0005975,GO:0004553;gbkey=CDS;go_function=hydrolase activity%2C hydrolyzing O-glycosyl compounds|0004553||IEA;go_process=carbohydrate metabolic process|0005975||IEA;inference=COORDINATES: protein motif:HMM:NF013126.4;locus_tag=C2U47_RS04090;product=glycoside hydrolase family 3 protein…
HZT23_RS07670	19	NZ_CP058859.1 Klebsiella quasipneumoniae strain STLEFF_28 chromosome, complete genome	ID=cds-WP_102098341.1;Parent=gene-HZT23_RS07670;Dbxref=GenBank:WP_102098341.1;Name=WP_102098341.1;Ontology_term=GO:0015074,GO:0000150,GO:0003677;gbkey=CDS;go_function=DNA strand exchange activity|0000150||IEA,DNA binding|0003677||IEA;go_process=DNA integration|0015074||IEA;inference=COORDINATES: similar to AA sequence:RefSeq:WP_016154337.1;locus_tag=HZT23_RS07670;product=recombinase family protei…
NQ489_RS05540	19	NZ_CP102266.1 Blautia sp. KLE_1732_HM_1032 chromosome, complete genome	ID=cds-WP_021651392.1;Parent=gene-NQ489_RS05540;Dbxref=GenBank:WP_021651392.1;Name=WP_021651392.1;gbkey=CDS;inference=COORDINATES: similar to AA sequence:RefSeq:WP_015541072.1;locus_tag=NQ489_RS05540;product=hypothetical protein;protein_id=WP_021651392.1;transl_table=11
JK151_RS20455	19	NZ_CP068286.1 Ralstonia syzygii subsp. celebesensis strain UGMSS_Db01 plasmid pRscUGMSS_Db01	ID=cds-WP_013212239.1;Parent=gene-JK151_RS20455;Dbxref=GenBank:WP_013212239.1;Name=WP_013212239.1;Ontology_term=GO:0006207,GO:0006541,GO:0004088;gbkey=CDS;gene=carA;go_function=carbamoyl-phosphate synthase (glutamine-hydrolyzing) activity|0004088||IEA;go_process='de novo' pyrimidine nucleobase biosynthetic process|0006207||IEA,glutamine metabolic process|0006541||IEA;inference=COORDINATES: simila…
QR68_RS13480	18	NZ_CP087226.1 Dickeya fangzhongdai strain B16 chromosome, complete genome	ID=cds-WP_038919530.1;Parent=gene-QR68_RS13480;Dbxref=GenBank:WP_038919530.1;Name=WP_038919530.1;gbkey=CDS;inference=COORDINATES: similar to AA sequence:RefSeq:WP_013318451.1;locus_tag=QR68_RS13480;product=NADH:flavin oxidoreductase/NADH oxidase;protein_id=WP_038919530.1;transl_table=11
AUC63_RS05660	18	NZ_CP013726.1 Weissella cibaria strain CMS2 chromosome, complete genome	ID=cds-WP_010372715.1;Parent=gene-AUC63_RS05660;Dbxref=GenBank:WP_010372715.1;Name=WP_010372715.1;Ontology_term=GO:0006428,GO:0000166,GO:0004822,GO:0005524;gbkey=CDS;gene=ileS;go_function=nucleotide binding|0000166||IEA,isoleucine-tRNA ligase activity|0004822||IEA,ATP binding|0005524||IEA;go_process=isoleucyl-tRNA aminoacylation|0006428||IEA;inference=COORDINATES: similar to AA sequence:RefSeq:WP…
AHA_RS17695	17	NC_008570.1 Aeromonas hydrophila subsp. hydrophila ATCC 7966, complete sequence	ID=cds-WP_011707250.1;Parent=gene-AHA_RS17695;Dbxref=GenBank:WP_011707250.1,GeneID:4490431;Name=WP_011707250.1;Ontology_term=GO:0000160;gbkey=CDS;go_process=phosphorelay signal transduction system|0000160||IEA;inference=COORDINATES: similar to AA sequence:RefSeq:WP_017410997.1;locus_tag=AHA_RS17695;product=response regulator;protein_id=WP_011707250.1;transl_table=11
AM586_RS19880	17	NZ_CP012640.2 Massilia sp. WG5 chromosome, complete genome	ID=cds-WP_269467309.1;Parent=gene-AM586_RS19880;Dbxref=GenBank:WP_269467309.1;Name=WP_269467309.1;Ontology_term=GO:0055085,GO:0022857;gbkey=CDS;go_function=transmembrane transporter activity|0022857||IEA;go_process=transmembrane transport|0055085||IEA;inference=COORDINATES: similar to AA sequence:RefSeq:WP_019450543.1;locus_tag=AM586_RS19880;product=MFS transporter;protein_id=WP_269467309.1;trans…
HUW55_RS11705	16	NZ_CP055161.1 Serratia marcescens strain JW-CZ2 chromosome, complete genome	ID=cds-WP_016927603.1;Parent=gene-HUW55_RS11705;Dbxref=GenBank:WP_016927603.1;Name=WP_016927603.1;gbkey=CDS;inference=COORDINATES: similar to AA sequence:RefSeq:WP_004938238.1;locus_tag=HUW55_RS11705;product=DUF4091 domain-containing protein;protein_id=WP_016927603.1;transl_table=11
H9T68_RS17330	15	NZ_CP181346.1 Delftia sp. PS-11 chromosome, complete genome	ID=cds-WP_280191392.1;Parent=gene-H9T68_RS17330;Dbxref=GenBank:WP_280191392.1;Name=WP_280191392.1;Ontology_term=GO:0000166,GO:0016491;gbkey=CDS;go_function=nucleotide binding|0000166||IEA,oxidoreductase activity|0016491||IEA;inference=COORDINATES: similar to AA sequence:RefSeq:WP_016453797.1;locus_tag=H9T68_RS17330;product=NAD(P)/FAD-dependent oxidoreductase;protein_id=WP_280191392.1;transl_table…
ACGLX3_RS14945	15	NZ_CP182241.1 Enterobacter hormaechei strain Eh-YZU05 chromosome, complete genome	ID=cds-WP_072059293.1;Parent=gene-ACGLX3_RS14945;Dbxref=GenBank:WP_072059293.1;Name=WP_072059293.1;gbkey=CDS;inference=COORDINATES: protein motif:HMM:NF015831.6;locus_tag=ACGLX3_RS14945;product=YadA-like family protein;protein_id=WP_072059293.1;transl_table=11
HPK28_RS01080	15	NZ_CP110417.1 Lactiplantibacillus pentosus strain OHF 23 chromosome, complete genome	ID=cds-WP_050337915.1;Parent=gene-HPK28_RS01080;Dbxref=GenBank:WP_050337915.1;Name=WP_050337915.1;Ontology_term=GO:0016791;gbkey=CDS;go_function=phosphatase activity|0016791||IEA;inference=COORDINATES: similar to AA sequence:RefSeq:WP_015825056.1;locus_tag=HPK28_RS01080;product=histidine phosphatase family protein;protein_id=WP_050337915.1;transl_table=11
AB3M40_RS23095	15	NZ_CP162024.1 Klebsiella variicola strain FS2 chromosome, complete genome	ID=cds-WP_215727928.1;Parent=gene-AB3M40_RS23095;Dbxref=GenBank:WP_215727928.1;Name=WP_215727928.1;gbkey=CDS;inference=COORDINATES: similar to AA sequence:RefSeq:WP_015704292.1;locus_tag=AB3M40_RS23095;product=hypothetical protein;protein_id=WP_215727928.1;transl_table=11
AL509_RS24335	15	NZ_CP014028.1 Achromobacter xylosoxidans strain FDAARGOS_150 chromosome, complete genome	ID=cds-WP_049051372.1;Parent=gene-AL509_RS24335;Dbxref=GenBank:WP_049051372.1;Name=WP_049051372.1;Ontology_term=GO:0008171;gbkey=CDS;go_function=O-methyltransferase activity|0008171||IEA;inference=COORDINATES: similar to AA sequence:RefSeq:WP_006386410.1;locus_tag=AL509_RS24335;product=methyltransferase;protein_id=WP_049051372.1;transl_table=11
ABGM91_RS00720	15	NZ_CP156688.1 Akkermansia muciniphila strain AKK-TMU chromosome, complete genome	ID=cds-WP_290566752.1;Parent=gene-ABGM91_RS00720;Dbxref=GenBank:WP_290566752.1;Name=WP_290566752.1;gbkey=CDS;inference=COORDINATES: ab initio prediction:GeneMarkS-2+;locus_tag=ABGM91_RS00720;product=hypothetical protein;protein_id=WP_290566752.1;transl_table=11
RSPO_RS26400	14	NC_017575.1 Ralstonia solanacearum Po82 megaplasmid, complete sequence	ID=cds-WP_014619247.1;Parent=gene-RSPO_RS26400;Dbxref=GenBank:WP_014619247.1;Name=WP_014619247.1;gbkey=CDS;inference=COORDINATES: similar to AA sequence:RefSeq:WP_014619247.1;locus_tag=RSPO_RS26400;product=type III effector gala6 protein;protein_id=WP_014619247.1;transl_table=11
ABEG41_RS02740	14	NZ_CP155795.1 Bacillus subtilis strain D137 chromosome, complete genome	ID=cds-WP_009966645.1;Parent=gene-ABEG41_RS02740;Dbxref=GenBank:WP_009966645.1;Name=WP_009966645.1;gbkey=CDS;inference=COORDINATES: similar to AA sequence:RefSeq:YP_003097682.1;locus_tag=ABEG41_RS02740;product=hypothetical protein;protein_id=WP_009966645.1;transl_table=11
ACNFZD_RS15995	14	NZ_CP181604.1 Klebsiella pneumoniae strain A30604 chromosome, complete genome	ID=cds-WP_142909030.1;Parent=gene-ACNFZD_RS15995;Dbxref=GenBank:WP_142909030.1;Name=WP_142909030.1;gbkey=CDS;inference=COORDINATES: ab initio prediction:GeneMarkS-2+;locus_tag=ACNFZD_RS15995;product=hypothetical protein;protein_id=WP_142909030.1;transl_table=11
NXW12_RS10130	14	NZ_CP103100.1 Bacteroides ovatus strain BFG-179 chromosome, complete genome	ID=cds-WP_004302073.1;Parent=gene-NXW12_RS10130;Dbxref=GenBank:WP_004302073.1;Name=WP_004302073.1;gbkey=CDS;inference=COORDINATES: similar to AA sequence:RefSeq:WP_005680334.1;locus_tag=NXW12_RS10130;product=HU family DNA-binding protein;protein_id=WP_004302073.1;transl_table=11
AOY74_RS14180	13	NZ_CP028754.1 Escherichia coli strain A21 chromosome, complete genome	ID=cds-WP_021576018.1;Parent=gene-AOY74_RS14180;Dbxref=GenBank:WP_021576018.1;Name=WP_021576018.1;gbkey=CDS;inference=COORDINATES: similar to AA sequence:RefSeq:WP_004016719.1;locus_tag=AOY74_RS14180;product=DUF2029 domain-containing protein;protein_id=WP_021576018.1;transl_table=11
CH72_RS07180	13	NZ_CP009798.1 Burkholderia ambifaria AMMD chromosome 1, complete sequence	ID=cds-WP_006751074.1;Parent=gene-CH72_RS07180;Dbxref=GenBank:WP_006751074.1,GeneID:93084427;Name=WP_006751074.1;Ontology_term=GO:0045893,GO:1902208,GO:0003677;gbkey=CDS;gene=flhD;go_function=DNA binding|0003677||IEA;go_process=positive regulation of DNA-templated transcription|0045893||IEA,regulation of bacterial-type flagellum assembly|1902208||IEA;inference=COORDINATES: similar to AA sequence:…
HS054_RS00310	13	NZ_CP059244.1 Mannheimia haemolytica strain 0001 chromosome, complete genome	ID=cds-WP_409042968.1;Parent=gene-HS054_RS00310;Dbxref=GenBank:WP_409042968.1;Name=WP_409042968.1;gbkey=CDS;inference=COORDINATES: similar to AA sequence:RefSeq:WP_006249111.1;locus_tag=HS054_RS00310;product=hypothetical protein;protein_id=WP_409042968.1;transl_table=11
V2I02_RS07115	13	NZ_CP143638.1 Klebsiella pneumoniae strain CP-84 chromosome, complete genome	ID=cds-WP_330742570.1;Parent=gene-V2I02_RS07115;Dbxref=GenBank:WP_330742570.1;Name=WP_330742570.1;Ontology_term=GO:0005515;gbkey=CDS;go_function=protein binding|0005515||IEA;inference=COORDINATES: similar to AA sequence:RefSeq:WP_008913671.1;locus_tag=V2I02_RS07115;product=tetratricopeptide repeat protein;protein_id=WP_330742570.1;transl_table=11
ABCQ42_RS29085	13	NZ_JAQIYP010000002.1 Burkholderia pseudomallei strain SCBP001 chromosome 2, whole genome shotgun sequence	ID=cds-WP_009948558.1;Parent=gene-ABCQ42_RS29085;Dbxref=GenBank:WP_009948558.1;Name=WP_009948558.1;gbkey=CDS;inference=COORDINATES: similar to AA sequence:RefSeq:WP_004549229.1;locus_tag=ABCQ42_RS29085;product=thiamine phosphate synthase;protein_id=WP_009948558.1;transl_table=11
BHS01_RS07890	13	NZ_CP017195.1 Lactococcus paracarnosus strain TMW 2.1615 chromosome, complete genome	ID=cds-WP_109834165.1;Parent=gene-BHS01_RS07890;Dbxref=GenBank:WP_109834165.1;Name=WP_109834165.1;Ontology_term=GO:0003677;gbkey=CDS;go_function=DNA binding|0003677||IEA;inference=COORDINATES: similar to AA sequence:RefSeq:WP_003137640.1;locus_tag=BHS01_RS07890;product=helix-turn-helix domain-containing protein;protein_id=WP_109834165.1;transl_table=11
I5186_RS01715	13	NZ_CP065358.1 Kosakonia oryzae strain IAC-BECa90 chromosome, complete genome	ID=cds-WP_227122205.1;Parent=gene-I5186_RS01715;Dbxref=GenBank:WP_227122205.1;Name=WP_227122205.1;Ontology_term=GO:0005975,GO:0008184,GO:0030170;gbkey=CDS;gene=malP;go_function=glycogen phosphorylase activity|0008184||IEA,pyridoxal phosphate binding|0030170||IEA;go_process=carbohydrate metabolic process|0005975||IEA;inference=COORDINATES: similar to AA sequence:RefSeq:YP_005229239.1;locus_tag=I51…
BAMB_RS17720	13	NC_008391.1 Burkholderia ambifaria AMMD chromosome 2, complete sequence	ID=cds-WP_041491636.1;Parent=gene-BAMB_RS17720;Dbxref=GenBank:WP_041491636.1;Name=WP_041491636.1;gbkey=CDS;inference=COORDINATES: similar to AA sequence:RefSeq:WP_012365819.1;locus_tag=BAMB_RS17720;product=hypothetical protein;protein_id=WP_041491636.1;transl_table=11
AXY_RS07475	13	NC_018704.1 Amphibacillus xylanus NBRC 15112, complete sequence	ID=cds-WP_015010193.1;Parent=gene-AXY_RS07475;Dbxref=GenBank:WP_015010193.1;Name=WP_015010193.1;Ontology_term=GO:0042274;gbkey=CDS;gene=rimP;go_process=ribosomal small subunit biogenesis|0042274||IEA;inference=COORDINATES: similar to AA sequence:RefSeq:WP_015010193.1;locus_tag=AXY_RS07475;product=ribosome maturation factor RimP;protein_id=WP_015010193.1;transl_table=11
TE10_RS14325	12	NZ_CP010557.1 Raoultella ornithinolytica strain S12 chromosome, complete genome	ID=cds-WP_041145507.1;Parent=gene-TE10_RS14325;Dbxref=GenBank:WP_041145507.1;Name=WP_041145507.1;Ontology_term=GO:0034219,GO:0015288,GO:0016020;gbkey=CDS;go_component=membrane|0016020||IEA;go_function=porin activity|0015288||IEA;go_process=carbohydrate transmembrane transport|0034219||IEA;inference=COORDINATES: similar to AA sequence:RefSeq:WP_012540061.1;locus_tag=TE10_RS14325;product=carbohydra…
GFK91_RS09335	12	NZ_CP045631.1 Roseibium aggregatum strain ZYF612 chromosome, complete genome	ID=cds-WP_077291202.1;Parent=gene-GFK91_RS09335;Dbxref=GenBank:WP_077291202.1;Name=WP_077291202.1;Ontology_term=GO:0006470,GO:0004722,GO:0046872;gbkey=CDS;go_function=protein serine/threonine phosphatase activity|0004722||IEA,metal ion binding|0046872||IEA;go_process=protein dephosphorylation|0006470||IEA;inference=COORDINATES: protein motif:HMM:NF018884.5;locus_tag=GFK91_RS09335;product=PP2C fam…
ACEPM0_RS22370	12	NZ_CP168732.1 Ralstonia pseudosolanacearum strain RUN6285 plasmid pmega, complete sequence	ID=cds-WP_231676551.1;Parent=gene-ACEPM0_RS22370;Dbxref=GenBank:WP_231676551.1;Name=WP_231676551.1;gbkey=CDS;inference=COORDINATES: similar to AA sequence:RefSeq:WP_014618942.1;locus_tag=ACEPM0_RS22370;product=YfiM family protein;protein_id=WP_231676551.1;transl_table=11
ACL2XG_RS08500	12	NZ_CP178729.1 Sodalis sp. RH24 chromosome, complete genome	ID=cds-WP_410015916.1;Parent=gene-ACL2XG_RS08500;Dbxref=GenBank:WP_410015916.1;Name=WP_410015916.1;Ontology_term=GO:0019430,GO:0004791;gbkey=CDS;gene=trxB;go_function=thioredoxin-disulfide reductase (NADPH) activity|0004791||IEA;go_process=removal of superoxide radicals|0019430||IEA;inference=COORDINATES: similar to AA sequence:RefSeq:WP_004713343.1;locus_tag=ACL2XG_RS08500;product=thioredoxin-di…
GbCGDNIH5_RS08210	12	NZ_CP018190.1 Granulibacter bethesdensis strain NIH5.1 chromosome, complete genome	ID=cds-WP_011632310.1;Parent=gene-GbCGDNIH5_RS08210;Dbxref=GenBank:WP_011632310.1;Name=WP_011632310.1;Ontology_term=GO:0019285,GO:0008802,GO:0046872;gbkey=CDS;gene=betB;go_function=betaine-aldehyde dehydrogenase (NAD+) activity|0008802||IEA,metal ion binding|0046872||IEA;go_process=glycine betaine biosynthetic process from choline|0019285||IEA;inference=COORDINATES: similar to AA sequence:RefSeq:…
Pan181_RS24655	11	NZ_CP036278.1 Aeoliella mucimassa strain Pan181 chromosome, complete genome	ID=cds-WP_145251471.1;Parent=gene-Pan181_RS24655;Dbxref=GenBank:WP_145251471.1;Name=WP_145251471.1;gbkey=CDS;inference=COORDINATES: protein motif:HMM:NF012863.5;locus_tag=Pan181_RS24655;product=GDSL-type esterase/lipase family protein;protein_id=WP_145251471.1;transl_table=11
AAHH95_RS18830	11	NZ_CP152426.1 Shouchella clausii strain TIL--21C chromosome, complete genome	ID=cds-WP_011248775.1;Parent=gene-AAHH95_RS18830;Dbxref=GenBank:WP_011248775.1;Name=WP_011248775.1;gbkey=CDS;inference=COORDINATES: protein motif:HMM:NF024670.6;locus_tag=AAHH95_RS18830;product=DUF4064 domain-containing protein;protein_id=WP_011248775.1;transl_table=11
A7U58_RS19490	11	NZ_CP016639.1 Burkholderia pseudomallei strain M1 chromosome 2, complete sequence	ID=cds-WP_004542127.1;Parent=gene-A7U58_RS19490;Dbxref=GenBank:WP_004542127.1;Name=WP_004542127.1;gbkey=CDS;inference=COORDINATES: similar to AA sequence:RefSeq:WP_004542127.1;locus_tag=A7U58_RS19490;product=hypothetical protein;protein_id=WP_004542127.1;transl_table=11
MKZ16_RS14270	11	NZ_CP150225.1 Paenibacillus sp. FSL R5-0928 chromosome, complete genome	ID=cds-WP_076104274.1;Parent=gene-MKZ16_RS14270;Dbxref=GenBank:WP_076104274.1;Name=WP_076104274.1;Ontology_term=GO:0006355,GO:0003700,GO:0030552;gbkey=CDS;go_function=DNA-binding transcription factor activity|0003700||IEA,cAMP binding|0030552||IEA;go_process=regulation of DNA-templated transcription|0006355||IEA;inference=COORDINATES: similar to AA sequence:RefSeq:WP_018885698.1;locus_tag=MKZ16_R…
ABNQ40_RS09130	11	NZ_CP170665.1 Azospirillum sp. A23 plasmid pA23_06, complete sequence	ID=cds-WP_109046801.1;Parent=gene-ABNQ40_RS09130;Dbxref=GenBank:WP_109046801.1;Name=WP_109046801.1;Ontology_term=GO:0003824;gbkey=CDS;go_function=catalytic activity|0003824||IEA;inference=COORDINATES: similar to AA sequence:RefSeq:WP_012257103.1;locus_tag=ABNQ40_RS09130;product=NAD-dependent epimerase/dehydratase family protein;protein_id=WP_109046801.1;transl_table=11
B7D75_RS28630	10	NZ_CP020560.1 Pseudomonas paraeruginosa strain Cr1 chromosome, complete genome	ID=cds-WP_185269350.1;Parent=gene-B7D75_RS28630;Dbxref=GenBank:WP_185269350.1,GeneID:77224058;Name=WP_185269350.1;gbkey=CDS;inference=COORDINATES: protein motif:HMM:NF015831.5;locus_tag=B7D75_RS28630;product=YadA family autotransporter adhesin;protein_id=WP_185269350.1;transl_table=11
L0Z40_RS07675	10	NZ_CP090753.1 Burkholderia multivorans strain 2010Ycf41 chromosome 1, complete sequence	ID=cds-WP_006401099.1;Parent=gene-L0Z40_RS07675;Dbxref=GenBank:WP_006401099.1;Name=WP_006401099.1;gbkey=CDS;inference=COORDINATES: similar to AA sequence:RefSeq:WP_006411748.1;locus_tag=L0Z40_RS07675;product=NAD(P)H-binding protein;protein_id=WP_006401099.1;transl_table=11
WP_089140893.1_gene-ABLG39_RS12675	10	NZ_CP157595.1 Xanthomonas citri pv. malvacearum strain Xcm TX4-attenuated chromosome, complete genome	WP_089140893.1 MULTISPECIES: IS3-like element ISXac2 family transposase [Xanthomonas]
K8M04_RS08235	10	NZ_CP084103.1 Klebsiella pneumoniae strain C11 chromosome, complete genome	ID=cds-WP_064317582.1;Parent=gene-K8M04_RS08235;Dbxref=GenBank:WP_064317582.1;Name=WP_064317582.1;gbkey=CDS;inference=COORDINATES: similar to AA sequence:RefSeq:WP_020324382.1;locus_tag=K8M04_RS08235;product=MOP flippase family protein;protein_id=WP_064317582.1;transl_table=11
NIAKO_RS35710	10	NC_016609.1 Niastella koreensis GR20-10, complete sequence	ID=cds-WP_014223386.1;Parent=gene-NIAKO_RS35710;Dbxref=GenBank:WP_014223386.1;Name=WP_014223386.1;Ontology_term=GO:0003677,GO:0003700;gbkey=CDS;go_function=DNA binding|0003677||IEA,DNA-binding transcription factor activity|0003700||IEA;inference=COORDINATES: similar to AA sequence:RefSeq:WP_014223386.1;locus_tag=NIAKO_RS35710;product=DeoR/GlpR family DNA-binding transcription regulator;protein_id…
AACH28_RS07950	10	NZ_CP151087.1 Sphingobacterium thalpophilum strain ATCC BAA-1094 chromosome, complete genome	ID=cds-WP_075991734.1;Parent=gene-AACH28_RS07950;Dbxref=GenBank:WP_075991734.1;Name=WP_075991734.1;Ontology_term=GO:0004797,GO:0005524;gbkey=CDS;go_function=thymidine kinase activity|0004797||IEA,ATP binding|0005524||IEA;inference=COORDINATES: similar to AA sequence:RefSeq:WP_013665648.1;locus_tag=AACH28_RS07950;product=thymidine kinase;protein_id=WP_075991734.1;transl_table=11
AL518_RS09255	10	NZ_CP014031.2 Hafnia paralvei strain FDAARGOS_158 chromosome, complete genome	ID=cds-WP_020303585.1;Parent=gene-AL518_RS09255;Dbxref=GenBank:WP_020303585.1;Name=WP_020303585.1;Ontology_term=GO:0043872;gbkey=CDS;gene=cadB;go_function=lysine:cadaverine antiporter activity|0043872||IEA;inference=COORDINATES: similar to AA sequence:RefSeq:WP_020303585.1;locus_tag=AL518_RS09255;product=cadaverine/lysine antiporter;protein_id=WP_020303585.1;transl_table=11
MJ608_RS18440	10	NZ_CP092733.1 Comamonas thiooxydans strain CHJ01 chromosome, complete genome	ID=cds-WP_034347924.1;Parent=gene-MJ608_RS18440;Dbxref=GenBank:WP_034347924.1;Name=WP_034347924.1;Ontology_term=GO:0006810,GO:0005215,GO:0016020;gbkey=CDS;go_component=membrane|0016020||IEA;go_function=transporter activity|0005215||IEA;go_process=transport|0006810||IEA;inference=COORDINATES: similar to AA sequence:RefSeq:WP_013799937.1;locus_tag=MJ608_RS18440;product=efflux RND transporter peripl…
WP_121018932.1_gene-ACLN6W_RS00715	10	NZ_CP178389.1 Lactiplantibacillus plantarum strain LP45 chromosome, complete genome	WP_121018932.1 MULTISPECIES: IS5-like element ISLpl3 family transposase [Lactiplantibacillus]
KNL20_RS05945	10	NZ_CP076458.1 Novisyntrophococcus fermenticellae strain JN500902 chromosome, complete genome	ID=cds-WP_230399691.1;Parent=gene-KNL20_RS05945;Dbxref=GenBank:WP_230399691.1;Name=WP_230399691.1;gbkey=CDS;inference=COORDINATES: protein motif:HMM:NF024809.5;locus_tag=KNL20_RS05945;product=glutathione S-transferase N-terminal domain-containing protein;protein_id=WP_230399691.1;transl_table=11
FLA_RS01660	10	NZ_AP017422.1 Filimonas lacunae strain NBRC 104114 chromosome, complete genome	ID=cds-WP_084206464.1;Parent=gene-FLA_RS01660;Dbxref=GenBank:WP_084206464.1;Name=WP_084206464.1;Ontology_term=GO:0022857,GO:0009279;gbkey=CDS;go_component=cell outer membrane|0009279||IEA;go_function=transmembrane transporter activity|0022857||IEA;inference=COORDINATES: protein motif:HMM:TIGR04056.1;locus_tag=FLA_RS01660;product=SusC/RagA family TonB-linked outer membrane protein;protein_id=WP_08…
ACL2XG_RS19770	10	NZ_CP178729.1 Sodalis sp. RH24 chromosome, complete genome	ID=cds-WP_413721481.1;Parent=gene-ACL2XG_RS19770;Dbxref=GenBank:WP_413721481.1;Name=WP_413721481.1;Ontology_term=GO:0016787;gbkey=CDS;go_function=hydrolase activity|0016787||IEA;inference=COORDINATES: protein motif:HMM:NF014215.5;locus_tag=ACL2XG_RS19770;product=alpha/beta hydrolase;protein_id=WP_413721481.1;transl_table=11
KI226_RS17610	10	NZ_AP024590.1 Enterobacter kobei strain JCM 8580 chromosome, complete genome	ID=cds-WP_088220345.1;Parent=gene-KI226_RS17610;Dbxref=GenBank:WP_088220345.1;Name=WP_088220345.1;Ontology_term=GO:0006561,GO:0004349,GO:0005737;gbkey=CDS;gene=proB;go_component=cytoplasm|0005737||IEA;go_function=glutamate 5-kinase activity|0004349||IEA;go_process=proline biosynthetic process|0006561||IEA;inference=COORDINATES: similar to AA sequence:RefSeq:NP_308296.1;locus_tag=KI226_RS17610;pro…
L0Z15_RS28130	10	NZ_CP090709.1 Burkholderia multivorans strain 2016Y70836300 chromosome 3, complete sequence	ID=cds-WP_006399073.1;Parent=gene-L0Z15_RS28130;Dbxref=GenBank:WP_006399073.1;Name=WP_006399073.1;Ontology_term=GO:0007155,GO:0009289;gbkey=CDS;go_component=pilus|0009289||IEA;go_process=cell adhesion|0007155||IEA;inference=COORDINATES: similar to AA sequence:RefSeq:WP_006399073.1;locus_tag=L0Z15_RS28130;product=fimbrial protein;protein_id=WP_006399073.1;transl_table=11
ACL2XG_RS17390	10	NZ_CP178729.1 Sodalis sp. RH24 chromosome, complete genome	ID=cds-WP_410013075.1;Parent=gene-ACL2XG_RS17390;Dbxref=GenBank:WP_410013075.1;Name=WP_410013075.1;Ontology_term=GO:0015940,GO:0031638,GO:0008080;gbkey=CDS;gene=panM;go_function=N-acetyltransferase activity|0008080||IEA;go_process=pantothenate biosynthetic process|0015940||IEA,zymogen activation|0031638||IEA;inference=COORDINATES: similar to AA sequence:RefSeq:WP_012908298.1;locus_tag=ACL2XG_RS17…
K8P10_RS08640	9	NZ_CP083692.1 Leucobacter sp. Psy1 chromosome, complete genome	ID=cds-WP_224778532.1;Parent=gene-K8P10_RS08640;Dbxref=GenBank:WP_224778532.1;Name=WP_224778532.1;Ontology_term=GO:0006412,GO:0003723,GO:0003735,GO:0005840;gbkey=CDS;gene=rplU;go_component=ribosome|0005840||IEA;go_function=RNA binding|0003723||IEA,structural constituent of ribosome|0003735||IEA;go_process=translation|0006412||IEA;inference=COORDINATES: similar to AA sequence:RefSeq:WP_011692233.1…
P6988_RS19710	9	NZ_CP120720.1 Vibrio coralliilyticus strain Rb102 chromosome 2, complete sequence	ID=cds-WP_082314833.1;Parent=gene-P6988_RS19710;Dbxref=GenBank:WP_082314833.1,GeneID:93943818;Name=WP_082314833.1;gbkey=CDS;inference=COORDINATES: similar to AA sequence:RefSeq:WP_017048145.1;locus_tag=P6988_RS19710;product=DUF368 domain-containing protein;protein_id=WP_082314833.1;transl_table=11
LMH68_RS14400	9	NZ_CP170175.1 Vibrio sp. F13 strain 10N.222.55.B3 chromosome 1, complete sequence	ID=cds-WP_229647039.1;Parent=gene-LMH68_RS14400;Dbxref=GenBank:WP_229647039.1;Name=WP_229647039.1;Ontology_term=GO:0006568,GO:0009034;gbkey=CDS;gene=tnaA;go_function=tryptophanase activity|0009034||IEA;go_process=tryptophan metabolic process|0006568||IEA;inference=COORDINATES: similar to AA sequence:RefSeq:WP_008223461.1;locus_tag=LMH68_RS14400;product=tryptophanase;protein_id=WP_229647039.1;tran…
CW735_RS11250	9	NZ_CP025115.1 Alteromonas sp. MB-3u-76 chromosome, complete genome	ID=cds-WP_071979901.1;Parent=gene-CW735_RS11250;Dbxref=GenBank:WP_071979901.1;Name=WP_071979901.1;Ontology_term=GO:0006096,GO:0004743,GO:0005737;gbkey=CDS;gene=pyk;go_component=cytoplasm|0005737||IEA;go_function=pyruvate kinase activity|0004743||IEA;go_process=glycolytic process|0006096||IEA;inference=COORDINATES: similar to AA sequence:RefSeq:WP_014949855.1;locus_tag=CW735_RS11250;product=pyruva…
FOC67_RS08060	9	NZ_CP054572.1 Pseudomonas sp. FDAARGOS_761 chromosome, complete genome	ID=cds-WP_003083208.1;Parent=gene-FOC67_RS08060;Dbxref=GenBank:WP_003083208.1;Name=WP_003083208.1;Ontology_term=GO:0015205;gbkey=CDS;go_function=nucleobase transmembrane transporter activity|0015205||IEA;inference=COORDINATES: similar to AA sequence:RefSeq:NP_250198.1;locus_tag=FOC67_RS08060;product=nucleobase:cation symporter-2 family protein;protein_id=WP_003083208.1;transl_table=11
AVF2S5_RS12680	9	NZ_CP055268.1 Agrobacterium vitis strain F2/5 chromosome 1, complete sequence	ID=cds-WP_174111811.1;Parent=gene-AVF2S5_RS12680;Dbxref=GenBank:WP_174111811.1;Name=WP_174111811.1;gbkey=CDS;inference=COORDINATES: similar to AA sequence:RefSeq:WP_015917217.1;locus_tag=AVF2S5_RS12680;product=dipeptidase;protein_id=WP_174111811.1;transl_table=11
MKY99_RS27960	9	NZ_CP150238.1 Paenibacillus sp. FSL R5-0470 chromosome, complete genome	ID=cds-WP_042192295.1;Parent=gene-MKY99_RS27960;Dbxref=GenBank:WP_042192295.1;Name=WP_042192295.1;Ontology_term=GO:0006812,GO:0055085,GO:1902600;gbkey=CDS;go_process=monoatomic cation transport|0006812||IEA,transmembrane transport|0055085||IEA,proton transmembrane transport|1902600||IEA;inference=COORDINATES: similar to AA sequence:RefSeq:WP_006284043.1;locus_tag=MKY99_RS27960;product=cation:prot…
CRN81_RS12625	9	NZ_CP024028.1 Chromobacterium violaceum strain CV1192 chromosome	ID=cds-WP_011136351.1;Parent=gene-CRN81_RS12625;Dbxref=GenBank:WP_011136351.1;Name=WP_011136351.1;gbkey=CDS;inference=COORDINATES: similar to AA sequence:RefSeq:WP_011136351.1;locus_tag=CRN81_RS12625;product=aspartate aminotransferase family protein;protein_id=WP_011136351.1;transl_table=11
VRB65_RS08150	9	NZ_CP142326.1 Erwinia aphidicola strain B04_3 chromosome, complete genome	ID=cds-WP_338506935.1;Parent=gene-VRB65_RS08150;Dbxref=GenBank:WP_338506935.1;Name=WP_338506935.1;gbkey=CDS;inference=COORDINATES: similar to AA sequence:RefSeq:WP_001704741.1;locus_tag=VRB65_RS08150;product=DUF6387 family protein;protein_id=WP_338506935.1;transl_table=11
MNY72_RS13515	9	NZ_CP093245.1 Moellerella wisconsensis strain W51 chromosome, complete genome	ID=cds-WP_047255043.1;Parent=gene-MNY72_RS13515;Dbxref=GenBank:WP_047255043.1;Name=WP_047255043.1;gbkey=CDS;inference=COORDINATES: similar to AA sequence:RefSeq:WP_004926633.1;locus_tag=MNY72_RS13515;product=BON domain-containing protein;protein_id=WP_047255043.1;transl_table=11
C4K16_RS10570	9	NZ_CP027717.1 Pseudomonas chlororaphis subsp. aurantiaca strain PCM 2210 chromosome, complete genome	ID=cds-WP_124336306.1;Parent=gene-C4K16_RS10570;Dbxref=GenBank:WP_124336306.1;Name=WP_124336306.1;gbkey=CDS;inference=COORDINATES: similar to AA sequence:RefSeq:WP_019094834.1;locus_tag=C4K16_RS10570;product=hypothetical protein;protein_id=WP_124336306.1;transl_table=11
GC56T3_RS08670	8	NC_014206.1 Geobacillus sp. C56-T3, complete sequence	ID=cds-WP_013145186.1;Parent=gene-GC56T3_RS08670;Dbxref=GenBank:WP_013145186.1;Name=WP_013145186.1;gbkey=CDS;inference=COORDINATES: similar to AA sequence:RefSeq:WP_020755809.1;locus_tag=GC56T3_RS08670;product=extracellular solute-binding protein;protein_id=WP_013145186.1;transl_table=11
FBF86_RS10710	8	NZ_CP041123.1 Serratia marcescens strain WVU-002 chromosome, complete genome	ID=cds-WP_141958965.1;Parent=gene-FBF86_RS10710;Dbxref=GenBank:WP_141958965.1;Name=WP_141958965.1;Ontology_term=GO:0016747;gbkey=CDS;go_function=acyltransferase activity%2C transferring groups other than amino-acyl groups|0016747||IEA;inference=COORDINATES: protein motif:HMM:NF013884.5;locus_tag=FBF86_RS10710;product=acyltransferase;protein_id=WP_141958965.1;transl_table=11
M1B72_RS20745	8	NZ_CP096574.1 Geomonas paludis strain RG22 chromosome, complete genome	ID=cds-WP_183344732.1;Parent=gene-M1B72_RS20745;Dbxref=GenBank:WP_183344732.1;Name=WP_183344732.1;Ontology_term=GO:0036211,GO:0008757;gbkey=CDS;gene=prmA;go_function=S-adenosylmethionine-dependent methyltransferase activity|0008757||IEA;go_process=protein modification process|0036211||IEA;inference=COORDINATES: similar to AA sequence:RefSeq:WP_012773937.1;locus_tag=M1B72_RS20745;product=50S ribos…
EZZ79_RS11520	8	NZ_CP036493.1 Pseudomonas syringae strain Psy33 chromosome, complete genome	ID=cds-WP_024665547.1;Parent=gene-EZZ79_RS11520;Dbxref=GenBank:WP_024665547.1;Name=WP_024665547.1;gbkey=CDS;inference=COORDINATES: similar to AA sequence:RefSeq:WP_007247495.1;locus_tag=EZZ79_RS11520;product=type VI secretion system tube protein Hcp;protein_id=WP_024665547.1;transl_table=11
K1I38_RS06045	8	NZ_CP080460.1 Corynebacterium silvaticum strain PO104/5 chromosome, complete genome	ID=cds-WP_134315892.1;Parent=gene-K1I38_RS06045;Dbxref=GenBank:WP_134315892.1;Name=WP_134315892.1;gbkey=CDS;inference=COORDINATES: ab initio prediction:GeneMarkS-2+;locus_tag=K1I38_RS06045;product=hypothetical protein;protein_id=WP_134315892.1;transl_table=11
P0Y47_RS06130	8	NZ_CP119319.1 MAG: Kluyvera intermedia isolate MAG 4159 chromosome, complete genome	ID=cds-WP_279216760.1;Parent=gene-P0Y47_RS06130;Dbxref=GenBank:WP_279216760.1;Name=WP_279216760.1;Ontology_term=GO:0033103,GO:0033104;gbkey=CDS;go_component=type VI protein secretion system complex|0033104||IEA;go_process=protein secretion by the type VI secretion system|0033103||IEA;inference=COORDINATES: similar to AA sequence:RefSeq:WP_016235208.1;locus_tag=P0Y47_RS06130;product=type VI secret…
FS596_RS16675	8	NZ_CP042353.1 Serratia rubidaea strain H469 chromosome, complete genome	ID=cds-WP_235081560.1;Parent=gene-FS596_RS16675;Dbxref=GenBank:WP_235081560.1;Name=WP_235081560.1;Ontology_term=GO:0045151,GO:0047605;gbkey=CDS;gene=budA;go_function=acetolactate decarboxylase activity|0047605||IEA;go_process=acetoin biosynthetic process|0045151||IEA;inference=COORDINATES: similar to AA sequence:RefSeq:WP_004947651.1;locus_tag=FS596_RS16675;product=acetolactate decarboxylase;prot…
HF313_RS17050	8	NZ_CP051166.1 Massilia atriviolacea strain SOD chromosome, complete genome	ID=cds-WP_126072381.1;Parent=gene-HF313_RS17050;Dbxref=GenBank:WP_126072381.1;Name=WP_126072381.1;Ontology_term=GO:0006508,GO:0004176,GO:0004252,GO:0016887,GO:0043565;gbkey=CDS;gene=lon;go_function=ATP-dependent peptidase activity|0004176||IEA,serine-type endopeptidase activity|0004252||IEA,ATP hydrolysis activity|0016887||IEA,sequence-specific DNA binding|0043565||IEA;go_process=proteolysis|0006…
RN86_RS10770	8	NZ_CP012648.1 Streptococcus gordonii strain KCOM 1506 (= ChDC B679) chromosome, complete genome	ID=cds-WP_008809091.1;Parent=gene-RN86_RS10770;Dbxref=GenBank:WP_008809091.1;Name=WP_008809091.1;gbkey=CDS;inference=COORDINATES: similar to AA sequence:RefSeq:WP_005592360.1;locus_tag=RN86_RS10770;product=DUF1797 family protein;protein_id=WP_008809091.1;transl_table=11
ACPT9T_RS12145	8	NZ_CP187422.1 Sinorhizobium fredii strain Sf1 chromosome, complete genome	ID=cds-WP_037447562.1;Parent=gene-ACPT9T_RS12145;Dbxref=GenBank:WP_037447562.1;Name=WP_037447562.1;Ontology_term=GO:0006355,GO:0003700;gbkey=CDS;go_function=DNA-binding transcription factor activity|0003700||IEA;go_process=regulation of DNA-templated transcription|0006355||IEA;inference=COORDINATES: similar to AA sequence:RefSeq:WP_014329303.1;locus_tag=ACPT9T_RS12145;product=MarR family winged h…
CCS05_RS12785	8	NZ_CP021460.1 Levilactobacillus brevis strain ZLB004 plasmid p4, complete sequence	ID=cds-WP_110140140.1;Parent=gene-CCS05_RS12785;Dbxref=GenBank:WP_110140140.1;Name=WP_110140140.1;gbkey=CDS;inference=COORDINATES: protein motif:HMM:NF024849.6;locus_tag=CCS05_RS12785;product=GW dipeptide domain-containing protein;protein_id=WP_110140140.1;transl_table=11
WI67_RS08815	8	NZ_CP013375.1 Burkholderia cepacia strain INT3-BP177 chromosome 1, complete sequence	ID=cds-WP_069253514.1;Parent=gene-WI67_RS08815;Dbxref=GenBank:WP_069253514.1;Name=WP_069253514.1;Ontology_term=GO:0009073,GO:0016832;gbkey=CDS;go_function=aldehyde-lyase activity|0016832||IEA;go_process=aromatic amino acid family biosynthetic process|0009073||IEA;inference=COORDINATES: similar to AA sequence:RefSeq:WP_009955564.1;locus_tag=WI67_RS08815;product=3-deoxy-7-phosphoheptulonate synthas…
OGM23_RS15875	8	NZ_CP107067.1 Dickeya fangzhongdai strain ECM-1 chromosome, complete genome	ID=cds-WP_406618685.1;Parent=gene-OGM23_RS15875;Dbxref=GenBank:WP_406618685.1;Name=WP_406618685.1;Ontology_term=GO:0033103;gbkey=CDS;go_process=protein secretion by the type VI secretion system|0033103||IEA;inference=COORDINATES: similar to AA sequence:RefSeq:WP_013319633.1;locus_tag=OGM23_RS15875;product=Hcp family type VI secretion system effector;protein_id=WP_406618685.1;transl_table=11
I6L40_RS00020	8	NZ_CP077401.1 Aeromonas sp. FDAARGOS 1410 chromosome, complete genome	ID=cds-WP_216994811.1;Parent=gene-I6L40_RS00020;Dbxref=GenBank:WP_216994811.1;Name=WP_216994811.1;Ontology_term=GO:0019867;gbkey=CDS;gene=ompW;go_component=outer membrane|0019867||IEA;inference=COORDINATES: similar to AA sequence:RefSeq:WP_011707635.1;locus_tag=I6L40_RS00020;product=outer membrane protein OmpW;protein_id=WP_216994811.1;transl_table=11
VOI40_RS00725	8	NZ_OY979223.1 Providencia stuartii strain PS9952019BGR isolate PS9952019 chromosome PS9952019, complete sequence	ID=cds-WP_061064583.1;Parent=gene-VOI40_RS00725;Dbxref=GenBank:WP_061064583.1;Name=WP_061064583.1;Ontology_term=GO:0003677,GO:0003700;gbkey=CDS;go_function=DNA binding|0003677||IEA,DNA-binding transcription factor activity|0003700||IEA;inference=COORDINATES: similar to AA sequence:RefSeq:WP_004926269.1;locus_tag=VOI40_RS00725;product=FadR/GntR family transcriptional regulator;protein_id=WP_061064…
I2D83_RS01120	8	NZ_CP065044.1 Pectobacterium aroidearum strain L6 chromosome, complete genome	ID=cds-WP_039286275.1;Parent=gene-I2D83_RS01120;Dbxref=GenBank:WP_039286275.1,GeneID:67792055;Name=WP_039286275.1;gbkey=CDS;inference=COORDINATES: similar to AA sequence:RefSeq:WP_014916966.1;locus_tag=I2D83_RS01120;product=hypothetical protein;protein_id=WP_039286275.1;transl_table=11
VAA_RS18100	8	NC_015637.1 Vibrio anguillarum 775 chromosome II, complete sequence	ID=cds-WP_029190024.1;Parent=gene-VAA_RS18100;Dbxref=GenBank:WP_029190024.1;Name=WP_029190024.1;gbkey=CDS;inference=COORDINATES: similar to AA sequence:RefSeq:WP_001100053.1;locus_tag=VAA_RS18100;product=hypothetical protein;protein_id=WP_029190024.1;transl_table=11
HZZ03_RS00360	8	NZ_CP059045.1 Cronobacter sakazakii strain 5563_17 chromosome, complete genome	ID=cds-WP_104669037.1;Parent=gene-HZZ03_RS00360;Dbxref=GenBank:WP_104669037.1;Name=WP_104669037.1;gbkey=CDS;inference=COORDINATES: similar to AA sequence:RefSeq:WP_012126127.1;locus_tag=HZZ03_RS00360;product=hypothetical protein;protein_id=WP_104669037.1;transl_table=11
IC804_RS03195	8	NZ_CP061473.1 Geobacillus sp. 47C-IIb chromosome, complete genome	ID=cds-WP_008879660.1;Parent=gene-IC804_RS03195;Dbxref=GenBank:WP_008879660.1;Name=WP_008879660.1;gbkey=CDS;inference=COORDINATES: similar to AA sequence:RefSeq:WP_008879660.1;locus_tag=IC804_RS03195;product=helix-turn-helix domain-containing protein;protein_id=WP_008879660.1;transl_table=11
FDP22_RS23430	7	NZ_CP040823.1 Paroceanicella profunda strain D4M1 plasmid pD4M1E, complete sequence	ID=cds-WP_231035893.1;Parent=gene-FDP22_RS23430;Dbxref=GenBank:WP_231035893.1;Name=WP_231035893.1;Ontology_term=GO:0006812,GO:0005524,GO:0015662,GO:0016887,GO:0019829,GO:0042626,GO:0046872,GO:0140358,GO:0016020;gbkey=CDS;go_component=membrane|0016020||IEA;go_function=ATP binding|0005524||IEA,P-type ion transporter activity|0015662||IEA,ATP hydrolysis activity|0016887||IEA,ATPase-coupled monoatomi…
I6L49_RS09845	7	NZ_CP077209.1 Aeromonas sp. FDAARGOS 1419 chromosome, complete genome	ID=cds-WP_216951485.1;Parent=gene-I6L49_RS09845;Dbxref=GenBank:WP_216951485.1;Name=WP_216951485.1;gbkey=CDS;inference=COORDINATES: similar to AA sequence:RefSeq:WP_015880104.1;locus_tag=I6L49_RS09845;product=PTS ascorbate-specific subunit IIBC;protein_id=WP_216951485.1;transl_table=11
LQ102_RS04100	7	NZ_OW967830.1 Serratia marcescens isolate 0 chromosome main, complete sequence	ID=cds-WP_174158717.1;Parent=gene-LQ102_RS04100;Dbxref=GenBank:WP_174158717.1;Name=WP_174158717.1;gbkey=CDS;inference=COORDINATES: ab initio prediction:GeneMarkS-2+;locus_tag=LQ102_RS04100;product=hypothetical protein;protein_id=WP_174158717.1;transl_table=11
QY917_RS03500	7	NZ_CP129980.1 Diaphorobacter sp. C33 chromosome, complete genome	ID=cds-WP_123676427.1;Parent=gene-QY917_RS03500;Dbxref=GenBank:WP_123676427.1;Name=WP_123676427.1;gbkey=CDS;inference=COORDINATES: similar to AA sequence:RefSeq:WP_015913028.1;locus_tag=QY917_RS03500;product=2'-5' RNA ligase family protein;protein_id=WP_123676427.1;transl_table=11
EPT59_RS14905	7	NZ_CP035021.1 Lactiplantibacillus plantarum strain 13_3 plasmid plsm_LP12_3_pA	ID=cds-WP_128383775.1-2;Parent=gene-EPT59_RS14905;Dbxref=GenBank:WP_128383775.1;Name=WP_128383775.1;Ontology_term=GO:0006313,GO:0004803;gbkey=CDS;go_function=transposase activity|0004803||IEA;go_process=DNA transposition|0006313||IEA;inference=COORDINATES: similar to AA sequence:RefSeq:WP_053338758.1;locus_tag=EPT59_RS14905;product=IS30-like element ISLpl1 family transposase;protein_id=WP_1283837…
OHB15_RS00685	7	NZ_CP109068.1 Streptosporangium subroseum strain NBC 01811 chromosome, complete genome	ID=cds-WP_371782384.1;Parent=gene-OHB15_RS00685;Dbxref=GenBank:WP_371782384.1;Name=WP_371782384.1;Ontology_term=GO:0006355,GO:0003677,GO:0003700;gbkey=CDS;go_function=DNA binding|0003677||IEA,DNA-binding transcription factor activity|0003700||IEA;go_process=regulation of DNA-templated transcription|0006355||IEA;inference=COORDINATES: similar to AA sequence:RefSeq:WP_018654568.1;locus_tag=OHB15_RS…
LPB402_RS03480	7	NZ_CP079820.1 Neisseria sicca ATCC 29256 chromosome, complete genome	ID=cds-WP_107867725.1;Parent=gene-LPB402_RS03480;Dbxref=GenBank:WP_107867725.1;Name=WP_107867725.1;Ontology_term=GO:0006520,GO:0016639;gbkey=CDS;gene=gdhA;go_function=oxidoreductase activity%2C acting on the CH-NH2 group of donors%2C NAD or NADP as acceptor|0016639||IEA;go_process=amino acid metabolic process|0006520||IEA;inference=COORDINATES: similar to AA sequence:RefSeq:WP_002212610.1;locus_t…
EC7215_RS25375	7	NZ_LR025096.1 Escherichia coli isolate EC-7215 chromosome 1, complete sequence	ID=cds-WP_001329085.1;Parent=gene-EC7215_RS25375;Dbxref=GenBank:WP_001329085.1;Name=WP_001329085.1;gbkey=CDS;gene=ytiD;inference=COORDINATES: similar to AA sequence:RefSeq:YP_009518831.1;locus_tag=EC7215_RS25375;product=protein YtiD;protein_id=WP_001329085.1;transl_table=11
I5R27_RS14210	7	NZ_CP065202.1 Pseudomonas fragi strain A13BB chromosome, complete genome	ID=cds-WP_231386363.1;Parent=gene-I5R27_RS14210;Dbxref=GenBank:WP_231386363.1;Name=WP_231386363.1;Ontology_term=GO:0016780;gbkey=CDS;go_function=phosphotransferase activity%2C for other substituted phosphate groups|0016780||IEA;inference=COORDINATES: similar to AA sequence:RefSeq:WP_016780552.1;locus_tag=I5R27_RS14210;product=undecaprenyl-phosphate glucose phosphotransferase;protein_id=WP_2313863…
ACNALY_RS02850	7	NZ_OZ223186.1 MAG: Breoghania sp. isolate 6ca84c44-b2a8-4dbb-b60c-61ea78988cc6 chromosome 1	ID=cds-WP_319774795.1;Parent=gene-ACNALY_RS02850;Dbxref=GenBank:WP_319774795.1;Name=WP_319774795.1;Ontology_term=GO:0006935;gbkey=CDS;go_process=chemotaxis|0006935||IEA;inference=COORDINATES: protein motif:HMM:NF012245.5;locus_tag=ACNALY_RS02850;product=methyl-accepting chemotaxis protein;protein_id=WP_319774795.1;transl_table=11
ACNFKN_RS15020	7	NZ_CP182516.1 Klebsiella pneumoniae strain CDC 1000527 chromosome, complete genome	ID=cds-WP_004199745.1;Parent=gene-ACNFKN_RS15020;Dbxref=GenBank:WP_004199745.1;Name=WP_004199745.1;gbkey=CDS;inference=COORDINATES: protein motif:HMM:NF019575.6;locus_tag=ACNFKN_RS15020;product=prepilin-type N-terminal cleavage/methylation domain-containing protein;protein_id=WP_004199745.1;transl_table=11
J5289_RS19625	7	NZ_CP072157.1 Rhizobium sp. B230/85 chromosome 2, complete sequence	ID=cds-WP_247749393.1;Parent=gene-J5289_RS19625;Dbxref=GenBank:WP_247749393.1;Name=WP_247749393.1;Ontology_term=GO:0003700;gbkey=CDS;go_function=DNA-binding transcription factor activity|0003700||IEA;inference=COORDINATES: similar to AA sequence:RefSeq:WP_011581839.1;locus_tag=J5289_RS19625;product=GntR family transcriptional regulator;protein_id=WP_247749393.1;transl_table=11
CKV83_RS10715	7	NZ_LT906439.1 Streptococcus merionis strain NCTC13788 chromosome 1, complete sequence	ID=cds-WP_018374117.1;Parent=gene-CKV83_RS10715;Dbxref=GenBank:WP_018374117.1;Name=WP_018374117.1;Ontology_term=GO:0055085,GO:0022857;gbkey=CDS;go_function=transmembrane transporter activity|0022857||IEA;go_process=transmembrane transport|0055085||IEA;inference=COORDINATES: similar to AA sequence:RefSeq:WP_018374117.1;locus_tag=CKV83_RS10715;product=MFS transporter;protein_id=WP_018374117.1;trans…
R5H22_RS14195	7	NZ_CP137764.1 Azotobacter sp. NL3 chromosome, complete genome	ID=cds-WP_061290996.1;Parent=gene-R5H22_RS14195;Dbxref=GenBank:WP_061290996.1;Name=WP_061290996.1;Ontology_term=GO:0006811,GO:0015802,GO:0015288,GO:0009279,GO:0019867,GO:0046930;gbkey=CDS;go_component=cell outer membrane|0009279||IEA,outer membrane|0019867||IEA,pore complex|0046930||IEA;go_function=porin activity|0015288||IEA;go_process=monoatomic ion transport|0006811||IEA,basic amino acid trans…
PUP49_RS16890	7	NZ_CP118150.1 Pseudomonas chlororaphis strain DSM 21509 chromosome, complete genome	ID=cds-WP_053279214.1;Parent=gene-PUP49_RS16890;Dbxref=GenBank:WP_053279214.1;Name=WP_053279214.1;Ontology_term=GO:0055085,GO:0009279;gbkey=CDS;go_component=cell outer membrane|0009279||IEA;go_process=transmembrane transport|0055085||IEA;inference=COORDINATES: similar to AA sequence:RefSeq:WP_016705234.1;locus_tag=PUP49_RS16890;product=TonB-dependent receptor;protein_id=WP_053279214.1;transl_tabl…
LEO78_RS08110	7	NZ_CP084353.1 Aeromonas hydrophila strain 71317 chromosome, complete genome	ID=cds-WP_226033334.1;Parent=gene-LEO78_RS08110;Dbxref=GenBank:WP_226033334.1;Name=WP_226033334.1;gbkey=CDS;inference=COORDINATES: similar to AA sequence:RefSeq:WP_005352869.1;locus_tag=LEO78_RS08110;product=acyloxyacyl hydrolase;protein_id=WP_226033334.1;transl_table=11
GBCGDNIH1_RS23280	7	NC_008343.2 Granulibacter bethesdensis CGDNIH1, complete sequence	ID=cds-WP_043453151.1;Parent=gene-GBCGDNIH1_RS23280;Dbxref=GenBank:WP_043453151.1;Name=WP_043453151.1;gbkey=CDS;inference=COORDINATES: protein motif:HMM:NF024860.5;locus_tag=GBCGDNIH1_RS23280;product=tetratricopeptide repeat protein;protein_id=WP_043453151.1;transl_table=11
VAA_RS18245	7	NC_015637.1 Vibrio anguillarum 775 chromosome II, complete sequence	ID=cds-WP_019281478.1;Parent=gene-VAA_RS18245;Dbxref=GenBank:WP_019281478.1;Name=WP_019281478.1;gbkey=CDS;inference=COORDINATES: ab initio prediction:GeneMarkS-2+;locus_tag=VAA_RS18245;product=hypothetical protein;protein_id=WP_019281478.1;transl_table=11
GAS18_RS21185	7	NZ_CP052133.1 Burkholderia glumae strain HN2 chromosome 2, complete sequence	ID=cds-WP_171466925.1;Parent=gene-GAS18_RS21185;Dbxref=GenBank:WP_171466925.1;Name=WP_171466925.1;Ontology_term=GO:0007165,GO:0016020;gbkey=CDS;go_component=membrane|0016020||IEA;go_process=signal transduction|0007165||IEA;inference=COORDINATES: similar to AA sequence:RefSeq:WP_014972859.1;locus_tag=GAS18_RS21185;product=methyl-accepting chemotaxis protein;protein_id=WP_171466925.1;transl_table=11
MWL84_RS01095	7	NZ_AP025560.1 Phascolarctobacterium faecium strain CE91-St52 chromosome, complete genome	ID=cds-WP_149995057.1;Parent=gene-MWL84_RS01095;Dbxref=GenBank:WP_149995057.1;Name=WP_149995057.1;Ontology_term=GO:0003677;gbkey=CDS;go_function=DNA binding|0003677||IEA;inference=COORDINATES: similar to AA sequence:RefSeq:WP_002588481.1;locus_tag=MWL84_RS01095;product=helix-turn-helix domain-containing protein;protein_id=WP_149995057.1;transl_table=11
ABYA78_RS12845	7	NZ_CP159883.1 Pseudomonas aeruginosa strain 100690 chromosome, complete genome	ID=cds-WP_001143771.1;Parent=gene-ABYA78_RS12845;Dbxref=GenBank:WP_001143771.1;Name=WP_001143771.1;gbkey=CDS;inference=COORDINATES: protein motif:HMM:NF025079.4;locus_tag=ABYA78_RS12845;product=DUF4158 domain-containing protein;protein_id=WP_001143771.1;transl_table=11
A8H32_RS04285	7	NZ_CP020391.1 Burkholderia thailandensis strain FDAARGOS_238 chromosome 2, complete sequence	ID=cds-WP_025370298.1;Parent=gene-A8H32_RS04285;Dbxref=GenBank:WP_025370298.1;Name=WP_025370298.1;Ontology_term=GO:0006508,GO:0008236;gbkey=CDS;go_function=serine-type peptidase activity|0008236||IEA;go_process=proteolysis|0006508||IEA;inference=COORDINATES: similar to AA sequence:RefSeq:WP_009971705.1;locus_tag=A8H32_RS04285;product=S8 family peptidase;protein_id=WP_025370298.1;transl_table=11
P5650_RS04895	6	NZ_CP120608.1 Priestia megaterium strain DSM 32 chromosome, complete genome	ID=cds-WP_155276295.1;Parent=gene-P5650_RS04895;Dbxref=GenBank:WP_155276295.1;Name=WP_155276295.1;gbkey=CDS;inference=COORDINATES: ab initio prediction:GeneMarkS-2+;locus_tag=P5650_RS04895;product=hypothetical protein;protein_id=WP_155276295.1;transl_table=11
R5N48_RS08155	6	NZ_CP137145.1 Klebsiella pneumoniae strain 03 chromosome, complete genome	ID=cds-WP_117078546.1;Parent=gene-R5N48_RS08155;Dbxref=GenBank:WP_117078546.1;Name=WP_117078546.1;gbkey=CDS;inference=COORDINATES: ab initio prediction:GeneMarkS-2+;locus_tag=R5N48_RS08155;product=hypothetical protein;protein_id=WP_117078546.1;transl_table=11
JKA77_RS00630	6	NZ_CP068033.1 Klebsiella pneumoniae strain LYS105A chromosome, complete genome	ID=cds-WP_117082599.1;Parent=gene-JKA77_RS00630;Dbxref=GenBank:WP_117082599.1;Name=WP_117082599.1;Ontology_term=GO:0003677,GO:0005524,GO:0016787;gbkey=CDS;go_function=DNA binding|0003677||IEA,ATP binding|0005524||IEA,hydrolase activity|0016787||IEA;inference=COORDINATES: similar to AA sequence:RefSeq:WP_001526224.1;locus_tag=JKA77_RS00630;product=DEAD/DEAH box helicase family protein;protein_id=W…
AADC60_RS13375	6	NZ_CP151651.1 Cytobacillus pseudoceanisediminis strain GXU-Z9 chromosome, complete genome	ID=cds-WP_009334459.1;Parent=gene-AADC60_RS13375;Dbxref=GenBank:WP_009334459.1;Name=WP_009334459.1;Ontology_term=GO:0009055,GO:0010181,GO:0016491,GO:0050446;gbkey=CDS;go_function=electron transfer activity|0009055||IEA,FMN binding|0010181||IEA,oxidoreductase activity|0016491||IEA,azobenzene reductase activity|0050446||IEA;inference=COORDINATES: similar to AA sequence:RefSeq:NP_391234.1;locus_tag=…
JKG63_RS06840	6	NZ_CP068049.1 Burkholderia gladioli strain BBB-01 chromosome 1, complete sequence	ID=cds-WP_236593815.1;Parent=gene-JKG63_RS06840;Dbxref=GenBank:WP_236593815.1,GeneID:66457251;Name=WP_236593815.1;gbkey=CDS;inference=COORDINATES: ab initio prediction:GeneMarkS-2+;locus_tag=JKG63_RS06840;product=hypothetical protein;protein_id=WP_236593815.1;transl_table=11
H5V43_RS16460	6	NZ_CP060036.1 Sphingobium fuliginis strain KK22 chromosome 2, complete sequence	ID=cds-WP_065847779.1;Parent=gene-H5V43_RS16460;Dbxref=GenBank:WP_065847779.1;Name=WP_065847779.1;Ontology_term=GO:0009273,GO:0008767;gbkey=CDS;gene=glf;go_function=UDP-galactopyranose mutase activity|0008767||IEA;go_process=peptidoglycan-based cell wall biogenesis|0009273||IEA;inference=COORDINATES: similar to AA sequence:RefSeq:WP_020819623.1;locus_tag=H5V43_RS16460;product=UDP-galactopyranose …
FEF07_RS21080	6	NZ_CP040350.1 Serratia marcescens strain 1912768R chromosome, complete genome	ID=cds-WP_164096045.1;Parent=gene-FEF07_RS21080;Dbxref=GenBank:WP_164096045.1;Name=WP_164096045.1;Ontology_term=GO:0007155,GO:0009289;gbkey=CDS;go_component=pilus|0009289||IEA;go_process=cell adhesion|0007155||IEA;inference=COORDINATES: similar to AA sequence:RefSeq:WP_004938731.1;locus_tag=FEF07_RS21080;product=fimbrial protein;protein_id=WP_164096045.1;transl_table=11
R5N48_RS12975	6	NZ_CP137145.1 Klebsiella pneumoniae strain 03 chromosome, complete genome	ID=cds-WP_117078377.1;Parent=gene-R5N48_RS12975;Dbxref=GenBank:WP_117078377.1;Name=WP_117078377.1;Ontology_term=GO:0005506,GO:0016491;gbkey=CDS;go_function=iron ion binding|0005506||IEA,oxidoreductase activity|0016491||IEA;inference=COORDINATES: similar to AA sequence:RefSeq:YP_005227001.1;locus_tag=R5N48_RS12975;product=iron-containing redox enzyme family protein;protein_id=WP_117078377.1;transl…
ACN262_RS22635	6	NZ_CP183460.1 Burkholderia gladioli strain BG-GF5 chromosome 1, complete sequence	ID=cds-WP_186033734.1;Parent=gene-ACN262_RS22635;Dbxref=GenBank:WP_186033734.1;Name=WP_186033734.1;Ontology_term=GO:0071949;gbkey=CDS;go_function=FAD binding|0071949||IEA;inference=COORDINATES: similar to AA sequence:RefSeq:WP_013697295.1;locus_tag=ACN262_RS22635;product=FAD-dependent monooxygenase;protein_id=WP_186033734.1;transl_table=11
WP_000019448.1_gene-VR550_RS24570	6	NZ_CP142679.1 Escherichia coli strain FG92-1 plasmid pFG92-1-109kb, complete sequence	WP_000019448.1 MULTISPECIES: IS5-like element ISKpn26 family transposase [Bacteria]
P7L72_RS03565	6	NZ_CP121059.1 Tistrella mobilis strain L2 plasmid unnamed2, complete sequence	ID=cds-WP_372095226.1;Parent=gene-P7L72_RS03565;Dbxref=GenBank:WP_372095226.1;Name=WP_372095226.1;Ontology_term=GO:0000287,GO:0003824,GO:0030976;gbkey=CDS;go_function=magnesium ion binding|0000287||IEA,catalytic activity|0003824||IEA,thiamine pyrophosphate binding|0030976||IEA;inference=COORDINATES: similar to AA sequence:RefSeq:WP_013972254.1;locus_tag=P7L72_RS03565;product=acetolactate synthase…
I5P96_RS12620	6	NZ_CP065377.1 Faecalibacterium prausnitzii strain Fp77 chromosome, complete genome	ID=cds-WP_223382446.1;Parent=gene-I5P96_RS12620;Dbxref=GenBank:WP_223382446.1;Name=WP_223382446.1;Ontology_term=GO:0008289;gbkey=CDS;go_function=lipid binding|0008289||IEA;inference=COORDINATES: similar to AA sequence:RefSeq:WP_005931309.1;locus_tag=I5P96_RS12620;product=DegV family protein;protein_id=WP_223382446.1;transl_table=11
GbCGDNIH6_RS12395	6	NZ_CP018192.1 Granulibacter bethesdensis strain NIH6.1 chromosome, complete genome	ID=cds-WP_157692353.1;Parent=gene-GbCGDNIH6_RS12395;Dbxref=GenBank:WP_157692353.1;Name=WP_157692353.1;gbkey=CDS;inference=COORDINATES: protein motif:HMM:NF012548.5;locus_tag=GbCGDNIH6_RS12395;product=histidine-type phosphatase;protein_id=WP_157692353.1;transl_table=11
HKK54_RS33775	6	NZ_CP052860.1 Pseudomonas sp. ADAK13 chromosome, complete genome	ID=cds-WP_010169882.1;Parent=gene-HKK54_RS33775;Dbxref=GenBank:WP_010169882.1;Name=WP_010169882.1;gbkey=CDS;inference=COORDINATES: similar to AA sequence:RefSeq:WP_007930094.1;locus_tag=HKK54_RS33775;product=hypothetical protein;protein_id=WP_010169882.1;transl_table=11
HHA25_RS05310	6	NZ_CP052844.1 Bordetella hinzii strain 2G1 chromosome, complete genome	ID=cds-WP_032955865.1;Parent=gene-HHA25_RS05310;Dbxref=GenBank:WP_032955865.1;Name=WP_032955865.1;Ontology_term=GO:0006811,GO:0015031,GO:0015288,GO:0046930;gbkey=CDS;go_component=pore complex|0046930||IEA;go_function=porin activity|0015288||IEA;go_process=monoatomic ion transport|0006811||IEA,protein transport|0015031||IEA;inference=COORDINATES: similar to AA sequence:RefSeq:WP_012250284.1;locus_…
EUCAMar_RS04250	6	NZ_CP132155.1 Eubacterium callanderi strain DSM 3468 chromosome, complete genome	ID=cds-WP_013380530.1;Parent=gene-EUCAMar_RS04250;Dbxref=GenBank:WP_013380530.1;Name=WP_013380530.1;gbkey=CDS;inference=COORDINATES: similar to AA sequence:RefSeq:WP_013380530.1;locus_tag=EUCAMar_RS04250;product=hypothetical protein;protein_id=WP_013380530.1;transl_table=11
PG904_RS02310	6	NZ_CP115941.1 Ralstonia syzygii strain BDBR229 chromosome, complete genome	ID=cds-WP_373444420.1;Parent=gene-PG904_RS02310;Dbxref=GenBank:WP_373444420.1;Name=WP_373444420.1;Ontology_term=GO:0004803;gbkey=CDS;go_function=transposase activity|0004803||IEA;inference=COORDINATES: similar to AA sequence:RefSeq:WP_011881073.1;locus_tag=PG904_RS02310;product=IS256 family transposase;protein_id=WP_373444420.1;transl_table=11
FY146_RS09330	6	NZ_CP048508.1 Agrobacterium tumefaciens strain Sut002 chromosome circular, complete sequence	ID=cds-WP_004430647.1;Parent=gene-FY146_RS09330;Dbxref=GenBank:WP_004430647.1;Name=WP_004430647.1;gbkey=CDS;inference=COORDINATES: similar to AA sequence:RefSeq:WP_020009250.1;locus_tag=FY146_RS09330;product=hypothetical protein;protein_id=WP_004430647.1;transl_table=11
PL263_RS02790	6	NZ_CP116398.1 Methylomonas sp. EFPC3 chromosome, complete genome	ID=cds-WP_278211601.1;Parent=gene-PL263_RS02790;Dbxref=GenBank:WP_278211601.1;Name=WP_278211601.1;Ontology_term=GO:0008484;gbkey=CDS;go_function=sulfuric ester hydrolase activity|0008484||IEA;inference=COORDINATES: protein motif:HMM:NF013080.4;locus_tag=PL263_RS02790;product=sulfatase-like hydrolase/transferase;protein_id=WP_278211601.1;transl_table=11
FOC80_RS03480	6	NZ_CP053987.1 Achromobacter denitrificans strain FDAARGOS_786 chromosome, complete genome	ID=cds-WP_075873195.1;Parent=gene-FOC80_RS03480;Dbxref=GenBank:WP_075873195.1,GeneID:92843156;Name=WP_075873195.1;Ontology_term=GO:0005524,GO:0016887;gbkey=CDS;go_function=ATP binding|0005524||IEA,ATP hydrolysis activity|0016887||IEA;inference=COORDINATES: similar to AA sequence:RefSeq:WP_011795378.1;locus_tag=FOC80_RS03480;product=AAA family ATPase;protein_id=WP_075873195.1;transl_table=11
CO680_RS07460	6	NZ_CP023501.1 Weissella paramesenteroides strain FDAARGOS_414 chromosome, complete genome	ID=cds-WP_002828849.1;Parent=gene-CO680_RS07460;Dbxref=GenBank:WP_002828849.1;Name=WP_002828849.1;Ontology_term=GO:0046677,GO:0071555,GO:0005576;gbkey=CDS;go_component=extracellular region|0005576||IEA;go_process=response to antibiotic|0046677||IEA,cell wall organization|0071555||IEA;inference=COORDINATES: similar to AA sequence:RefSeq:WP_002828849.1;locus_tag=CO680_RS07460;product=VanZ family pr…
ABNF92_RS15690	6	NZ_CP157802.1 Marinobacter sp. MMG032 chromosome, complete genome	ID=cds-WP_041644866.1;Parent=gene-ABNF92_RS15690;Dbxref=GenBank:WP_041644866.1;Name=WP_041644866.1;Ontology_term=GO:0015288;gbkey=CDS;go_function=porin activity|0015288||IEA;inference=COORDINATES: similar to AA sequence:RefSeq:WP_004581713.1;locus_tag=ABNF92_RS15690;product=TorF family putative porin;protein_id=WP_041644866.1;transl_table=11
CGZ77_RS01445	6	NZ_CP022527.1 Neisseria sp. KEM232 chromosome, complete genome	ID=cds-WP_009426351.1;Parent=gene-CGZ77_RS01445;Dbxref=GenBank:WP_009426351.1;Name=WP_009426351.1;Ontology_term=GO:0003677;gbkey=CDS;go_function=DNA binding|0003677||IEA;inference=COORDINATES: similar to AA sequence:RefSeq:WP_009426351.1;locus_tag=CGZ77_RS01445;product=TetR family transcriptional regulator;protein_id=WP_009426351.1;transl_table=11
FOC80_RS02390	6	NZ_CP053987.1 Achromobacter denitrificans strain FDAARGOS_786 chromosome, complete genome	ID=cds-WP_082775756.1;Parent=gene-FOC80_RS02390;Dbxref=GenBank:WP_082775756.1,GeneID:92842938;Name=WP_082775756.1;Ontology_term=GO:0006810;gbkey=CDS;go_process=transport|0006810||IEA;inference=COORDINATES: similar to AA sequence:RefSeq:WP_006387289.1;locus_tag=FOC80_RS02390;product=sulfite exporter TauE/SafE family protein;protein_id=WP_082775756.1;transl_table=11
MX625_RS32205	6	NZ_CP095775.1 Pseudomonas aeruginosa strain 34Pae8 plasmid p34Pae8-KPC, complete sequence	ID=cds-WP_001143760.1;Parent=gene-MX625_RS32205;Dbxref=GenBank:WP_001143760.1;Name=WP_001143760.1;Ontology_term=GO:0006313,GO:0004803;gbkey=CDS;go_function=transposase activity|0004803||IEA;go_process=DNA transposition|0006313||IEA;inference=COORDINATES: similar to AA sequence:RefSeq:WP_032495017.1;locus_tag=MX625_RS32205;product=Tn3-like element Tn3 family transposase;protein_id=WP_001143760.1;t…
SERAS13_RS21700	5	NC_017573.1 Serratia sp. AS13, complete sequence	ID=cds-WP_013814589.1;Parent=gene-SERAS13_RS21700;Dbxref=GenBank:WP_013814589.1;Name=WP_013814589.1;Ontology_term=GO:0016301;gbkey=CDS;go_function=kinase activity|0016301||IEA;inference=COORDINATES: similar to AA sequence:RefSeq:WP_006320649.1;locus_tag=SERAS13_RS21700;product=aminoimidazole riboside kinase;protein_id=WP_013814589.1;transl_table=11
DM82_RS33045	5	NZ_CP008726.1 Burkholderia oklahomensis strain EO147 chromosome 1, complete sequence	ID=cds-WP_081464418.1;Parent=gene-DM82_RS33045;Dbxref=GenBank:WP_081464418.1;Name=WP_081464418.1;gbkey=CDS;inference=COORDINATES: similar to AA sequence:RefSeq:WP_004542475.1;locus_tag=DM82_RS33045;product=putative type VI secretion system effector;protein_id=WP_081464418.1;transl_table=11
KU665_RS26170	5	NZ_CP077808.1 Klebsiella pneumoniae strain FF979 plasmid pFF979_2, complete sequence	ID=cds-WP_004152629.1;Parent=gene-KU665_RS26170;Dbxref=GenBank:WP_004152629.1;Name=WP_004152629.1;gbkey=CDS;gene=traT;inference=COORDINATES: similar to AA sequence:RefSeq:YP_005229690.1;locus_tag=KU665_RS26170;product=conjugal transfer complement resistance protein TraT;protein_id=WP_004152629.1;transl_table=11
I6L58_RS11075	5	NZ_CP077290.1 Enterobacter cancerogenus strain FDAARGOS 1428 chromosome, complete genome	ID=cds-WP_088209312.1;Parent=gene-I6L58_RS11075;Dbxref=GenBank:WP_088209312.1;Name=WP_088209312.1;gbkey=CDS;inference=COORDINATES: similar to AA sequence:RefSeq:WP_006177454.1;locus_tag=I6L58_RS11075;product=FliM/FliN family flagellar motor switch protein;protein_id=WP_088209312.1;transl_table=11
JMX74_RS19390	5	NZ_LR890735.1 Klebsiella pneumoniae strain INF323 isolate INF323 chromosome 1, complete sequence	ID=cds-WP_201720599.1;Parent=gene-JMX74_RS19390;Dbxref=GenBank:WP_201720599.1;Name=WP_201720599.1;gbkey=CDS;inference=COORDINATES: similar to AA sequence:RefSeq:WP_004218567.1;locus_tag=JMX74_RS19390;product=phage holin family protein;protein_id=WP_201720599.1;transl_table=11
OGM22_RS03345	5	NZ_CP107065.1 Dickeya fangzhongdai strain LCCT2-1 chromosome, complete genome	ID=cds-WP_100849407.1;Parent=gene-OGM22_RS03345;Dbxref=GenBank:WP_100849407.1;Name=WP_100849407.1;gbkey=CDS;inference=COORDINATES: protein motif:HMM:NF044287.2;locus_tag=OGM22_RS03345;product=AAA-like domain-containing protein;protein_id=WP_100849407.1;transl_table=11
J4865_RS03290	5	NZ_CP072341.1 Prevotella nigrescens F0103 chromosome 1, complete sequence	ID=cds-WP_004363014.1;Parent=gene-J4865_RS03290;Dbxref=GenBank:WP_004363014.1;Name=WP_004363014.1;gbkey=CDS;inference=COORDINATES: similar to AA sequence:RefSeq:WP_004367292.1;locus_tag=J4865_RS03290;product=hypothetical protein;protein_id=WP_004363014.1;transl_table=11
OG796_RS16430	5	NZ_CP108324.1 Streptomyces jietaisiensis strain NBC_00595 chromosome, complete genome	ID=cds-WP_093590988.1;Parent=gene-OG796_RS16430;Dbxref=GenBank:WP_093590988.1;Name=WP_093590988.1;gbkey=CDS;inference=COORDINATES: similar to AA sequence:RefSeq:WP_006141398.1;locus_tag=OG796_RS16430;product=aminoglycoside 3'-phosphotransferase;protein_id=WP_093590988.1;transl_table=11
Vspart_RS10315	5	NZ_CP046268.1 Vibrio spartinae strain 3.6 chromosome 1, complete sequence	ID=cds-WP_182287493.1;Parent=gene-Vspart_RS10315;Dbxref=GenBank:WP_182287493.1;Name=WP_182287493.1;Ontology_term=GO:0004364,GO:0016491;gbkey=CDS;go_function=glutathione transferase activity|0004364||IEA,oxidoreductase activity|0016491||IEA;inference=COORDINATES: similar to AA sequence:RefSeq:WP_014232522.1;locus_tag=Vspart_RS10315;product=glutathione S-transferase family protein;protein_id=WP_182…
OQB66_RS00955	5	NZ_CP110807.1 Pseudomonas syringae strain MUP17 chromosome, complete genome	ID=cds-WP_266065461.1;Parent=gene-OQB66_RS00955;Dbxref=GenBank:WP_266065461.1;Name=WP_266065461.1;gbkey=CDS;inference=COORDINATES: ab initio prediction:GeneMarkS-2+;locus_tag=OQB66_RS00955;product=hypothetical protein;protein_id=WP_266065461.1;transl_table=11
ACQHII_RS23495	5	NZ_CP190128.1 Streptomyces sp. cg40 chromosome, complete genome	ID=cds-WP_427921154.1;Parent=gene-ACQHII_RS23495;Dbxref=GenBank:WP_427921154.1;Name=WP_427921154.1;Ontology_term=GO:0005524,GO:0016887;gbkey=CDS;go_function=ATP binding|0005524||IEA,ATP hydrolysis activity|0016887||IEA;inference=COORDINATES: protein motif:HMM:NF018290.6;locus_tag=ACQHII_RS23495;product=ParA family protein;protein_id=WP_427921154.1;transl_table=11
AXX16_RS02955	5	NZ_CP014474.1 Serratia rubidaea strain 1122 chromosome, complete genome	ID=cds-WP_015962391.1;Parent=gene-AXX16_RS02955;Dbxref=GenBank:WP_015962391.1;Name=WP_015962391.1;Ontology_term=GO:0015813,GO:0015501,GO:0016020;gbkey=CDS;gene=gltS;go_component=membrane|0016020||IEA;go_function=glutamate:sodium symporter activity|0015501||IEA;go_process=L-glutamate transmembrane transport|0015813||IEA;inference=COORDINATES: similar to AA sequence:RefSeq:WP_019452187.1;locus_tag=…
AAN986_RS01545	5	NZ_CP157763.1 Delftia sp. DS1230 chromosome, complete genome	ID=cds-WP_047219367.1;Parent=gene-AAN986_RS01545;Dbxref=GenBank:WP_047219367.1;Name=WP_047219367.1;gbkey=CDS;inference=COORDINATES: similar to AA sequence:RefSeq:WP_016448603.1;locus_tag=AAN986_RS01545;product=DUF4034 domain-containing protein;protein_id=WP_047219367.1;transl_table=11
WM33_RS02945	5	NZ_CP013466.1 Burkholderia multivorans strain MSMB1640WGS chromosome 2, complete sequence	ID=cds-WP_011881674.1;Parent=gene-WM33_RS02945;Dbxref=GenBank:WP_011881674.1;Name=WP_011881674.1;gbkey=CDS;inference=COORDINATES: similar to AA sequence:RefSeq:WP_011881674.1;locus_tag=WM33_RS02945;product=hypothetical protein;protein_id=WP_011881674.1;transl_table=11
R3O62_RS19810	5	NZ_CP178829.1 Bacteroides hominis strain Tbg-33 chromosome, complete genome	ID=cds-WP_137570179.1;Parent=gene-R3O62_RS19810;Dbxref=GenBank:WP_137570179.1,GeneID:99672624;Name=WP_137570179.1;gbkey=CDS;inference=COORDINATES: ab initio prediction:GeneMarkS-2+;locus_tag=R3O62_RS19810;product=hypothetical protein;protein_id=WP_137570179.1;transl_table=11
R5020_RS33580	5	NZ_CP137500.1 Pseudomonas aeruginosa strain HPA0384 chromosome, complete genome	ID=cds-WP_412788394.1;Parent=gene-R5020_RS33580;Dbxref=GenBank:WP_412788394.1;Name=WP_412788394.1;gbkey=CDS;inference=COORDINATES: protein motif:HMM:NF017479.6;locus_tag=R5020_RS33580;product=YcgJ family protein;protein_id=WP_412788394.1;transl_table=11
OG574_RS22915	5	NZ_CP109485.1 Streptomyces sp. NBC_01445 chromosome	ID=cds-WP_326774740.1;Parent=gene-OG574_RS22915;Dbxref=GenBank:WP_326774740.1;Name=WP_326774740.1;gbkey=CDS;inference=COORDINATES: similar to AA sequence:RefSeq:WP_009327114.1;locus_tag=OG574_RS22915;product=sodium-translocating pyrophosphatase;protein_id=WP_326774740.1;transl_table=11
WI95_RS24400	5	NZ_CP013391.1 Burkholderia contaminans strain FL-1-2-30-S1-D0 chromosome 2, complete sequence	ID=cds-WP_122475784.1;Parent=gene-WI95_RS24400;Dbxref=GenBank:WP_122475784.1;Name=WP_122475784.1;gbkey=CDS;inference=COORDINATES: similar to AA sequence:RefSeq:WP_006403534.1;locus_tag=WI95_RS24400;product=helix-turn-helix domain-containing protein;protein_id=WP_122475784.1;transl_table=11
NOG67_RS10560	5	NZ_CP101613.1 Erwinia persicina strain SR15 chromosome, complete genome	ID=cds-WP_255851830.1;Parent=gene-NOG67_RS10560;Dbxref=GenBank:WP_255851830.1;Name=WP_255851830.1;Ontology_term=GO:0006099,GO:0003994;gbkey=CDS;gene=acnA;go_function=aconitate hydratase activity|0003994||IEA;go_process=tricarboxylic acid cycle|0006099||IEA;inference=COORDINATES: similar to AA sequence:RefSeq:WP_012124575.1;locus_tag=NOG67_RS10560;product=aconitate hydratase AcnA;protein_id=WP_255…
AAVC46_RS14190	5	NZ_CP154913.1 Bacillus pumilus strain FUA2119 chromosome, complete genome	ID=cds-WP_034660669.1;Parent=gene-AAVC46_RS14190;Dbxref=GenBank:WP_034660669.1;Name=WP_034660669.1;Ontology_term=GO:0006270,GO:0006275,GO:0003677,GO:0003688,GO:0005524;gbkey=CDS;gene=dnaA;go_function=DNA binding|0003677||IEA,DNA replication origin binding|0003688||IEA,ATP binding|0005524||IEA;go_process=DNA replication initiation|0006270||IEA,regulation of DNA replication|0006275||IEA;inference=C…
VK748_RS19905	5	NZ_CP141948.1 Pseudomonas citronellolis strain G5.41a chromosome, complete genome	ID=cds-WP_324709155.1;Parent=gene-VK748_RS19905;Dbxref=GenBank:WP_324709155.1;Name=WP_324709155.1;gbkey=CDS;inference=COORDINATES: similar to AA sequence:RefSeq:WP_009621742.1;locus_tag=VK748_RS19905;product=carbohydrate porin;protein_id=WP_324709155.1;transl_table=11
CRH10_RS10585	5	NZ_CP023819.1 Faecalibacterium prausnitzii strain Indica chromosome, complete genome	ID=cds-WP_098924495.1;Parent=gene-CRH10_RS10585;Dbxref=GenBank:WP_098924495.1;Name=WP_098924495.1;Ontology_term=GO:0005524;gbkey=CDS;go_function=ATP binding|0005524||IEA;inference=COORDINATES: similar to AA sequence:RefSeq:WP_005934957.1;locus_tag=CRH10_RS10585;product=class I adenylate-forming enzyme family protein;protein_id=WP_098924495.1;transl_table=11
M6G79_RS27635	5	NZ_CP097394.1 Klebsiella pneumoniae strain KPTCM plasmid pKPTCM-9, complete sequence	ID=cds-WP_015059034.1;Parent=gene-M6G79_RS27635;Dbxref=GenBank:WP_015059034.1;Name=WP_015059034.1;gbkey=CDS;inference=COORDINATES: protein motif:HMM:NF016205.5;locus_tag=M6G79_RS27635;product=hypothetical protein;protein_id=WP_015059034.1;transl_table=11
GXM20_RS06915	5	NZ_CP048436.1 Flavonifractor plautii strain JCM 32125 chromosome, complete genome	ID=cds-WP_007488280.1;Parent=gene-GXM20_RS06915;Dbxref=GenBank:WP_007488280.1,GeneID:63972568;Name=WP_007488280.1;Ontology_term=GO:0006281,GO:0140078;gbkey=CDS;gene=nth;go_function=class I DNA-(apurinic or apyrimidinic site) endonuclease activity|0140078||IEA;go_process=DNA repair|0006281||IEA;inference=COORDINATES: similar to AA sequence:RefSeq:WP_007488280.1;locus_tag=GXM20_RS06915;product=endo…
GS_RS17010	5	NC_002939.5 Geobacter sulfurreducens PCA, complete sequence	ID=cds-WP_010944006.1;Parent=gene-GS_RS17010;Dbxref=GenBank:WP_010944006.1;Name=WP_010944006.1;Ontology_term=GO:0006562,GO:0003842;gbkey=CDS;gene=pruA;go_function=1-pyrroline-5-carboxylate dehydrogenase activity|0003842||IEA;go_process=proline catabolic process|0006562||IEA;inference=COORDINATES: similar to AA sequence:RefSeq:WP_010944006.1;locus_tag=GS_RS17010;product=L-glutamate gamma-semialdeh…
Q4I17_RS03380	5	NZ_OX636702.1 Faecalibacterium prausnitzii isolate DSM32379 chromosome 1	ID=cds-WP_302275491.1;Parent=gene-Q4I17_RS03380;Dbxref=GenBank:WP_302275491.1;Name=WP_302275491.1;gbkey=CDS;inference=COORDINATES: similar to AA sequence:RefSeq:WP_015565874.1;locus_tag=Q4I17_RS03380;product=hypothetical protein;protein_id=WP_302275491.1;transl_table=11
PG877_RS11945	5	NZ_CP115895.1 Pantoea piersonii strain URMC-2103A041 chromosome, complete genome	ID=cds-WP_120451932.1;Parent=gene-PG877_RS11945;Dbxref=GenBank:WP_120451932.1;Name=WP_120451932.1;Ontology_term=GO:0006355,GO:0003677;gbkey=CDS;gene=sdiA;go_function=DNA binding|0003677||IEA;go_process=regulation of DNA-templated transcription|0006355||IEA;inference=COORDINATES: similar to AA sequence:RefSeq:WP_003849987.1;locus_tag=PG877_RS11945;product=transcriptional regulator SdiA;protein_id=…
MUA91_RS05240	5	NZ_CP094713.1 Staphylococcus schleiferi strain IVB6180 chromosome, complete genome	ID=cds-WP_167732988.1;Parent=gene-MUA91_RS05240;Dbxref=GenBank:WP_167732988.1;Name=WP_167732988.1;gbkey=CDS;inference=COORDINATES: similar to AA sequence:RefSeq:WP_016425353.1;locus_tag=MUA91_RS05240;product=biosynthetic peptidoglycan transglycosylase;protein_id=WP_167732988.1;transl_table=11
HV340_RS17220	5	NZ_CP055883.1 Enterobacter sp. RHBSTW-00975 chromosome, complete genome	ID=cds-WP_001118619.1-5;Parent=gene-HV340_RS17220;Dbxref=GenBank:WP_001118619.1;Name=WP_001118619.1;Ontology_term=GO:0006313,GO:0004803;gbkey=CDS;go_function=transposase activity|0004803||IEA;go_process=DNA transposition|0006313||IEA;inference=COORDINATES: similar to AA sequence:RefSeq:WP_032491235.1;locus_tag=HV340_RS17220;product=IS5-like element IS903B family transposase;protein_id=WP_00111861…
M9412_RS00205	5	NZ_CP097789.1 Pasteurella multocida strain 35564 chromosome, complete genome	ID=cds-WP_083005614.1;Parent=gene-M9412_RS00205;Dbxref=GenBank:WP_083005614.1;Name=WP_083005614.1;gbkey=CDS;inference=COORDINATES: ab initio prediction:GeneMarkS-2+;locus_tag=M9412_RS00205;product=hypothetical protein;protein_id=WP_083005614.1;transl_table=11
D9621_RS15940	5	NZ_CP033313.1 Azospirillum brasilense strain Sp 7 chromosome 2, complete sequence	ID=cds-WP_236778233.1;Parent=gene-D9621_RS15940;Dbxref=GenBank:WP_236778233.1;Name=WP_236778233.1;gbkey=CDS;inference=COORDINATES: similar to AA sequence:RefSeq:WP_014197428.1;locus_tag=D9621_RS15940;product=hypothetical protein;protein_id=WP_236778233.1;transl_table=11
ACMGGI_RS20120	5	NZ_CP179906.1 Pseudomonas sp. BNK-43-b chromosome, complete genome	ID=cds-WP_414155158.1;Parent=gene-ACMGGI_RS20120;Dbxref=GenBank:WP_414155158.1;Name=WP_414155158.1;gbkey=CDS;inference=COORDINATES: ab initio prediction:GeneMarkS-2+;locus_tag=ACMGGI_RS20120;product=hypothetical protein;protein_id=WP_414155158.1;transl_table=11
C4F17_RS21325	5	NZ_CP027773.1 Variovorax sp. PMC12 chromosome 1, complete sequence	ID=cds-WP_081266124.1;Parent=gene-C4F17_RS21325;Dbxref=GenBank:WP_081266124.1;Name=WP_081266124.1;Ontology_term=GO:0006412,GO:0003735,GO:0005840;gbkey=CDS;gene=rplC;go_component=ribosome|0005840||IEA;go_function=structural constituent of ribosome|0003735||IEA;go_process=translation|0006412||IEA;inference=COORDINATES: similar to AA sequence:RefSeq:WP_013543943.1;locus_tag=C4F17_RS21325;product=50S…
CXP51_RS07320	5	NZ_CP025287.1 Ethanoligenens harbinense strain B49 chromosome, complete genome	ID=cds-WP_013485335.1;Parent=gene-CXP51_RS07320;Dbxref=GenBank:WP_013485335.1;Name=WP_013485335.1;Ontology_term=GO:0004540;gbkey=CDS;go_function=RNA nuclease activity|0004540||IEA;inference=COORDINATES: similar to AA sequence:RefSeq:WP_013485335.1;locus_tag=CXP51_RS07320;product=NYN domain-containing protein;protein_id=WP_013485335.1;transl_table=11
F6I27_RS14840	5	NZ_CP145134.1 Aerococcus tenax strain UMB7049 chromosome, complete genome	ID=cds-WP_070559828.1;Parent=gene-F6I27_RS14840;Dbxref=GenBank:WP_070559828.1,GeneID:89334434;Name=WP_070559828.1;Ontology_term=GO:0008152,GO:0008881;gbkey=CDS;gene=racE;go_function=glutamate racemase activity|0008881||IEA;go_process=metabolic process|0008152||IEA;inference=COORDINATES: similar to AA sequence:RefSeq:WP_013668832.1;locus_tag=F6I27_RS14840;product=glutamate racemase;protein_id=WP_0…
Y028_RS26505	5	NZ_CP009235.1 Burkholderia pseudomallei MSHR62 chromosome 1, complete sequence	ID=cds-WP_009909344.1;Parent=gene-Y028_RS26505;Dbxref=GenBank:WP_009909344.1;Name=WP_009909344.1;gbkey=CDS;inference=COORDINATES: similar to AA sequence:RefSeq:WP_004532752.1;locus_tag=Y028_RS26505;product=hypothetical protein;protein_id=WP_009909344.1;transl_table=11
ACK2JM_RS10585	5	NZ_CP176638.1 Blautia coccoides strain SFAD21 chromosome, complete genome	ID=cds-WP_018594796.1;Parent=gene-ACK2JM_RS10585;Dbxref=GenBank:WP_018594796.1;Name=WP_018594796.1;gbkey=CDS;inference=COORDINATES: similar to AA sequence:RefSeq:WP_018594796.1;locus_tag=ACK2JM_RS10585;product=alpha/beta fold hydrolase;protein_id=WP_018594796.1;transl_table=11
I5P96_RS09245	5	NZ_CP065377.1 Faecalibacterium prausnitzii strain Fp77 chromosome, complete genome	ID=cds-WP_223381762.1;Parent=gene-I5P96_RS09245;Dbxref=GenBank:WP_223381762.1;Name=WP_223381762.1;Ontology_term=GO:0006278,GO:0003723,GO:0003964;gbkey=CDS;go_function=RNA binding|0003723||IEA,RNA-directed DNA polymerase activity|0003964||IEA;go_process=RNA-templated DNA biosynthetic process|0006278||IEA;inference=COORDINATES: similar to AA sequence:RefSeq:WP_005932547.1;locus_tag=I5P96_RS09245;pr…
POR16_RS07535	5	NZ_CP046035.1 Pseudomonas coronafaciens pv. oryzae str. 1_6 chromosome, complete genome	ID=cds-WP_005889922.1;Parent=gene-POR16_RS07535;Dbxref=GenBank:WP_005889922.1,GeneID:72392224;Name=WP_005889922.1;gbkey=CDS;inference=COORDINATES: similar to AA sequence:RefSeq:WP_005889922.1;locus_tag=POR16_RS07535;product=hypothetical protein;protein_id=WP_005889922.1;transl_table=11
HKD36_RS04485	5	NZ_LR792684.1 Kyrpidia spormannii isolate FAVT5 chromosome 1	ID=cds-WP_100667075.1;Parent=gene-HKD36_RS04485;Dbxref=GenBank:WP_100667075.1;Name=WP_100667075.1;Ontology_term=GO:0009439,GO:0008824;gbkey=CDS;gene=cynS;go_function=cyanate hydratase activity|0008824||IEA;go_process=cyanate metabolic process|0009439||IEA;inference=COORDINATES: similar to AA sequence:RefSeq:WP_001081569.1;locus_tag=HKD36_RS04485;product=cyanase;protein_id=WP_100667075.1;transl_ta…
I6G57_RS09380	5	NZ_CP065683.1 Burkholderia oklahomensis strain FDAARGOS_900 chromosome 1, complete sequence	ID=cds-WP_412140675.1;Parent=gene-I6G57_RS09380;Dbxref=GenBank:WP_412140675.1;Name=WP_412140675.1;Ontology_term=GO:0016787,GO:0046872;gbkey=CDS;go_function=hydrolase activity|0016787||IEA,metal ion binding|0046872||IEA;inference=COORDINATES: similar to AA sequence:RefSeq:WP_006023856.1;locus_tag=I6G57_RS09380;product=lytic polysaccharide monooxygenase auxiliary activity family 9 protein;protein_i…
CVE23_RS06195	5	NZ_CP025003.1 Dickeya fangzhongdai strain DSM 101947 chromosome, complete genome	ID=cds-WP_071605174.1;Parent=gene-CVE23_RS06195;Dbxref=GenBank:WP_071605174.1,GeneID:66563930;Name=WP_071605174.1;gbkey=CDS;inference=COORDINATES: similar to AA sequence:RefSeq:WP_019844619.1;locus_tag=CVE23_RS06195;product=hypothetical protein;protein_id=WP_071605174.1;transl_table=11
PotMrB4_RS16905	5	NZ_AP022642.1 Metapseudomonas otitidis strain MrB4 chromosome, complete genome	ID=cds-WP_172433995.1;Parent=gene-PotMrB4_RS16905;Dbxref=GenBank:WP_172433995.1,GeneID:57398589;Name=WP_172433995.1;gbkey=CDS;inference=COORDINATES: similar to AA sequence:RefSeq:WP_016493062.1;locus_tag=PotMrB4_RS16905;product=hypothetical protein;protein_id=WP_172433995.1;transl_table=11
C9I28_RS06915	5	NZ_CP028324.1 Pseudoduganella armeniaca strain ZMN-3 chromosome, complete genome	ID=cds-WP_107140834.1;Parent=gene-C9I28_RS06915;Dbxref=GenBank:WP_107140834.1;Name=WP_107140834.1;Ontology_term=GO:0004129,GO:0016020;gbkey=CDS;gene=coxB;go_component=membrane|0016020||IEA;go_function=cytochrome-c oxidase activity|0004129||IEA;inference=COORDINATES: similar to AA sequence:RefSeq:WP_012080995.1;locus_tag=C9I28_RS06915;product=cytochrome c oxidase subunit II;protein_id=WP_107140834…
WT60_RS12490	5	NZ_CP013457.1 Burkholderia sp. MSMB617WGS chromosome 1, complete sequence	ID=cds-WP_060355365.1;Parent=gene-WT60_RS12490;Dbxref=GenBank:WP_060355365.1;Name=WP_060355365.1;gbkey=CDS;inference=COORDINATES: similar to AA sequence:RefSeq:WP_004533816.1;locus_tag=WT60_RS12490;product=TagK domain-containing protein;protein_id=WP_060355365.1;transl_table=11
D5067_RS05455	5	NZ_CP043342.1 Enterobacter huaxiensis strain 090008 chromosome, complete genome	ID=cds-WP_119935929.1;Parent=gene-D5067_RS05455;Dbxref=GenBank:WP_119935929.1;Name=WP_119935929.1;gbkey=CDS;inference=COORDINATES: similar to AA sequence:RefSeq:WP_006178113.1;locus_tag=D5067_RS05455;product=BapA/Bap/LapF family large adhesin;protein_id=WP_119935929.1;transl_table=11
AVCG78_RS11875	4	NZ_CP056047.1 Agrobacterium vitis strain CG78 chromosome 1, complete sequence	ID=cds-WP_234665060.1;Parent=gene-AVCG78_RS11875;Dbxref=GenBank:WP_234665060.1;Name=WP_234665060.1;gbkey=CDS;inference=COORDINATES: similar to AA sequence:RefSeq:WP_015916981.1;locus_tag=AVCG78_RS11875;product=DUF1800 domain-containing protein;protein_id=WP_234665060.1;transl_table=11
LC065_RS04085	4	NZ_CP129016.1 Halobacillus litoralis strain SaN21-8 chromosome, complete genome	ID=cds-WP_089654435.1;Parent=gene-LC065_RS04085;Dbxref=GenBank:WP_089654435.1;Name=WP_089654435.1;Ontology_term=GO:0006412,GO:0003723,GO:0003735,GO:0005840;gbkey=CDS;gene=rpsJ;go_component=ribosome|0005840||IEA;go_function=RNA binding|0003723||IEA,structural constituent of ribosome|0003735||IEA;go_process=translation|0006412||IEA;inference=COORDINATES: similar to AA sequence:RefSeq:WP_001118669.1…
LP116_RS12910	4	NZ_CP087768.1 Moraxella bovis strain SAM109245 chromosome, complete genome	ID=cds-WP_264684093.1;Parent=gene-LP116_RS12910;Dbxref=GenBank:WP_264684093.1;Name=WP_264684093.1;gbkey=CDS;inference=COORDINATES: ab initio prediction:GeneMarkS-2+;locus_tag=LP116_RS12910;product=hypothetical protein;protein_id=WP_264684093.1;transl_table=11
HSX42_RS18960	4	NZ_CP133461.1 Geobacillus thermodenitrificans strain K1041 chromosome, complete genome	ID=cds-WP_099233577.1;Parent=gene-HSX42_RS18960;Dbxref=GenBank:WP_099233577.1;Name=WP_099233577.1;Ontology_term=GO:0006355,GO:0003700;gbkey=CDS;go_function=DNA-binding transcription factor activity|0003700||IEA;go_process=regulation of DNA-templated transcription|0006355||IEA;inference=COORDINATES: similar to AA sequence:RefSeq:WP_008880793.1;locus_tag=HSX42_RS18960;product=MarR family transcript…
ARAD_RS18830	4	NC_011985.1 Rhizobium rhizogenes K84 chromosome 1, complete sequence	ID=cds-WP_007694670.1;Parent=gene-ARAD_RS18830;Dbxref=GenBank:WP_007694670.1;Name=WP_007694670.1;Note=The N-terminal region of this protein%2C as described by TIGR01726%2C is a three transmembrane segment that identifies a subfamily of ABC transporter permease subunits%2C which specificities that include histidine%2C arginine%2C glutamine%2C glutamate%2C L-cystine (sic)%2C the opines (in Agrobact…
KM547_RS14645	4	NZ_CP076251.1 Xanthomonas translucens pv. phlei strain LMG 730 chromosome, complete genome	ID=cds-WP_080999091.1;Parent=gene-KM547_RS14645;Dbxref=GenBank:WP_080999091.1;Name=WP_080999091.1;Ontology_term=GO:0019700,GO:0047304;gbkey=CDS;go_function=2-aminoethylphosphonate-pyruvate transaminase activity|0047304||IEA;go_process=organic phosphonate catabolic process|0019700||IEA;inference=COORDINATES: similar to AA sequence:RefSeq:WP_003466421.1;locus_tag=KM547_RS14645;product=2-aminoethylp…
A3862_RS17285	4	NZ_CP016429.1 Methylobacterium sp. XJLW chromosome, complete genome	ID=cds-WP_043351319.1;Parent=gene-A3862_RS17285;Dbxref=GenBank:WP_043351319.1;Name=WP_043351319.1;Ontology_term=GO:0009116,GO:0004845;gbkey=CDS;gene=upp;go_function=uracil phosphoribosyltransferase activity|0004845||IEA;go_process=nucleoside metabolic process|0009116||IEA;inference=COORDINATES: similar to AA sequence:RefSeq:WP_020096508.1;locus_tag=A3862_RS17285;product=uracil phosphoribosyltrans…
FPT06_RS07220	4	NZ_CP041994.1 Streptococcus suis strain INT-01 chromosome, complete genome	ID=cds-WP_002938270.1;Parent=gene-FPT06_RS07220;Dbxref=GenBank:WP_002938270.1;Name=WP_002938270.1;Ontology_term=GO:0005975,GO:0004564,GO:0005737;gbkey=CDS;go_component=cytoplasm|0005737||IEA;go_function=beta-fructofuranosidase activity|0004564||IEA;go_process=carbohydrate metabolic process|0005975||IEA;inference=COORDINATES: similar to AA sequence:RefSeq:WP_000455313.1;locus_tag=FPT06_RS07220;pro…
ACEUIV_RS04970	4	NZ_CP169221.1 Alloalcanivorax xenomutans strain A28 chromosome, complete genome	ID=cds-WP_374072567.1;Parent=gene-ACEUIV_RS04970;Dbxref=GenBank:WP_374072567.1;Name=WP_374072567.1;Ontology_term=GO:0003677;gbkey=CDS;go_function=DNA binding|0003677||IEA;inference=COORDINATES: protein motif:HMM:NF013540.5;locus_tag=ACEUIV_RS04970;product=helix-turn-helix domain-containing protein;protein_id=WP_374072567.1;transl_table=11
PUW65_RS02970	4	NZ_CP118946.1 Winkia neuii strain VSI10 chromosome, complete genome	ID=cds-WP_048707195.1;Parent=gene-PUW65_RS02970;Dbxref=GenBank:WP_048707195.1;Name=WP_048707195.1;gbkey=CDS;inference=COORDINATES: ab initio prediction:GeneMarkS-2+;locus_tag=PUW65_RS02970;product=hypothetical protein;protein_id=WP_048707195.1;transl_table=11
HV228_RS02495	4	NZ_CP056716.1 Enterobacter asburiae strain RHBSTW-00516 chromosome, complete genome	ID=cds-WP_181594289.1;Parent=gene-HV228_RS02495;Dbxref=GenBank:WP_181594289.1;Name=WP_181594289.1;gbkey=CDS;inference=COORDINATES: similar to AA sequence:RefSeq:WP_010427341.1;locus_tag=HV228_RS02495;product=YhcH/YjgK/YiaL family protein;protein_id=WP_181594289.1;transl_table=11
I6K03_RS15635	4	NZ_CP069587.1 Chromobacterium violaceum strain FDAARGOS_1273 chromosome, complete genome	ID=cds-WP_204086777.1;Parent=gene-I6K03_RS15635;Dbxref=GenBank:WP_204086777.1,GeneID:66367539;Name=WP_204086777.1;gbkey=CDS;inference=COORDINATES: ab initio prediction:GeneMarkS-2+;locus_tag=I6K03_RS15635;product=hypothetical protein;protein_id=WP_204086777.1;transl_table=11
GBEM_RS19600	4	NC_011146.1 Citrifermentans bemidjiense Bem, complete sequence	ID=cds-WP_012532353.1;Parent=gene-GBEM_RS19600;Dbxref=GenBank:WP_012532353.1;Name=WP_012532353.1;Ontology_term=GO:0033014,GO:0042286;gbkey=CDS;gene=hemL;go_function=glutamate-1-semialdehyde 2%2C1-aminomutase activity|0042286||IEA;go_process=tetrapyrrole biosynthetic process|0033014||IEA;inference=COORDINATES: similar to AA sequence:RefSeq:WP_012532353.1;locus_tag=GBEM_RS19600;product=glutamate-1-…
NLX81_RS12550	4	NZ_CP100764.1 Serratia plymuthica strain SASK2000 chromosome, complete genome	ID=cds-WP_013812960.1;Parent=gene-NLX81_RS12550;Dbxref=GenBank:WP_013812960.1;Name=WP_013812960.1;Ontology_term=GO:0003677,GO:0140110;gbkey=CDS;go_function=DNA binding|0003677||IEA,transcription regulator activity|0140110||IEA;inference=COORDINATES: similar to AA sequence:RefSeq:WP_013812960.1;locus_tag=NLX81_RS12550;product=transcriptional regulator;protein_id=WP_013812960.1;transl_table=11
DMI78_RS01760	4	NZ_CP029703.1 Akkermansia muciniphila strain EB-AMDK-46 chromosome, complete genome	ID=cds-WP_102741301.1;Parent=gene-DMI78_RS01760;Dbxref=GenBank:WP_102741301.1;Name=WP_102741301.1;gbkey=CDS;inference=COORDINATES: protein motif:HMM:NF033223.2;locus_tag=DMI78_RS01760;product=YHYH domain-containing protein;protein_id=WP_102741301.1;transl_table=11
AAHX85_RS12775	4	NZ_CP153194.1 Klebsiella quasipneumoniae subsp. quasipneumoniae strain T7-072 chromosome, complete genome	ID=cds-WP_102002324.1;Parent=gene-AAHX85_RS12775;Dbxref=GenBank:WP_102002324.1;Name=WP_102002324.1;gbkey=CDS;inference=COORDINATES: similar to AA sequence:RefSeq:WP_004205908.1;locus_tag=AAHX85_RS12775;product=hypothetical protein;protein_id=WP_102002324.1;transl_table=11
HKK57_RS18910	4	NZ_CP052857.1 Pseudomonas sp. ADAK21 chromosome, complete genome	ID=cds-WP_169390552.1;Parent=gene-HKK57_RS18910;Dbxref=GenBank:WP_169390552.1;Name=WP_169390552.1;gbkey=CDS;inference=COORDINATES: ab initio prediction:GeneMarkS-2+;locus_tag=HKK57_RS18910;product=hypothetical protein;protein_id=WP_169390552.1;transl_table=11
HL650_RS14730	4	NZ_CP053228.1 Blautia pseudococcoides strain SCSK chromosome, complete genome	ID=cds-WP_065544563.1;Parent=gene-HL650_RS14730;Dbxref=GenBank:WP_065544563.1;Name=WP_065544563.1;Ontology_term=GO:0006355,GO:0003677,GO:0003700;gbkey=CDS;go_function=DNA binding|0003677||IEA,DNA-binding transcription factor activity|0003700||IEA;go_process=regulation of DNA-templated transcription|0006355||IEA;inference=COORDINATES: similar to AA sequence:RefSeq:WP_018595659.1;locus_tag=HL650_RS…
BGL_RS29395	4	NZ_CP002581.1 Burkholderia plantarii strain PG1 chromosome 2, complete sequence	ID=cds-WP_042628645.1;Parent=gene-BGL_RS29395;Dbxref=GenBank:WP_042628645.1;Name=WP_042628645.1;gbkey=CDS;inference=COORDINATES: similar to AA sequence:RefSeq:WP_015877737.1;locus_tag=BGL_RS29395;product=NuoM family protein;protein_id=WP_042628645.1;transl_table=11
P1837_RS05960	4	NZ_CP121295.1 Salmonella enterica subsp. enterica strain KKP 998 chromosome, complete genome	ID=cds-WP_000381613.1;Parent=gene-P1837_RS05960;Dbxref=GenBank:WP_000381613.1;Name=WP_000381613.1;gbkey=CDS;inference=COORDINATES: similar to AA sequence:RefSeq:NP_461822.1;locus_tag=P1837_RS05960;product=STM2901 family protein;protein_id=WP_000381613.1;transl_table=11
BCC0191_RS29965	4	NZ_CP142983.1 Burkholderia ambifaria strain BCC0191 chromosome 3, complete sequence	ID=cds-WP_175672706.1;Parent=gene-BCC0191_RS29965;Dbxref=GenBank:WP_175672706.1;Name=WP_175672706.1;gbkey=CDS;inference=COORDINATES: similar to AA sequence:RefSeq:WP_006492888.1;locus_tag=BCC0191_RS29965;product=YadA-like family protein;protein_id=WP_175672706.1;transl_table=11
ABDC06_RS24995	4	NZ_CP155701.1 Klebsiella pneumoniae strain SC-KP443 plasmid pSC-KP443-1, complete sequence	ID=cds-WP_187795419.1;Parent=gene-ABDC06_RS24995;Dbxref=GenBank:WP_187795419.1;Name=WP_187795419.1;gbkey=CDS;inference=COORDINATES: ab initio prediction:GeneMarkS-2+;locus_tag=ABDC06_RS24995;product=hypothetical protein;protein_id=WP_187795419.1;transl_table=11
KNV89_RS13700	4	NZ_CP076386.1 Dickeya dadantii strain S3-1 chromosome, complete genome	ID=cds-WP_245000856.1;Parent=gene-KNV89_RS13700;Dbxref=GenBank:WP_245000856.1;Name=WP_245000856.1;Ontology_term=GO:0006355,GO:0003700,GO:0043565;gbkey=CDS;go_function=DNA-binding transcription factor activity|0003700||IEA,sequence-specific DNA binding|0043565||IEA;go_process=regulation of DNA-templated transcription|0006355||IEA;inference=COORDINATES: similar to AA sequence:RefSeq:WP_013316376.1;…
KS03_RS08655	4	NZ_CP009434.1 Burkholderia glumae LMG 2196 = ATCC 33617 chromosome II, complete sequence	ID=cds-WP_012733887.1;Parent=gene-KS03_RS08655;Dbxref=GenBank:WP_012733887.1,GeneID:45694807;Name=WP_012733887.1;Ontology_term=GO:0033103;gbkey=CDS;gene=tssK;go_process=protein secretion by the type VI secretion system|0033103||IEA;inference=COORDINATES: similar to AA sequence:RefSeq:WP_006765961.1;locus_tag=KS03_RS08655;product=type VI secretion system baseplate subunit TssK;protein_id=WP_012733…
AACK42_RS08990	4	NZ_AP028996.1 Paraburkholderia sp. 22B1P chromosome 1, complete sequence	ID=cds-WP_180722465.1;Parent=gene-AACK42_RS08990;Dbxref=GenBank:WP_180722465.1;Name=WP_180722465.1;Ontology_term=GO:0008379;gbkey=CDS;go_function=thioredoxin peroxidase activity|0008379||IEA;inference=COORDINATES: similar to AA sequence:RefSeq:WP_004192241.1;locus_tag=AACK42_RS08990;product=peroxiredoxin;protein_id=WP_180722465.1;transl_table=11
D5R55_RS08820	4	NZ_CP034545.1 Burkholderia cenocepacia strain YG-3 chromosome 1, complete sequence	ID=cds-WP_164725378.1;Parent=gene-D5R55_RS08820;Dbxref=GenBank:WP_164725378.1;Name=WP_164725378.1;Ontology_term=GO:0006811,GO:0015031,GO:0015288,GO:0046930;gbkey=CDS;go_component=pore complex|0046930||IEA;go_function=porin activity|0015288||IEA;go_process=monoatomic ion transport|0006811||IEA,protein transport|0015031||IEA;inference=COORDINATES: similar to AA sequence:RefSeq:WP_004548975.1;locus_…
P0D79_RS00010	4	NZ_CP119141.1 Neisseria gonorrhoeae strain 2022NG-0032 chromosome, complete genome	ID=cds-WP_014580441.1;Parent=gene-P0D79_RS00010;Dbxref=GenBank:WP_014580441.1;Name=WP_014580441.1;gbkey=CDS;inference=COORDINATES: similar to AA sequence:RefSeq:WP_003706530.1;locus_tag=P0D79_RS00010;product=MobC family plasmid mobilization relaxosome protein;protein_id=WP_014580441.1;transl_table=11
DVA43_RS13030	4	NZ_CP031104.1 Leclercia sp. W6 chromosome, complete genome	ID=cds-WP_103823997.1;Parent=gene-DVA43_RS13030;Dbxref=GenBank:WP_103823997.1;Name=WP_103823997.1;Ontology_term=GO:0033014,GO:0004655;gbkey=CDS;gene=hemB;go_function=porphobilinogen synthase activity|0004655||IEA;go_process=tetrapyrrole biosynthetic process|0033014||IEA;inference=COORDINATES: similar to AA sequence:RefSeq:NP_459367.1;locus_tag=DVA43_RS13030;product=porphobilinogen synthase;protei…
MKW86_RS20890	4	NZ_CP092906.1 Aeromonas hydrophila strain LP0103 chromosome, complete genome	ID=cds-WP_241416903.1;Parent=gene-MKW86_RS20890;Dbxref=GenBank:WP_241416903.1;Name=WP_241416903.1;gbkey=CDS;gene=aerA;inference=COORDINATES: similar to AA sequence:RefSeq:WP_011704412.1;locus_tag=MKW86_RS20890;product=beta-barrel pore-forming toxin aerolysin;protein_id=WP_241416903.1;transl_table=11
ACKGJ9_RS06290	4	NZ_CP178862.1 Klebsiella pneumoniae strain KPZ2 chromosome, complete genome	ID=cds-WP_004151008.1;Parent=gene-ACKGJ9_RS06290;Dbxref=GenBank:WP_004151008.1;Name=WP_004151008.1;gbkey=CDS;inference=COORDINATES: similar to AA sequence:RefSeq:WP_004151008.1;locus_tag=ACKGJ9_RS06290;product=hypothetical protein;protein_id=WP_004151008.1;transl_table=11
DSM08_RS03220	4	NZ_CP030848.1 Sphingobacterium hotanense strain AMCC101218 chromosome, complete genome	ID=cds-WP_149524793.1;Parent=gene-DSM08_RS03220;Dbxref=GenBank:WP_149524793.1;Name=WP_149524793.1;Ontology_term=GO:0004601;gbkey=CDS;go_function=peroxidase activity|0004601||IEA;inference=COORDINATES: similar to AA sequence:RefSeq:WP_003012186.1;locus_tag=DSM08_RS03220;product=OsmC family protein;protein_id=WP_149524793.1;transl_table=11
JL101_RS21275	4	NZ_CP086111.1 Skermanella rosea strain KEMB 2255-458 chromosome, complete genome	ID=cds-WP_203096457.1;Parent=gene-JL101_RS21275;Dbxref=GenBank:WP_203096457.1;Name=WP_203096457.1;gbkey=CDS;inference=COORDINATES: protein motif:HMM:NF024430.5;locus_tag=JL101_RS21275;product=DUF3891 family protein;protein_id=WP_203096457.1;transl_table=11
GRQ40_RS11510	4	NZ_CP047158.1 Anoxybacillus sp. PDR2 chromosome, complete genome	ID=cds-WP_066145315.1;Parent=gene-GRQ40_RS11510;Dbxref=GenBank:WP_066145315.1;Name=WP_066145315.1;gbkey=CDS;inference=COORDINATES: similar to AA sequence:RefSeq:WP_017436737.1;locus_tag=GRQ40_RS11510;product=hypothetical protein;protein_id=WP_066145315.1;transl_table=11
OCU42_RS16095	4	NZ_AP024906.1 Vibrio ruber strain LMG 23124 chromosome 2, complete sequence	ID=cds-WP_077337073.1;Parent=gene-OCU42_RS16095;Dbxref=GenBank:WP_077337073.1;Name=WP_077337073.1;gbkey=CDS;inference=COORDINATES: similar to AA sequence:RefSeq:WP_017051845.1;locus_tag=OCU42_RS16095;product=alternative ribosome-rescue factor A;protein_id=WP_077337073.1;transl_table=11
H1Z14_RS27145	4	NZ_AP023283.1 Agrobacterium vitis strain VAT03-9 plasmid pTiRvVAT039, complete sequence	ID=cds-WP_139191439.1;Parent=gene-H1Z14_RS27145;Dbxref=GenBank:WP_139191439.1;Name=WP_139191439.1;gbkey=CDS;inference=COORDINATES: similar to AA sequence:RefSeq:WP_012649011.1;locus_tag=H1Z14_RS27145;product=RolB family protein;protein_id=WP_139191439.1;transl_table=11
ACPOK3_RS00465	4	NZ_CP187400.1 Acetilactobacillus jinshanensis strain BJ01 chromosome, complete genome	ID=cds-WP_133441713.1;Parent=gene-ACPOK3_RS00465;Dbxref=GenBank:WP_133441713.1;Name=WP_133441713.1;gbkey=CDS;inference=COORDINATES: similar to AA sequence:RefSeq:WP_014939102.1;locus_tag=ACPOK3_RS00465;product=metal-dependent hydrolase family protein;protein_id=WP_133441713.1;transl_table=11
MWM01_RS09000	4	NZ_AP025623.1 Saccharococcus caldoxylosilyticus strain KH1-5 chromosome, complete genome	ID=cds-WP_042411453.1;Parent=gene-MWM01_RS09000;Dbxref=GenBank:WP_042411453.1;Name=WP_042411453.1;gbkey=CDS;inference=COORDINATES: similar to AA sequence:RefSeq:WP_011229945.1;locus_tag=MWM01_RS09000;product=DUF2294 domain-containing protein;protein_id=WP_042411453.1;transl_table=11
ACQZF9_RS20730	4	NZ_OZ257125.1 MAG: Hydrocarboniphaga sp. isolate a03693ab-7b64-4014-8609-59c65ea6d85f chromosome 1, complete sequence	ID=cds-WP_428310862.1;Parent=gene-ACQZF9_RS20730;Dbxref=GenBank:WP_428310862.1;Name=WP_428310862.1;Ontology_term=GO:0055085,GO:0022857,GO:0016020;gbkey=CDS;go_component=membrane|0016020||IEA;go_function=transmembrane transporter activity|0022857||IEA;go_process=transmembrane transport|0055085||IEA;inference=COORDINATES: protein motif:HMM:NF019310.6;locus_tag=ACQZF9_RS20730;product=MFS transporter…
FE330_RS02060	4	NZ_CP040415.1 Dolosigranulum pigrum strain KPL3086 chromosome, complete genome	ID=cds-WP_004634700.1;Parent=gene-FE330_RS02060;Dbxref=GenBank:WP_004634700.1;Name=WP_004634700.1;Ontology_term=GO:0006412,GO:0003735,GO:0005840;gbkey=CDS;go_component=ribosome|0005840||IEA;go_function=structural constituent of ribosome|0003735||IEA;go_process=translation|0006412||IEA;inference=COORDINATES: similar to AA sequence:RefSeq:WP_004634700.1;locus_tag=FE330_RS02060;product=type B 50S ri…
JUNP479_RS12010	4	NZ_AP024466.1 Aeromonas jandaei strain JUNP479 chromosome, complete genome	ID=cds-WP_203973967.1;Parent=gene-JUNP479_RS12010;Dbxref=GenBank:WP_203973967.1;Name=WP_203973967.1;gbkey=CDS;inference=COORDINATES: similar to AA sequence:RefSeq:WP_019841072.1;locus_tag=JUNP479_RS12010;product=head GIN domain-containing protein;protein_id=WP_203973967.1;transl_table=11
STSP1_RS10905	4	NZ_CP021023.1 Sedimentisphaera salicampi strain ST-PulAB-D4 chromosome, complete genome	ID=cds-WP_085756360.1;Parent=gene-STSP1_RS10905;Dbxref=GenBank:WP_085756360.1;Name=WP_085756360.1;Ontology_term=GO:0006412,GO:0003735,GO:0005840;gbkey=CDS;gene=rpsO;go_component=ribosome|0005840||IEA;go_function=structural constituent of ribosome|0003735||IEA;go_process=translation|0006412||IEA;inference=COORDINATES: similar to AA sequence:RefSeq:WP_005838271.1;locus_tag=STSP1_RS10905;product=30S…
MTP37_RS05215	4	NZ_CP094473.1 Faecalibacterium wellingii strain HTF-F chromosome, complete genome	ID=cds-WP_249238460.1;Parent=gene-MTP37_RS05215;Dbxref=GenBank:WP_249238460.1;Name=WP_249238460.1;gbkey=CDS;inference=COORDINATES: ab initio prediction:GeneMarkS-2+;locus_tag=MTP37_RS05215;product=hypothetical protein;protein_id=WP_249238460.1;transl_table=11
SIB52_RS12630	4	NZ_CP138962.1 Synechococcus sp. MIT S9501 chromosome, complete genome	ID=cds-WP_413405775.1;Parent=gene-SIB52_RS12630;Dbxref=GenBank:WP_413405775.1;Name=WP_413405775.1;gbkey=CDS;inference=COORDINATES: protein motif:HMM:NF024376.5;locus_tag=SIB52_RS12630;product=PhnD/SsuA/transferrin family substrate-binding protein;protein_id=WP_413405775.1;transl_table=11
ENC22_RS06255	4	NZ_CP034836.1 Hahella sp. KA22 chromosome, complete genome	ID=cds-WP_127968943.1;Parent=gene-ENC22_RS06255;Dbxref=GenBank:WP_127968943.1;Name=WP_127968943.1;gbkey=CDS;inference=COORDINATES: similar to AA sequence:RefSeq:WP_011399108.1;locus_tag=ENC22_RS06255;product=trans-acting enoyl reductase family protein;protein_id=WP_127968943.1;transl_table=11
RVY71_RS15595	4	NZ_CP136188.1 Emergencia timonensis strain NTUH-41-K21 chromosome, complete genome	ID=cds-WP_067539850.1;Parent=gene-RVY71_RS15595;Dbxref=GenBank:WP_067539850.1;Name=WP_067539850.1;Ontology_term=GO:0000160;gbkey=CDS;go_process=phosphorelay signal transduction system|0000160||IEA;inference=COORDINATES: protein motif:HMM:NF013767.5;locus_tag=RVY71_RS15595;product=Hpt domain-containing protein;protein_id=WP_067539850.1;transl_table=11
AFK65_RS15125	4	NZ_CP012257.1 Cronobacter universalis NCTC 9529 chromosome, complete genome	ID=cds-WP_007701102.1;Parent=gene-AFK65_RS15125;Dbxref=GenBank:WP_007701102.1;Name=WP_007701102.1;gbkey=CDS;inference=COORDINATES: similar to AA sequence:RefSeq:WP_007777601.1;locus_tag=AFK65_RS15125;product=hypothetical protein;protein_id=WP_007701102.1;transl_table=11
LG71_RS15050	4	NZ_CP009450.1 Pluralibacter gergoviae strain FB2 chromosome, complete genome	ID=cds-WP_043083582.1;Parent=gene-LG71_RS15050;Dbxref=GenBank:WP_043083582.1;Name=WP_043083582.1;Ontology_term=GO:0006468,GO:0006470,GO:0004674,GO:0005524,GO:0016776;gbkey=CDS;go_function=protein serine/threonine kinase activity|0004674||IEA,ATP binding|0005524||IEA,phosphotransferase activity%2C phosphate group as acceptor|0016776||IEA;go_process=protein phosphorylation|0006468||IEA,protein deph…
K5K90_RS15935	3	NZ_CP081825.1 Paenibacillus sp. DR312 chromosome, complete genome	ID=cds-WP_222216041.1;Parent=gene-K5K90_RS15935;Dbxref=GenBank:WP_222216041.1;Name=WP_222216041.1;Ontology_term=GO:0000160,GO:0006355,GO:0000156,GO:0003677;gbkey=CDS;go_function=phosphorelay response regulator activity|0000156||IEA,DNA binding|0003677||IEA;go_process=phosphorelay signal transduction system|0000160||IEA,regulation of DNA-templated transcription|0006355||IEA;inference=COORDINATES: …
QQM41_RS05405	3	NZ_CP149625.1 Acetobacter sp. AC2005 chromosome, complete genome	ID=cds-WP_339077943.1;Parent=gene-QQM41_RS05405;Dbxref=GenBank:WP_339077943.1;Name=WP_339077943.1;Ontology_term=GO:0016757;gbkey=CDS;go_function=glycosyltransferase activity|0016757||IEA;inference=COORDINATES: similar to AA sequence:RefSeq:WP_019088689.1;locus_tag=QQM41_RS05405;product=autotransporter strand-loop-strand O-heptosyltransferase;protein_id=WP_339077943.1;transl_table=11
KU660_RS02935	3	NZ_CP077823.1 Klebsiella africana strain FF1019 chromosome, complete genome	ID=cds-WP_168435278.1;Parent=gene-KU660_RS02935;Dbxref=GenBank:WP_168435278.1;Name=WP_168435278.1;Ontology_term=GO:0003677,GO:0003700;gbkey=CDS;go_function=DNA binding|0003677||IEA,DNA-binding transcription factor activity|0003700||IEA;inference=COORDINATES: similar to AA sequence:RefSeq:YP_005228978.1;locus_tag=KU660_RS02935;product=DeoR/GlpR family DNA-binding transcription regulator;protein_id…
P7L73_RS22660	3	NZ_CP121053.1 Tistrella mobilis strain L4 chromosome, complete genome	ID=cds-WP_296715638.1;Parent=gene-P7L73_RS22660;Dbxref=GenBank:WP_296715638.1;Name=WP_296715638.1;gbkey=CDS;inference=COORDINATES: ab initio prediction:GeneMarkS-2+;locus_tag=P7L73_RS22660;product=hypothetical protein;protein_id=WP_296715638.1;transl_table=11
J7Q89_RS09070	3	NZ_CP188034.1 Siccibacter turicensis strain z508 chromosome, complete genome	ID=cds-WP_409371878.1;Parent=gene-J7Q89_RS09070;Dbxref=GenBank:WP_409371878.1;Name=WP_409371878.1;gbkey=CDS;inference=COORDINATES: similar to AA sequence:RefSeq:WP_007671458.1;locus_tag=J7Q89_RS09070;product=ASCH domain-containing protein;protein_id=WP_409371878.1;transl_table=11
MWL98_RS10650	3	NZ_AP025568.1 Emergencia timonensis strain CE91-St49 chromosome, complete genome	ID=cds-WP_118334553.1;Parent=gene-MWL98_RS10650;Dbxref=GenBank:WP_118334553.1;Name=WP_118334553.1;Ontology_term=GO:0003677,GO:0003700;gbkey=CDS;go_function=DNA binding|0003677||IEA,DNA-binding transcription factor activity|0003700||IEA;inference=COORDINATES: protein motif:HMM:NF015513.5;locus_tag=MWL98_RS10650;product=PadR family transcriptional regulator;protein_id=WP_118334553.1;transl_table=11
I6N93_RS15235	3	NZ_CP065534.1 Lonsdalea populi strain N-5-1 chromosome, complete genome	ID=cds-WP_085685690.1;Parent=gene-I6N93_RS15235;Dbxref=GenBank:WP_085685690.1,GeneID:61123488;Name=WP_085685690.1;Ontology_term=GO:0006207,GO:0004070;gbkey=CDS;gene=pyrB;go_function=aspartate carbamoyltransferase activity|0004070||IEA;go_process='de novo' pyrimidine nucleobase biosynthetic process|0006207||IEA;inference=COORDINATES: similar to AA sequence:RefSeq:YP_005224804.1;locus_tag=I6N93_RS1…
LVJ78_RS01370	3	NZ_CP091507.1 Uruburuella suis strain 1258/02 chromosome, complete genome	ID=cds-WP_132953569.1;Parent=gene-LVJ78_RS01370;Dbxref=GenBank:WP_132953569.1;Name=WP_132953569.1;Ontology_term=GO:0006808,GO:0030234;gbkey=CDS;gene=glnK;go_function=enzyme regulator activity|0030234||IEA;go_process=regulation of nitrogen utilization|0006808||IEA;inference=COORDINATES: similar to AA sequence:RefSeq:WP_017509599.1;locus_tag=LVJ78_RS01370;product=P-II family nitrogen regulator;prot…
U9J19_RS15705	3	NZ_CP141597.1 Lactiplantibacillus plantarum strain NCHBL-004 plasmid pNCHBL-1, complete sequence	ID=cds-WP_173961359.1;Parent=gene-U9J19_RS15705;Dbxref=GenBank:WP_173961359.1;Name=WP_173961359.1;gbkey=CDS;inference=COORDINATES: protein motif:HMM:NF025025.5;locus_tag=U9J19_RS15705;product=glycosyltransferase;protein_id=WP_173961359.1;transl_table=11
NKT77_RS05045	3	NZ_CP101111.1 Moraxella sp. FZLJ2107 chromosome, complete genome	ID=cds-WP_254731914.1;Parent=gene-NKT77_RS05045;Dbxref=GenBank:WP_254731914.1;Name=WP_254731914.1;gbkey=CDS;inference=COORDINATES: similar to AA sequence:RefSeq:WP_003659498.1;locus_tag=NKT77_RS05045;product=NnrS family protein;protein_id=WP_254731914.1;transl_table=11
ACOH24_RS18335	3	NZ_CP184737.1 Pandoraea sputorum strain whet-A408 chromosome, complete genome	ID=cds-WP_331694707.1;Parent=gene-ACOH24_RS18335;Dbxref=GenBank:WP_331694707.1;Name=WP_331694707.1;gbkey=CDS;inference=COORDINATES: ab initio prediction:GeneMarkS-2+;locus_tag=ACOH24_RS18335;product=hypothetical protein;protein_id=WP_331694707.1;transl_table=11
K8I78_RS25875	3	NZ_CP082957.1 Salmonella enterica subsp. arizonae strain S499 plasmid unnamed3, complete sequence	ID=cds-WP_079945145.1;Parent=gene-K8I78_RS25875;Dbxref=GenBank:WP_079945145.1;Name=WP_079945145.1;gbkey=CDS;inference=COORDINATES: similar to AA sequence:RefSeq:WP_015972104.1;locus_tag=K8I78_RS25875;product=plasmid replication protein%2C CyRepA1 family;protein_id=WP_079945145.1;transl_table=11
FE249_RS01970	3	NZ_CP041716.1 Acidiphilium multivorum strain JZ-6 chromosome, complete genome	ID=cds-WP_241419192.1;Parent=gene-FE249_RS01970;Dbxref=GenBank:WP_241419192.1;Name=WP_241419192.1;gbkey=CDS;inference=COORDINATES: similar to AA sequence:RefSeq:WP_011941536.1;locus_tag=FE249_RS01970;product=autotransporter domain-containing protein;protein_id=WP_241419192.1;transl_table=11
PTKU64_RS13135	3	NZ_AP024955.1 Paraburkholderia terrae strain KU-64 chromosome 1, complete sequence	ID=cds-WP_007587440.1;Parent=gene-PTKU64_RS13135;Dbxref=GenBank:WP_007587440.1;Name=WP_007587440.1;Ontology_term=GO:0006412,GO:0003735,GO:0005840;gbkey=CDS;gene=rplM;go_component=ribosome|0005840||IEA;go_function=structural constituent of ribosome|0003735||IEA;go_process=translation|0006412||IEA;inference=COORDINATES: similar to AA sequence:RefSeq:WP_008919631.1;locus_tag=PTKU64_RS13135;product=5…
G4G28_RS06950	3	NZ_CP050454.1 Massilia sp. Dwa41.01b chromosome, complete genome	ID=cds-WP_182991398.1;Parent=gene-G4G28_RS06950;Dbxref=GenBank:WP_182991398.1;Name=WP_182991398.1;gbkey=CDS;inference=COORDINATES: similar to AA sequence:RefSeq:WP_020655148.1;locus_tag=G4G28_RS06950;product=hypothetical protein;protein_id=WP_182991398.1;transl_table=11
AB4P08_RS15125	3	NZ_CP162956.1 Raoultella planticola strain CXW224 chromosome, complete genome	ID=cds-WP_335210048.1;Parent=gene-AB4P08_RS15125;Dbxref=GenBank:WP_335210048.1;Name=WP_335210048.1;gbkey=CDS;inference=COORDINATES: similar to AA sequence:RefSeq:WP_001421980.1;locus_tag=AB4P08_RS15125;product=hypothetical protein;protein_id=WP_335210048.1;transl_table=11
SJH90_RS17445	3	NZ_CP139937.1 Pluralibacter gergoviae strain L1 chromosome, complete genome	ID=cds-WP_045287114.1;Parent=gene-SJH90_RS17445;Dbxref=GenBank:WP_045287114.1;Name=WP_045287114.1;Ontology_term=GO:0016020;gbkey=CDS;go_component=membrane|0016020||IEA;inference=COORDINATES: protein motif:HMM:NF024832.5;locus_tag=SJH90_RS17445;product=oligosaccharide flippase family protein;protein_id=WP_045287114.1;transl_table=11
LFERR_RS15285	3	NC_011206.1 Acidithiobacillus ferrooxidans ATCC 53993, complete sequence	ID=cds-WP_012536611.1;Parent=gene-LFERR_RS15285;Dbxref=GenBank:WP_012536611.1;Name=WP_012536611.1;gbkey=CDS;inference=COORDINATES: ab initio prediction:GeneMarkS-2+;locus_tag=LFERR_RS15285;product=hypothetical protein;protein_id=WP_012536611.1;transl_table=11
DPH57_RS18360	3	NZ_CP030092.1 Massilia sp. YMA4 chromosome, complete genome	ID=cds-WP_112939045.1;Parent=gene-DPH57_RS18360;Dbxref=GenBank:WP_112939045.1;Name=WP_112939045.1;gbkey=CDS;inference=COORDINATES: protein motif:HMM:NF019371.5;locus_tag=DPH57_RS18360;product=Abi family protein;protein_id=WP_112939045.1;transl_table=11
WL1483_RS15440	3	NZ_CP013067.1 Aeromonas schubertii strain WL1483 chromosome, complete genome	ID=cds-WP_417857466.1;Parent=gene-WL1483_RS15440;Dbxref=GenBank:WP_417857466.1;Name=WP_417857466.1;Ontology_term=GO:0022900,GO:0004129;gbkey=CDS;gene=cyoA;go_function=cytochrome-c oxidase activity|0004129||IEA;go_process=electron transport chain|0022900||IEA;inference=COORDINATES: similar to AA sequence:RefSeq:WP_005302936.1;locus_tag=WL1483_RS15440;product=cytochrome o ubiquinol oxidase subunit …
ACL2XR_RS20650	3	NZ_CP178736.1 Sodalis sp. RH17 chromosome, complete genome	ID=cds-WP_413735075.1;Parent=gene-ACL2XR_RS20650;Dbxref=GenBank:WP_413735075.1;Name=WP_413735075.1;Ontology_term=GO:0006529,GO:0004066,GO:0005524;gbkey=CDS;go_function=asparagine synthase (glutamine-hydrolyzing) activity|0004066||IEA,ATP binding|0005524||IEA;go_process=asparagine biosynthetic process|0006529||IEA;inference=COORDINATES: similar to AA sequence:RefSeq:WP_010277808.1;locus_tag=ACL2XR…
AB8W28_RS20465	3	NZ_CP165996.1 Cronobacter universalis strain LMG26249 chromosome, complete genome	ID=cds-WP_032804348.1;Parent=gene-AB8W28_RS20465;Dbxref=GenBank:WP_032804348.1;Name=WP_032804348.1;gbkey=CDS;inference=COORDINATES: ab initio prediction:GeneMarkS-2+;locus_tag=AB8W28_RS20465;product=hypothetical protein;protein_id=WP_032804348.1;transl_table=11
LUW95_RS13680	3	NZ_CP089395.1 Klebsiella michiganensis strain Kox58 chromosome, complete genome	ID=cds-WP_088168198.1;Parent=gene-LUW95_RS13680;Dbxref=GenBank:WP_088168198.1;Name=WP_088168198.1;Ontology_term=GO:0042626,GO:0140359,GO:0055052;gbkey=CDS;go_component=ATP-binding cassette (ABC) transporter complex%2C substrate-binding subunit-containing|0055052||IEA;go_function=ATPase-coupled transmembrane transporter activity|0042626||IEA,ABC-type transporter activity|0140359||IEA;inference=COO…
BOC53_RS14935	3	NZ_CP018404.1 Burkholderia pseudomallei strain 2013746878 chromosome 2, complete sequence	ID=cds-WP_004191998.1-5;Parent=gene-BOC53_RS14935;Dbxref=GenBank:WP_004191998.1;Name=WP_004191998.1;Ontology_term=GO:0006313,GO:0004803;gbkey=CDS;go_function=transposase activity|0004803||IEA;go_process=DNA transposition|0006313||IEA;inference=COORDINATES: similar to AA sequence:RefSeq:WP_011204222.1;locus_tag=BOC53_RS14935;product=IS1182-like element ISBma2 family transposase;protein_id=WP_00419…
WS66_RS00505	3	NZ_CP013383.1 Burkholderia sp. LA-2-3-30-S1-D2 chromosome 2, complete sequence	ID=cds-WP_059598901.1;Parent=gene-WS66_RS00505;Dbxref=GenBank:WP_059598901.1;Name=WP_059598901.1;gbkey=CDS;inference=COORDINATES: similar to AA sequence:RefSeq:WP_011548877.1;locus_tag=WS66_RS00505;product=DOPA 4%2C5-dioxygenase family protein;protein_id=WP_059598901.1;transl_table=11
L3476_RS00205	3	NZ_CP094446.1 Paenibacillus thiaminolyticus strain Mbale2 chromosome, complete genome	ID=cds-WP_143801322.1;Parent=gene-L3476_RS00205;Dbxref=GenBank:WP_143801322.1;Name=WP_143801322.1;gbkey=CDS;gene=dhaS;inference=COORDINATES: similar to AA sequence:RefSeq:WP_006680100.1;locus_tag=L3476_RS00205;product=dihydroxyacetone kinase transcriptional activator DhaS;protein_id=WP_143801322.1;transl_table=11
KUU75_RS11905	3	NZ_CP077997.1 Pseudomonas aeruginosa strain SRRSH1521 chromosome, complete genome	ID=cds-WP_222829502.1;Parent=gene-KUU75_RS11905;Dbxref=GenBank:WP_222829502.1;Name=WP_222829502.1;gbkey=CDS;inference=COORDINATES: similar to AA sequence:RefSeq:WP_019726433.1;locus_tag=KUU75_RS11905;product=inovirus Gp2 family protein;protein_id=WP_222829502.1;transl_table=11
GYM47_RS04380	3	NZ_CP048602.1 Vreelandella piezotolerans strain NBT06E8 chromosome, complete genome	ID=cds-WP_153842226.1;Parent=gene-GYM47_RS04380;Dbxref=GenBank:WP_153842226.1;Name=WP_153842226.1;gbkey=CDS;inference=COORDINATES: similar to AA sequence:RefSeq:WP_013332953.1;locus_tag=GYM47_RS04380;product=peptidoglycan DD-metalloendopeptidase family protein;protein_id=WP_153842226.1;transl_table=11
QA636_RS08190	3	NZ_CP121646.1 Bradyrhizobium brasilense strain CB627 chromosome, complete genome	ID=cds-WP_141340816.1;Parent=gene-QA636_RS08190;Dbxref=GenBank:WP_141340816.1;Name=WP_141340816.1;gbkey=CDS;inference=COORDINATES: similar to AA sequence:RefSeq:WP_011089111.1;locus_tag=QA636_RS08190;product=ABC transporter substrate-binding protein;protein_id=WP_141340816.1;transl_table=11
I5P96_RS08165	3	NZ_CP065377.1 Faecalibacterium prausnitzii strain Fp77 chromosome, complete genome	ID=cds-WP_223381546.1;Parent=gene-I5P96_RS08165;Dbxref=GenBank:WP_223381546.1;Name=WP_223381546.1;Ontology_term=GO:0003677;gbkey=CDS;go_function=DNA binding|0003677||IEA;inference=COORDINATES: protein motif:HMM:NF024139.5;locus_tag=I5P96_RS08165;product=helix-turn-helix domain-containing protein;protein_id=WP_223381546.1;transl_table=11
ACHZES_RS23950	3	NZ_CP173277.1 Lacrimispora sp. HJ-01 chromosome, complete genome	ID=cds-WP_038279530.1;Parent=gene-ACHZES_RS23950;Dbxref=GenBank:WP_038279530.1;Name=WP_038279530.1;gbkey=CDS;inference=COORDINATES: similar to AA sequence:RefSeq:WP_013658961.1;locus_tag=ACHZES_RS23950;product=hypothetical protein;protein_id=WP_038279530.1;transl_table=11
XNC2_RS16460	3	NZ_LN681227.1 Xenorhabdus nematophila AN6/1 chromosome I, complete sequence	ID=cds-WP_013185355.1;Parent=gene-XNC2_RS16460;Dbxref=GenBank:WP_013185355.1;Name=WP_013185355.1;gbkey=CDS;inference=COORDINATES: similar to AA sequence:RefSeq:WP_010848677.1;locus_tag=XNC2_RS16460;product=bacteriocin immunity protein;protein_id=WP_013185355.1;transl_table=11
LIS82_RS12765	3	NZ_CP085712.1 Cytobacillus solani strain F27 chromosome, complete genome	ID=cds-WP_252240125.1;Parent=gene-LIS82_RS12765;Dbxref=GenBank:WP_252240125.1;Name=WP_252240125.1;gbkey=CDS;gene=katA;inference=COORDINATES: similar to AA sequence:RefSeq:WP_009334733.1;locus_tag=LIS82_RS12765;product=catalase KatA;protein_id=WP_252240125.1;transl_table=11
G8D25_RS00820	3	NZ_CP051295.1 Ralstonia solanacearum strain CIAT_078 plasmid megaplasmid, complete sequence	ID=cds-WP_230625935.1;Parent=gene-G8D25_RS00820;Dbxref=GenBank:WP_230625935.1;Name=WP_230625935.1;gbkey=CDS;inference=COORDINATES: similar to AA sequence:RefSeq:WP_014619758.1;locus_tag=G8D25_RS00820;product=type III effector protein;protein_id=WP_230625935.1;transl_table=11
F11_RS07195	3	NC_017584.1 Rhodospirillum rubrum F11, complete sequence	ID=cds-WP_011389151.1;Parent=gene-F11_RS07195;Dbxref=GenBank:WP_011389151.1;Name=WP_011389151.1;Ontology_term=GO:0006355,GO:0043856;gbkey=CDS;go_function=anti-sigma factor antagonist activity|0043856||IEA;go_process=regulation of DNA-templated transcription|0006355||IEA;inference=COORDINATES: similar to AA sequence:RefSeq:WP_011389151.1;locus_tag=F11_RS07195;product=STAS domain-containing protein…
DCN14_RS17550	3	NZ_CP028963.1 Burkholderia sp. IDO3 chromosome 2, complete sequence	ID=cds-WP_096506400.1;Parent=gene-DCN14_RS17550;Dbxref=GenBank:WP_096506400.1;Name=WP_096506400.1;Ontology_term=GO:0046819,GO:0015474,GO:0009279;gbkey=CDS;go_component=cell outer membrane|0009279||IEA;go_function=autotransporter activity|0015474||IEA;go_process=protein secretion by the type V secretion system|0046819||IEA;inference=COORDINATES: similar to AA sequence:RefSeq:WP_006401696.1;locus_t…
JTE91_RS13530	3	NZ_CP069810.1 Cupriavidus oxalaticus strain Ox1_mCherry chromosome 2, complete sequence	ID=cds-WP_063241256.1;Parent=gene-JTE91_RS13530;Dbxref=GenBank:WP_063241256.1;Name=WP_063241256.1;Ontology_term=GO:0006508,GO:0009252,GO:0008658,GO:0008955,GO:0009002;gbkey=CDS;go_function=penicillin binding|0008658||IEA,peptidoglycan glycosyltransferase activity|0008955||IEA,serine-type D-Ala-D-Ala carboxypeptidase activity|0009002||IEA;go_process=proteolysis|0006508||IEA,peptidoglycan biosynthe…
WT60_RS27725	3	NZ_CP013458.1 Burkholderia sp. MSMB617WGS chromosome 2, complete sequence	ID=cds-WP_038746922.1;Parent=gene-WT60_RS27725;Dbxref=GenBank:WP_038746922.1;Name=WP_038746922.1;Ontology_term=GO:0006355,GO:0003700;gbkey=CDS;go_function=DNA-binding transcription factor activity|0003700||IEA;go_process=regulation of DNA-templated transcription|0006355||IEA;inference=COORDINATES: similar to AA sequence:RefSeq:WP_006027373.1;locus_tag=WT60_RS27725;product=MurR/RpiR family transcr…
NIX97_RS31250	3	NZ_CP100293.1 Burkholderia glumae strain R2 plasmid pr21p, complete sequence	ID=cds-WP_257806666.1;Parent=gene-NIX97_RS31250;Dbxref=GenBank:WP_257806666.1;Name=WP_257806666.1;Ontology_term=GO:0003677;gbkey=CDS;go_function=DNA binding|0003677||IEA;inference=COORDINATES: protein motif:HMM:NF024949.6;locus_tag=NIX97_RS31250;product=helix-turn-helix domain-containing protein;protein_id=WP_257806666.1;transl_table=11
DEHRE_RS01270	3	NZ_CP007033.1 Dehalobacter restrictus DSM 9455 strain PER-K23 chromosome, complete genome	ID=cds-WP_019226713.1;Parent=gene-DEHRE_RS01270;Dbxref=GenBank:WP_019226713.1;Name=WP_019226713.1;gbkey=CDS;inference=COORDINATES: similar to AA sequence:RefSeq:WP_019226713.1;locus_tag=DEHRE_RS01270;product=DUF5320 domain-containing protein;protein_id=WP_019226713.1;transl_table=11
ACGHZ4_RS01535	3	NZ_AP031440.1 Alistipes onderdonkii strain k06-0079-A12-2 chromosome, complete genome	ID=cds-WP_018695273.1;Parent=gene-ACGHZ4_RS01535;Dbxref=GenBank:WP_018695273.1;Name=WP_018695273.1;gbkey=CDS;inference=COORDINATES: similar to AA sequence:RefSeq:WP_010263979.1;locus_tag=ACGHZ4_RS01535;product=hypothetical protein;protein_id=WP_018695273.1;transl_table=11
DER53_RS09510	3	NZ_CP049703.1 Parageobacillus toebii NBRC 107807 strain DSM 14590 chromosome, complete genome	ID=cds-WP_121910042.1;Parent=gene-DER53_RS09510;Dbxref=GenBank:WP_121910042.1;Name=WP_121910042.1;Ontology_term=GO:0008152;gbkey=CDS;go_process=metabolic process|0008152||IEA;inference=COORDINATES: protein motif:HMM:NF012993.6;locus_tag=DER53_RS09510;product=nitrilase-related carbon-nitrogen hydrolase;protein_id=WP_121910042.1;transl_table=11
PCA10_RS29840	3	NC_021499.1 Metapseudomonas resinovorans NBRC 106553, complete sequence	ID=cds-WP_016494266.1;Parent=gene-PCA10_RS29840;Dbxref=GenBank:WP_016494266.1;Name=WP_016494266.1;gbkey=CDS;inference=COORDINATES: similar to AA sequence:RefSeq:WP_016494266.1;locus_tag=PCA10_RS29840;product=replication initiation protein;protein_id=WP_016494266.1;transl_table=11
CAL15_RS01490	3	NZ_CP021111.1 Bordetella genomosp. 13 strain AU7206 chromosome, complete genome	ID=cds-WP_086077009.1;Parent=gene-CAL15_RS01490;Dbxref=GenBank:WP_086077009.1;Name=WP_086077009.1;Ontology_term=GO:0046392,GO:1903663,GO:0008867,GO:1990594;gbkey=CDS;go_function=galactarate dehydratase activity|0008867||IEA,L-altrarate dehydratase activity|1990594||IEA;go_process=galactarate catabolic process|0046392||IEA,L-altrarate catabolic process|1903663||IEA;inference=COORDINATES: similar t…
ACHZES_RS12195	3	NZ_CP173277.1 Lacrimispora sp. HJ-01 chromosome, complete genome	ID=cds-WP_242843044.1;Parent=gene-ACHZES_RS12195;Dbxref=GenBank:WP_242843044.1;Name=WP_242843044.1;Ontology_term=GO:0003700;gbkey=CDS;go_function=DNA-binding transcription factor activity|0003700||IEA;inference=COORDINATES: similar to AA sequence:RefSeq:WP_013270990.1;locus_tag=ACHZES_RS12195;product=GntR family transcriptional regulator;protein_id=WP_242843044.1;transl_table=11
C5O09_RS03790	3	NZ_CP027005.1 Akkermansia muciniphila strain EB-AMDK-29 chromosome, complete genome	ID=cds-WP_205574968.1;Parent=gene-C5O09_RS03790;Dbxref=GenBank:WP_205574968.1;Name=WP_205574968.1;gbkey=CDS;inference=COORDINATES: ab initio prediction:GeneMarkS-2+;locus_tag=C5O09_RS03790;product=hypothetical protein;protein_id=WP_205574968.1;transl_table=11
LWM38_RS19705	3	NZ_CP090020.1 Vibrio kanaloae strain KH-4 chromosome 2, complete sequence	ID=cds-WP_017057761.1;Parent=gene-LWM38_RS19705;Dbxref=GenBank:WP_017057761.1;Name=WP_017057761.1;gbkey=CDS;inference=COORDINATES: similar to AA sequence:RefSeq:WP_005425097.1;locus_tag=LWM38_RS19705;product=PTS sugar transporter subunit IIA;protein_id=WP_017057761.1;transl_table=11
QJR59_RS16310	3	NZ_CP124240.1 Yersinia bercovieri strain Y195 chromosome, complete genome	ID=cds-WP_032896938.1;Parent=gene-QJR59_RS16310;Dbxref=GenBank:WP_032896938.1,GeneID:89598168;Name=WP_032896938.1;gbkey=CDS;inference=COORDINATES: similar to AA sequence:RefSeq:WP_012907052.1;locus_tag=QJR59_RS16310;product=tyrosine-type DNA invertase;protein_id=WP_032896938.1;transl_table=11
PALA44_RS21115	3	NZ_CP110350.1 Pseudomonas aeruginosa strain PALA44 chromosome, complete genome	ID=cds-WP_124123651.1;Parent=gene-PALA44_RS21115;Dbxref=GenBank:WP_124123651.1;Name=WP_124123651.1;gbkey=CDS;inference=COORDINATES: ab initio prediction:GeneMarkS-2+;locus_tag=PALA44_RS21115;product=hypothetical protein;protein_id=WP_124123651.1;transl_table=11
MWL92_RS16025	3	NZ_AP025566.1 [Clostridium] hylemonae strain CE91-St63 chromosome, complete genome	ID=cds-WP_227055498.1;Parent=gene-MWL92_RS16025;Dbxref=GenBank:WP_227055498.1;Name=WP_227055498.1;gbkey=CDS;inference=COORDINATES: protein motif:HMM:TIGR03168.1;locus_tag=MWL92_RS16025;product=1-phosphofructokinase family hexose kinase;protein_id=WP_227055498.1;transl_table=11
ACGHZ4_RS10120	3	NZ_AP031440.1 Alistipes onderdonkii strain k06-0079-A12-2 chromosome, complete genome	ID=cds-WP_195664516.1;Parent=gene-ACGHZ4_RS10120;Dbxref=GenBank:WP_195664516.1;Name=WP_195664516.1;Ontology_term=GO:1901576;gbkey=CDS;go_process=obsolete organic substance biosynthetic process|1901576||IEA;inference=COORDINATES: similar to AA sequence:RefSeq:WP_018694857.1;locus_tag=ACGHZ4_RS10120;product=U32 family peptidase;protein_id=WP_195664516.1;transl_table=11
AAHZ04_RS08300	3	NZ_CP153697.1 Klebsiella pneumoniae strain Kpn290 chromosome, complete genome	ID=cds-WP_159226165.1;Parent=gene-AAHZ04_RS08300;Dbxref=GenBank:WP_159226165.1;Name=WP_159226165.1;Ontology_term=GO:0016829,GO:0042597;gbkey=CDS;go_component=periplasmic space|0042597||IEA;go_function=lyase activity|0016829||IEA;inference=COORDINATES: protein motif:HMM:NF017263.5;locus_tag=AAHZ04_RS08300;product=alginate lyase family protein;protein_id=WP_159226165.1;transl_table=11
SROT_RS03160	3	NC_014168.1 Segniliparus rotundus DSM 44985, complete sequence	ID=cds-WP_013137565.1;Parent=gene-SROT_RS03160;Dbxref=GenBank:WP_013137565.1;Name=WP_013137565.1;Ontology_term=GO:0003677,GO:0046872,GO:0051536,GO:0051539;gbkey=CDS;go_function=DNA binding|0003677||IEA,metal ion binding|0046872||IEA,iron-sulfur cluster binding|0051536||IEA,4 iron%2C 4 sulfur cluster binding|0051539||IEA;inference=COORDINATES: similar to AA sequence:RefSeq:WP_003858209.1;locus_tag…
SIB73_RS09070	3	NZ_CP138940.1 Synechococcus sp. MIT S9509 chromosome, complete genome	ID=cds-WP_413405762.1;Parent=gene-SIB73_RS09070;Dbxref=GenBank:WP_413405762.1;Name=WP_413405762.1;gbkey=CDS;inference=COORDINATES: ab initio prediction:GeneMarkS-2+;locus_tag=SIB73_RS09070;product=hypothetical protein;protein_id=WP_413405762.1;transl_table=11
PsalMR5_RS07915	3	NZ_CP039240.1 Piscirickettsia salmonis strain MR5 chromosome, complete genome	ID=cds-WP_155080319.1;Parent=gene-PsalMR5_RS07915;Dbxref=GenBank:WP_155080319.1;Name=WP_155080319.1;gbkey=CDS;inference=COORDINATES: protein motif:HMM:NF013003.4;locus_tag=PsalMR5_RS07915;product=pentapeptide repeat-containing protein;protein_id=WP_155080319.1;transl_table=11
LU276_RS00050	3	NZ_CP089974.1 Moraxella haemolytica strain ZY171148 chromosome, complete genome	ID=cds-WP_284673691.1;Parent=gene-LU276_RS00050;Dbxref=GenBank:WP_284673691.1;Name=WP_284673691.1;Ontology_term=GO:0055130,GO:0008718,GO:0016491,GO:0071949;gbkey=CDS;go_function=D-amino-acid dehydrogenase activity|0008718||IEA,oxidoreductase activity|0016491||IEA,FAD binding|0071949||IEA;go_process=D-alanine catabolic process|0055130||IEA;inference=COORDINATES: similar to AA sequence:RefSeq:WP_00…
PXW01_RS14140	3	NZ_CP119420.2 Faecalibacterium taiwanense strain CYL33 chromosome, complete genome	ID=cds-WP_338427548.1;Parent=gene-PXW01_RS14140;Dbxref=GenBank:WP_338427548.1;Name=WP_338427548.1;Ontology_term=GO:0003677;gbkey=CDS;go_function=DNA binding|0003677||IEA;inference=COORDINATES: similar to AA sequence:RefSeq:WP_009986892.1;locus_tag=PXW01_RS14140;product=helix-turn-helix transcriptional regulator;protein_id=WP_338427548.1;transl_table=11
A4R40_RS12775	3	NZ_CP015281.1 Photorhabdus laumondii subsp. laumondii strain DSPV002N chromosome, complete genome	ID=cds-WP_011146702.1;Parent=gene-A4R40_RS12775;Dbxref=GenBank:WP_011146702.1;Name=WP_011146702.1;gbkey=CDS;inference=COORDINATES: similar to AA sequence:RefSeq:WP_011146702.1;locus_tag=A4R40_RS12775;product=YciC family protein;protein_id=WP_011146702.1;transl_table=11
SCD25_RS01860	3	NZ_CP139093.1 Komagataeibacter rhaeticus strain CGMCC 2955 chromosome, complete genome	ID=cds-WP_007400444.1;Parent=gene-SCD25_RS01860;Dbxref=GenBank:WP_007400444.1;Name=WP_007400444.1;gbkey=CDS;inference=COORDINATES: similar to AA sequence:RefSeq:WP_007400444.1;locus_tag=SCD25_RS01860;product=hypothetical protein;protein_id=WP_007400444.1;transl_table=11
EL255_RS19550	3	NZ_LR134376.1 Aeromonas encheleia strain NCTC12917 chromosome 1, complete sequence	ID=cds-WP_042653407.1;Parent=gene-EL255_RS19550;Dbxref=GenBank:WP_042653407.1;Name=WP_042653407.1;gbkey=CDS;inference=COORDINATES: similar to AA sequence:RefSeq:WP_010675913.1;locus_tag=EL255_RS19550;product=helix-turn-helix transcriptional regulator;protein_id=WP_042653407.1;transl_table=11
MyAD_RS06780	3	NZ_CP011022.1 Mycolicibacterium neoaurum strain NRRL B-3805 chromosome, complete genome	ID=cds-WP_036479549.1;Parent=gene-MyAD_RS06780;Dbxref=GenBank:WP_036479549.1;Name=WP_036479549.1;gbkey=CDS;inference=COORDINATES: similar to AA sequence:RefSeq:WP_020098843.1;locus_tag=MyAD_RS06780;product=MspA family porin;protein_id=WP_036479549.1;transl_table=11
ONZ54_RS00290	3	NZ_CP110645.1 Aeromonas salmonicida strain AS3 chromosome, complete genome	ID=cds-WP_271787237.1;Parent=gene-ONZ54_RS00290;Dbxref=GenBank:WP_271787237.1,GeneID:79877589;Name=WP_271787237.1;Ontology_term=GO:0000160;gbkey=CDS;go_process=phosphorelay signal transduction system|0000160||IEA;inference=COORDINATES: similar to AA sequence:RefSeq:WP_017410528.1;locus_tag=ONZ54_RS00290;product=response regulator transcription factor;protein_id=WP_271787237.1;transl_table=11
CO712_RS38250	3	NZ_CP023523.1 Burkholderia gladioli pv. gladioli strain FDAARGOS_389 chromosome 2, complete sequence	ID=cds-WP_096752894.1;Parent=gene-CO712_RS38250;Dbxref=GenBank:WP_096752894.1;Name=WP_096752894.1;Ontology_term=GO:0006096,GO:0000287,GO:0004743,GO:0030955;gbkey=CDS;go_function=magnesium ion binding|0000287||IEA,pyruvate kinase activity|0004743||IEA,potassium ion binding|0030955||IEA;go_process=glycolytic process|0006096||IEA;inference=COORDINATES: protein motif:HMM:NF012449.4;locus_tag=CO712_RS…
KI615_RS16250	3	NZ_CP075186.1 Dechloromonas denitrificans strain G6 chromosome, complete genome	ID=cds-WP_226416714.1;Parent=gene-KI615_RS16250;Dbxref=GenBank:WP_226416714.1;Name=WP_226416714.1;gbkey=CDS;inference=COORDINATES: protein motif:HMM:NF027675.5;locus_tag=KI615_RS16250;product=PepSY-associated TM helix domain-containing protein;protein_id=WP_226416714.1;transl_table=11
EL172_RS24045	3	NZ_LR134306.1 Yersinia pseudotuberculosis strain NCTC3571 chromosome 1, complete sequence	ID=cds-WP_098087244.1;Parent=gene-EL172_RS24045;Dbxref=GenBank:WP_098087244.1;Name=WP_098087244.1;gbkey=CDS;inference=COORDINATES: protein motif:HMM:NF018465.5;locus_tag=EL172_RS24045;product=TA system toxin CbtA family protein;protein_id=WP_098087244.1;transl_table=11
FKZ69_RS06610	3	NZ_CP041236.1 Pseudomonas azotoformans strain P45A chromosome, complete genome	ID=cds-WP_141605619.1;Parent=gene-FKZ69_RS06610;Dbxref=GenBank:WP_141605619.1;Name=WP_141605619.1;Ontology_term=GO:0009966,GO:0009975;gbkey=CDS;go_function=cyclase activity|0009975||IEA;go_process=regulation of signal transduction|0009966||IEA;inference=COORDINATES: protein motif:HMM:TIGR00254.1;locus_tag=FKZ69_RS06610;product=diguanylate cyclase;protein_id=WP_141605619.1;transl_table=11
ACG98G_RS07825	3	NZ_CP171746.1 Megasphaera hexanoica strain MH chromosome, complete genome	ID=cds-WP_075581997.1;Parent=gene-ACG98G_RS07825;Dbxref=GenBank:WP_075581997.1;Name=WP_075581997.1;Ontology_term=GO:0016020;gbkey=CDS;go_component=membrane|0016020||IEA;inference=COORDINATES: similar to AA sequence:RefSeq:WP_020311756.1;locus_tag=ACG98G_RS07825;product=YitT family protein;protein_id=WP_075581997.1;transl_table=11
FTX54_RS15235	3	NZ_CP144914.1 Alkalicoccus halolimnae strain BZ-SZ-XJ29 chromosome, complete genome	ID=cds-WP_187254467.1;Parent=gene-FTX54_RS15235;Dbxref=GenBank:WP_187254467.1;Name=WP_187254467.1;Ontology_term=GO:0006486,GO:0016757;gbkey=CDS;go_function=glycosyltransferase activity|0016757||IEA;go_process=protein glycosylation|0006486||IEA;inference=COORDINATES: protein motif:HMM:NF024831.6;locus_tag=FTX54_RS15235;product=glycosyltransferase family 4 protein;protein_id=WP_187254467.1;transl_t…
MMB17_RS08575	3	NZ_CP092848.1 Methylobacterium organophilum strain WPA_B chromosome, complete genome	ID=cds-WP_003596828.1;Parent=gene-MMB17_RS08575;Dbxref=GenBank:WP_003596828.1;Name=WP_003596828.1;gbkey=CDS;inference=COORDINATES: similar to AA sequence:RefSeq:WP_003596828.1;locus_tag=MMB17_RS08575;product=flagellar basal body rod C-terminal domain-containing protein;protein_id=WP_003596828.1;transl_table=11
ABUE34_RS06930	3	NZ_CP158988.1 Kozakia baliensis strain LTH 7215 chromosome, complete genome	ID=cds-WP_408887098.1;Parent=gene-ABUE34_RS06930;Dbxref=GenBank:WP_408887098.1;Name=WP_408887098.1;Ontology_term=GO:0055085,GO:0022857;gbkey=CDS;go_function=transmembrane transporter activity|0022857||IEA;go_process=transmembrane transport|0055085||IEA;inference=COORDINATES: similar to AA sequence:RefSeq:WP_012224213.1;locus_tag=ABUE34_RS06930;product=multidrug effflux MFS transporter;protein_id=…
GOZ73_RS06085	3	NZ_AP021898.1 Akkermansia muciniphila strain JCM 30893 chromosome, complete genome	ID=cds-WP_155844524.1;Parent=gene-GOZ73_RS06085;Dbxref=GenBank:WP_155844524.1,GeneID:60880617;Name=WP_155844524.1;gbkey=CDS;inference=COORDINATES: protein motif:HMM:TIGR03696.1;locus_tag=GOZ73_RS06085;product=RHS repeat-associated core domain-containing protein;protein_id=WP_155844524.1;transl_table=11
RM155_RS06885	3	NZ_CP134761.1 Pantoea agglomerans strain AJ2b chromosome, complete genome	ID=cds-WP_086906093.1;Parent=gene-RM155_RS06885;Dbxref=GenBank:WP_086906093.1;Name=WP_086906093.1;Ontology_term=GO:0140359,GO:0043190;gbkey=CDS;go_component=ATP-binding cassette (ABC) transporter complex|0043190||IEA;go_function=ABC-type transporter activity|0140359||IEA;inference=COORDINATES: similar to AA sequence:RefSeq:YP_005227850.1;locus_tag=RM155_RS06885;product=ABC transporter permease;pr…
H7R89_RS23800	3	NZ_AP021983.1 Raoultella ornithinolytica strain WP3-W18-ESBL-06 chromosome, complete genome	ID=cds-WP_162661713.1;Parent=gene-H7R89_RS23800;Dbxref=GenBank:WP_162661713.1;Name=WP_162661713.1;gbkey=CDS;gene=yjeJ;inference=COORDINATES: protein motif:HMM:NF027252.5;locus_tag=H7R89_RS23800;product=YjeJ family protein;protein_id=WP_162661713.1;transl_table=11
FE785_RS09990	3	NZ_CP040602.1 Thiomicrorhabdus sediminis strain G1 chromosome, complete genome	ID=cds-WP_138565605.1;Parent=gene-FE785_RS09990;Dbxref=GenBank:WP_138565605.1;Name=WP_138565605.1;Ontology_term=GO:0006537,GO:0008152,GO:0003824,GO:0015930,GO:0016491;gbkey=CDS;gene=gltB;go_function=catalytic activity|0003824||IEA,glutamate synthase activity|0015930||IEA,oxidoreductase activity|0016491||IEA;go_process=glutamate biosynthetic process|0006537||IEA,metabolic process|0008152||IEA;infe…
ACAM42_RS23885	3	NZ_AP028666.1 Variovorax sp. V35 chromosome, complete genome	ID=cds-WP_369629635.1;Parent=gene-ACAM42_RS23885;Dbxref=GenBank:WP_369629635.1;Name=WP_369629635.1;Ontology_term=GO:0008299,GO:0004452;gbkey=CDS;gene=idi;go_function=isopentenyl-diphosphate delta-isomerase activity|0004452||IEA;go_process=isoprenoid biosynthetic process|0008299||IEA;inference=COORDINATES: similar to AA sequence:RefSeq:WP_012218287.1;locus_tag=ACAM42_RS23885;product=isopentenyl-di…
ACAM52_RS30690	3	NZ_AP028663.1 Variovorax sp. V118 chromosome, complete genome	ID=cds-WP_369645403.1;Parent=gene-ACAM52_RS30690;Dbxref=GenBank:WP_369645403.1;Name=WP_369645403.1;Ontology_term=GO:0001216;gbkey=CDS;go_function=DNA-binding transcription activator activity|0001216||IEA;inference=COORDINATES: similar to AA sequence:RefSeq:WP_015865440.1;locus_tag=ACAM52_RS30690;product=LysR family transcriptional regulator;protein_id=WP_369645403.1;transl_table=11
ACAM56_RS28720	3	NZ_AP028668.1 Variovorax sp. V59 plasmid pV59, complete sequence	ID=cds-WP_145744077.1;Parent=gene-ACAM56_RS28720;Dbxref=GenBank:WP_145744077.1;Name=WP_145744077.1;Ontology_term=GO:0003677;gbkey=CDS;go_function=DNA binding|0003677||IEA;inference=COORDINATES: protein motif:HMM:NF024949.4;locus_tag=ACAM56_RS28720;product=helix-turn-helix transcriptional regulator;protein_id=WP_145744077.1;transl_table=11
AQ610_RS25460	3	NZ_CP013382.1 Burkholderia humptydooensis strain MSMB43 chromosome 2, complete sequence	ID=cds-WP_006027278.1;Parent=gene-AQ610_RS25460;Dbxref=GenBank:WP_006027278.1;Name=WP_006027278.1;gbkey=CDS;inference=COORDINATES: similar to AA sequence:RefSeq:WP_006027278.1;locus_tag=AQ610_RS25460;product=dATP/dGTP pyrophosphohydrolase domain-containing protein;protein_id=WP_006027278.1;transl_table=11
ACRY_RS01045	3	NC_009468.1 Acidiphilium cryptum JF-5 plasmid pACRY02, complete sequence	ID=cds-WP_231295211.1;Parent=gene-ACRY_RS01045;Dbxref=GenBank:WP_231295211.1;Name=WP_231295211.1;gbkey=CDS;inference=COORDINATES: similar to AA sequence:RefSeq:WP_013641295.1;locus_tag=ACRY_RS01045;product=YceI family protein;protein_id=WP_231295211.1;transl_table=11
LOK46_RS01960	3	NZ_CP087106.1 Methylobacterium sp. NMS14P chromosome, complete genome	ID=cds-WP_273562246.1;Parent=gene-LOK46_RS01960;Dbxref=GenBank:WP_273562246.1;Name=WP_273562246.1;Ontology_term=GO:0004024,GO:0008270,GO:0030554;gbkey=CDS;go_function=alcohol dehydrogenase activity%2C zinc-dependent|0004024||IEA,zinc ion binding|0008270||IEA,adenyl nucleotide binding|0030554||IEA;inference=COORDINATES: similar to AA sequence:RefSeq:WP_012330113.1;locus_tag=LOK46_RS01960;product=z…
LD731_RS05700	3	NZ_CP018216.1 Lactobacillus delbrueckii subsp. delbrueckii strain KCTC 13731 chromosome, complete genome	ID=cds-WP_002876762.1;Parent=gene-LD731_RS05700;Dbxref=GenBank:WP_002876762.1;Name=WP_002876762.1;gbkey=CDS;inference=COORDINATES: similar to AA sequence:RefSeq:WP_002876762.1;locus_tag=LD731_RS05700;product=ACT domain-containing protein;protein_id=WP_002876762.1;transl_table=11
ACKI2N_RS32515	3	NZ_CP188224.1 Cupriavidus sp. 30B13 chromosome 2, complete sequence	ID=cds-WP_420998393.1;Parent=gene-ACKI2N_RS32515;Dbxref=GenBank:WP_420998393.1;Name=WP_420998393.1;Ontology_term=GO:0006355,GO:0003700;gbkey=CDS;go_function=DNA-binding transcription factor activity|0003700||IEA;go_process=regulation of DNA-templated transcription|0006355||IEA;inference=COORDINATES: similar to AA sequence:RefSeq:WP_020423897.1;locus_tag=ACKI2N_RS32515;product=MarR family winged h…
GE073_RS16745	3	NZ_CP045802.1 Paenibacillus sp. B01 chromosome, complete genome	ID=cds-WP_101807835.1;Parent=gene-GE073_RS16745;Dbxref=GenBank:WP_101807835.1;Name=WP_101807835.1;Ontology_term=GO:1904047;gbkey=CDS;go_function=S-adenosyl-L-methionine binding|1904047||IEA;inference=COORDINATES: similar to AA sequence:RefSeq:WP_013311216.1;locus_tag=GE073_RS16745;product=YdcF family protein;protein_id=WP_101807835.1;transl_table=11
J5W78_RS00470	3	NZ_CP072027.1 Akkermansia massiliensis strain Akk1863 chromosome, complete genome	ID=cds-WP_215709495.1;Parent=gene-J5W78_RS00470;Dbxref=GenBank:WP_215709495.1;Name=WP_215709495.1;gbkey=CDS;inference=COORDINATES: ab initio prediction:GeneMarkS-2+;locus_tag=J5W78_RS00470;product=hypothetical protein;protein_id=WP_215709495.1;transl_table=11
EHF42_RS28690	3	NZ_CP034047.1 Klebsiella pneumoniae strain KP_NORM_BLD_2014_104014 plasmid unnamed2, complete sequence	ID=cds-WP_116944882.1;Parent=gene-EHF42_RS28690;Dbxref=GenBank:WP_116944882.1;Name=WP_116944882.1;gbkey=CDS;inference=COORDINATES: similar to AA sequence:RefSeq:YP_005220943.1;locus_tag=EHF42_RS28690;product=exonuclease SbcCD subunit D;protein_id=WP_116944882.1;transl_table=11
VMR32_RS09175	3	NZ_CP142601.1 Pseudomonas aeruginosa strain Tongji chromosome, complete genome	ID=cds-WP_003122248.1;Parent=gene-VMR32_RS09175;Dbxref=GenBank:WP_003122248.1;Name=WP_003122248.1;Ontology_term=GO:0000271,GO:0016491,GO:0051287;gbkey=CDS;gene=tviB;go_function=oxidoreductase activity|0016491||IEA,NAD binding|0051287||IEA;go_process=polysaccharide biosynthetic process|0000271||IEA;inference=COORDINATES: similar to AA sequence:RefSeq:WP_012613866.1;locus_tag=VMR32_RS09175;product=…
GT3921_RS01750	3	NZ_CP018058.1 Geobacillus thermocatenulatus strain KCTC 3921 chromosome, complete genome	ID=cds-WP_047752465.1;Parent=gene-GT3921_RS01750;Dbxref=GenBank:WP_047752465.1;Name=WP_047752465.1;Ontology_term=GO:0006814,GO:0015824,GO:0005298,GO:0031402,GO:0016020;gbkey=CDS;gene=putP;go_component=membrane|0016020||IEA;go_function=proline:sodium symporter activity|0005298||IEA,sodium ion binding|0031402||IEA;go_process=sodium ion transport|0006814||IEA,proline transport|0015824||IEA;inference…
RBH91_RS03935	3	NZ_CP133085.1 Bacillus swezeyi strain EA208 chromosome, complete genome	ID=cds-WP_307893545.1;Parent=gene-RBH91_RS03935;Dbxref=GenBank:WP_307893545.1,GeneID:92788543;Name=WP_307893545.1;gbkey=CDS;inference=COORDINATES: protein motif:HMM:NF014805.5;locus_tag=RBH91_RS03935;product=ATP-grasp domain-containing protein;protein_id=WP_307893545.1;transl_table=11
V1579_RS19065	3	NZ_CP143766.1 Enterobacter mori strain ECC-007 chromosome, complete genome	ID=cds-WP_100165849.1;Parent=gene-V1579_RS19065;Dbxref=GenBank:WP_100165849.1;Name=WP_100165849.1;gbkey=CDS;inference=COORDINATES: similar to AA sequence:RefSeq:NP_311131.1;locus_tag=V1579_RS19065;product=porin OmpC;protein_id=WP_100165849.1;transl_table=11
KI615_RS13085	3	NZ_CP075186.1 Dechloromonas denitrificans strain G6 chromosome, complete genome	ID=cds-WP_226470934.1;Parent=gene-KI615_RS13085;Dbxref=GenBank:WP_226470934.1;Name=WP_226470934.1;gbkey=CDS;inference=COORDINATES: similar to AA sequence:RefSeq:WP_015435369.1;locus_tag=KI615_RS13085;product=M15 family metallopeptidase;protein_id=WP_226470934.1;transl_table=11
GC226_RS24770	3	NZ_CP045211.1 Escherichia coli strain 4 plasmid p65-4, complete sequence	ID=cds-WP_000949484.1;Parent=gene-GC226_RS24770;Dbxref=GenBank:WP_000949484.1;Name=WP_000949484.1;Ontology_term=GO:0007155,GO:0009289;gbkey=CDS;gene=fimA;go_component=pilus|0009289||IEA;go_process=cell adhesion|0007155||IEA;inference=COORDINATES: similar to AA sequence:RefSeq:WP_000949484.1;locus_tag=GC226_RS24770;product=type 1 fimbrial major subunit FimA;protein_id=WP_000949484.1;transl_table=11
R8557_RS13970	3	NZ_CP138779.1 Klebsiella pneumoniae strain 229 chromosome, complete genome	ID=cds-WP_104510891.1;Parent=gene-R8557_RS13970;Dbxref=GenBank:WP_104510891.1;Name=WP_104510891.1;Ontology_term=GO:0009389,GO:0030151,GO:0051539;gbkey=CDS;go_function=dimethyl sulfoxide reductase activity|0009389||IEA,molybdenum ion binding|0030151||IEA,4 iron%2C 4 sulfur cluster binding|0051539||IEA;inference=COORDINATES: similar to AA sequence:RefSeq:WP_001805283.1;locus_tag=R8557_RS13970;produ…
B8P98_RS25875	3	NZ_CP022823.1 Klebsiella quasivariicola strain KPN1705 chromosome, complete genome	ID=cds-WP_167382685.1;Parent=gene-B8P98_RS25875;Dbxref=GenBank:WP_167382685.1;Name=WP_167382685.1;Ontology_term=GO:0007155,GO:0009289;gbkey=CDS;go_component=pilus|0009289||IEA;go_process=cell adhesion|0007155||IEA;inference=COORDINATES: similar to AA sequence:RefSeq:YP_005224611.1;locus_tag=B8P98_RS25875;product=fimbrial protein;protein_id=WP_167382685.1;transl_table=11
NBX03_RS14555	3	NZ_OW711693.1 Anaeropeptidivorans aminofermentans strain M3/9 chromosome 1, complete sequence	ID=cds-WP_250228493.1;Parent=gene-NBX03_RS14555;Dbxref=GenBank:WP_250228493.1;Name=WP_250228493.1;Ontology_term=GO:0003677;gbkey=CDS;go_function=DNA binding|0003677||IEA;inference=COORDINATES: similar to AA sequence:RefSeq:WP_009263056.1;locus_tag=NBX03_RS14555;product=Lrp/AsnC family transcriptional regulator;protein_id=WP_250228493.1;transl_table=11
L0Z01_RS02335	3	NZ_CP090698.1 Burkholderia cepacia strain 2017Y70952565VI chromosome 1, complete sequence	ID=cds-WP_249454569.1;Parent=gene-L0Z01_RS02335;Dbxref=GenBank:WP_249454569.1;Name=WP_249454569.1;gbkey=CDS;inference=COORDINATES: similar to AA sequence:RefSeq:WP_014900593.1;locus_tag=L0Z01_RS02335;product=acyl-CoA dehydrogenase;protein_id=WP_249454569.1;transl_table=11
HDF24_RS01715	3	NZ_CP183229.1 Mucilaginibacter sp. X4EP1 chromosome, complete genome	ID=cds-WP_419788790.1;Parent=gene-HDF24_RS01715;Dbxref=GenBank:WP_419788790.1;Name=WP_419788790.1;Ontology_term=GO:0006486,GO:0016757;gbkey=CDS;go_function=glycosyltransferase activity|0016757||IEA;go_process=protein glycosylation|0006486||IEA;inference=COORDINATES: similar to AA sequence:RefSeq:WP_015809689.1;locus_tag=HDF24_RS01715;product=glycosyltransferase family 2 protein;protein_id=WP_4197…
SELSP_RS09745	3	NC_015437.1 Selenomonas sputigena ATCC 35185, complete sequence	ID=cds-WP_013740992.1;Parent=gene-SELSP_RS09745;Dbxref=GenBank:WP_013740992.1;Name=WP_013740992.1;gbkey=CDS;inference=COORDINATES: similar to AA sequence:RefSeq:WP_009655754.1;locus_tag=SELSP_RS09745;product=SLC13 family permease;protein_id=WP_013740992.1;transl_table=11
MJ905_RS08010	3	NZ_CP092828.1 Klebsiella michiganensis strain HOBD-7 chromosome, complete genome	ID=cds-WP_032720453.1;Parent=gene-MJ905_RS08010;Dbxref=GenBank:WP_032720453.1;Name=WP_032720453.1;Ontology_term=GO:0016491;gbkey=CDS;go_function=oxidoreductase activity|0016491||IEA;inference=COORDINATES: similar to AA sequence:RefSeq:WP_012908228.1;locus_tag=MJ905_RS08010;product=cytochrome c peroxidase;protein_id=WP_032720453.1;transl_table=11
ACPEAM_RS23265	3	NZ_CP187218.1 Ralstonia solanacearum strain NCSU_Rs45488 plasmid unnamed, complete sequence	ID=cds-WP_247572564.1;Parent=gene-ACPEAM_RS23265;Dbxref=GenBank:WP_247572564.1;Name=WP_247572564.1;gbkey=CDS;inference=COORDINATES: protein motif:HMM:NF025224.6;locus_tag=ACPEAM_RS23265;product=hypothetical protein;protein_id=WP_247572564.1;transl_table=11
EM595_RS02580	3	NZ_LN907827.1 Duffyella gerundensis isolate E_g_EM595 chromosome 1, complete sequence	ID=cds-WP_067427583.1;Parent=gene-EM595_RS02580;Dbxref=GenBank:WP_067427583.1;Name=WP_067427583.1;Ontology_term=GO:0004089,GO:0008270;gbkey=CDS;go_function=carbonate dehydratase activity|0004089||IEA,zinc ion binding|0008270||IEA;inference=COORDINATES: similar to AA sequence:RefSeq:WP_013510613.1;locus_tag=EM595_RS02580;product=carbonic anhydrase;protein_id=WP_067427583.1;transl_table=11
Alistipes_RS00060	3	NZ_AP019734.1 Alistipes onderdonkii subsp. vulgaris strain 3BBH6 chromosome, complete genome	ID=cds-WP_022333118.1;Parent=gene-Alistipes_RS00060;Dbxref=GenBank:WP_022333118.1,GeneID:59807041;Name=WP_022333118.1;Ontology_term=GO:0003677;gbkey=CDS;go_function=DNA binding|0003677||IEA;inference=COORDINATES: similar to AA sequence:RefSeq:WP_018697183.1;locus_tag=Alistipes_RS00060;product=helix-turn-helix domain-containing protein;protein_id=WP_022333118.1;transl_table=11
FYB86_RS00175	3	NZ_LR699011.1 Roseburia hominis isolate MGYG-HGUT-02517 chromosome 1	ID=cds-WP_014078249.1;Parent=gene-FYB86_RS00175;Dbxref=GenBank:WP_014078249.1;Name=WP_014078249.1;Ontology_term=GO:0071586,GO:0004222,GO:0070007,GO:0016020;gbkey=CDS;go_component=membrane|0016020||IEA;go_function=metalloendopeptidase activity|0004222||IEA,glutamic-type endopeptidase activity|0070007||IEA;go_process=CAAX-box protein processing|0071586||IEA;inference=COORDINATES: similar to AA sequ…
DSHI_RS20480	3	NC_009958.1 Dinoroseobacter shibae DFL 12 = DSM 16493 plasmid pDSHI04, complete sequence	ID=cds-WP_012187371.1;Parent=gene-DSHI_RS20480;Dbxref=GenBank:WP_012187371.1;Name=WP_012187371.1;gbkey=CDS;inference=COORDINATES: similar to AA sequence:RefSeq:WP_012187371.1;locus_tag=DSHI_RS20480;product=Ig-like domain-containing protein;protein_id=WP_012187371.1;transl_table=11
FY044_RS05085	3	NZ_CP043397.1 Leclercia adecarboxylata strain L21 chromosome, complete genome	ID=cds-WP_164539963.1;Parent=gene-FY044_RS05085;Dbxref=GenBank:WP_164539963.1;Name=WP_164539963.1;gbkey=CDS;inference=COORDINATES: similar to AA sequence:RefSeq:WP_010427980.1;locus_tag=FY044_RS05085;product=autotransporter outer membrane beta-barrel domain-containing protein;protein_id=WP_164539963.1;transl_table=11
FFV09_RS12875	3	NZ_CP041217.1 Saccharibacillus brassicae strain ATSA2 chromosome, complete genome	ID=cds-WP_141448203.1;Parent=gene-FFV09_RS12875;Dbxref=GenBank:WP_141448203.1;Name=WP_141448203.1;Ontology_term=GO:0015833,GO:0005524;gbkey=CDS;go_function=ATP binding|0005524||IEA;go_process=peptide transport|0015833||IEA;inference=COORDINATES: similar to AA sequence:RefSeq:WP_007131572.1;locus_tag=FFV09_RS12875;product=ABC transporter ATP-binding protein;protein_id=WP_141448203.1;transl_table=11
INE81_RS09035	3	NZ_CP072243.1 Bacteroides salyersiae strain CL06T03C19 chromosome, complete genome	ID=cds-WP_211460320.1;Parent=gene-INE81_RS09035;Dbxref=GenBank:WP_211460320.1;Name=WP_211460320.1;Ontology_term=GO:0006310,GO:0009009;gbkey=CDS;go_function=site-specific recombinase activity|0009009||IEA;go_process=DNA recombination|0006310||IEA;inference=COORDINATES: similar to AA sequence:RefSeq:WP_005929843.1;locus_tag=INE81_RS09035;product=tyrosine-type recombinase/integrase;protein_id=WP_211…
A8H26_RS16140	3	NZ_CP020388.1 Pluralibacter gergoviae strain FDAARGOS_186 chromosome, complete genome	ID=cds-WP_072065256.1;Parent=gene-A8H26_RS16140;Dbxref=GenBank:WP_072065256.1,GeneID:61384831;Name=WP_072065256.1;gbkey=CDS;inference=COORDINATES: similar to AA sequence:RefSeq:WP_010246718.1;locus_tag=A8H26_RS16140;product=DUF2778 domain-containing protein;protein_id=WP_072065256.1;transl_table=11
ABI138_RS12630	3	NZ_CP157286.1 Faecalibacterium prausnitzii strain 3 chromosome, complete genome	ID=cds-WP_055185268.1;Parent=gene-ABI138_RS12630;Dbxref=GenBank:WP_055185268.1;Name=WP_055185268.1;gbkey=CDS;inference=COORDINATES: protein motif:HMM:NF024252.4;locus_tag=ABI138_RS12630;product=helix-turn-helix transcriptional regulator;protein_id=WP_055185268.1;transl_table=11
ACPBIS_RS15545	3	NZ_CP188193.1 Raoultella sp. R2A007 strain Raoultella sp. chromosome, complete genome	ID=cds-WP_154143796.1;Parent=gene-ACPBIS_RS15545;Dbxref=GenBank:WP_154143796.1;Name=WP_154143796.1;Ontology_term=GO:0006865,GO:0016020;gbkey=CDS;go_component=membrane|0016020||IEA;go_process=amino acid transport|0006865||IEA;inference=COORDINATES: similar to AA sequence:RefSeq:WP_004860693.1;locus_tag=ACPBIS_RS15545;product=LysE family translocator;protein_id=WP_154143796.1;transl_table=11
HQ775_RS15100	2	NZ_CP054858.1 Martelella sp. NC18 chromosome, complete genome	ID=cds-WP_180897453.1;Parent=gene-HQ775_RS15100;Dbxref=GenBank:WP_180897453.1;Name=WP_180897453.1;Ontology_term=GO:0009279;gbkey=CDS;go_component=cell outer membrane|0009279||IEA;inference=COORDINATES: similar to AA sequence:RefSeq:WP_003502127.1;locus_tag=HQ775_RS15100;product=outer membrane protein;protein_id=WP_180897453.1;transl_table=11
CUC00_RS11340	2	NZ_CP024735.1 Prevotella intermedia strain KCOM 1944 chromosome 2, complete sequence	ID=cds-WP_028905705.1;Parent=gene-CUC00_RS11340;Dbxref=GenBank:WP_028905705.1;Name=WP_028905705.1;Ontology_term=GO:0006508,GO:0070006;gbkey=CDS;gene=map;go_function=metalloaminopeptidase activity|0070006||IEA;go_process=proteolysis|0006508||IEA;inference=COORDINATES: similar to AA sequence:RefSeq:WP_018909851.1;locus_tag=CUC00_RS11340;product=type I methionyl aminopeptidase;protein_id=WP_02890570…
CV_RS23850	2	NC_005085.1 Chromobacterium violaceum ATCC 12472, complete sequence	ID=cds-WP_158303328.1;Parent=gene-CV_RS23850;Dbxref=GenBank:WP_158303328.1;Name=WP_158303328.1;gbkey=CDS;inference=COORDINATES: ab initio prediction:GeneMarkS-2+;locus_tag=CV_RS23850;product=hypothetical protein;protein_id=WP_158303328.1;transl_table=11
NST84_RS15055	2	NZ_CP152002.1 Paenibacillus sp. FSL R7-0345 chromosome, complete genome	ID=cds-WP_342561009.1;Parent=gene-NST84_RS15055;Dbxref=GenBank:WP_342561009.1;Name=WP_342561009.1;Ontology_term=GO:0043096,GO:0004731;gbkey=CDS;gene=deoD;go_function=purine-nucleoside phosphorylase activity|0004731||IEA;go_process=purine nucleobase salvage|0043096||IEA;inference=COORDINATES: similar to AA sequence:RefSeq:WP_009673421.1;locus_tag=NST84_RS15055;product=purine-nucleoside phosphoryla…
FE240_RS08865	2	NZ_CP040449.1 Aeromonas simiae strain A6 chromosome, complete genome	ID=cds-WP_193004222.1;Parent=gene-FE240_RS08865;Dbxref=GenBank:WP_193004222.1;Name=WP_193004222.1;Ontology_term=GO:0006355,GO:0003677;gbkey=CDS;go_function=DNA binding|0003677||IEA;go_process=regulation of DNA-templated transcription|0006355||IEA;inference=COORDINATES: similar to AA sequence:RefSeq:WP_005320380.1;locus_tag=FE240_RS08865;product=AlpA family transcriptional regulator;protein_id=WP_…
G6Z49_RS18685	2	NZ_CP049957.1 Bordetella trematum strain E202 chromosome, complete genome	ID=cds-WP_081695035.1;Parent=gene-G6Z49_RS18685;Dbxref=GenBank:WP_081695035.1;Name=WP_081695035.1;Ontology_term=GO:0015288,GO:0042834,GO:0009279;gbkey=CDS;go_component=cell outer membrane|0009279||IEA;go_function=porin activity|0015288||IEA,peptidoglycan binding|0042834||IEA;inference=COORDINATES: similar to AA sequence:RefSeq:WP_006390241.1;locus_tag=G6Z49_RS18685;product=OmpA family protein;pro…
FGL37_RS04995	2	NZ_LR590484.1 Sphingobacterium thalpophilum strain NCTC11429 chromosome 1	ID=cds-WP_160169509.1;Parent=gene-FGL37_RS04995;Dbxref=GenBank:WP_160169509.1,GeneID:78461830;Name=WP_160169509.1;gbkey=CDS;inference=COORDINATES: protein motif:HMM:NF023805.5;locus_tag=FGL37_RS04995;product=M57 family metalloprotease;protein_id=WP_160169509.1;transl_table=11
NST03_RS25715	2	NZ_CP150226.1 Paenibacillus sp. FSL R5-0912 chromosome, complete genome	ID=cds-WP_042238957.1;Parent=gene-NST03_RS25715;Dbxref=GenBank:WP_042238957.1;Name=WP_042238957.1;Ontology_term=GO:0016020;gbkey=CDS;go_component=membrane|0016020||IEA;inference=COORDINATES: protein motif:HMM:NF014051.4;locus_tag=NST03_RS25715;product=oligosaccharide flippase family protein;protein_id=WP_042238957.1;transl_table=11
F7H86_RS14285	2	NZ_CP044400.1 Novacetimonas hansenii strain S2 chromosome, complete genome	ID=cds-WP_080545397.1;Parent=gene-F7H86_RS14285;Dbxref=GenBank:WP_080545397.1;Name=WP_080545397.1;gbkey=CDS;inference=COORDINATES: ab initio prediction:GeneMarkS-2+;locus_tag=F7H86_RS14285;product=hypothetical protein;protein_id=WP_080545397.1;transl_table=11
NXX87_RS05600	2	NZ_CP103274.1 Bacteroides faecis strain BFG-467 chromosome, complete genome	ID=cds-WP_374214327.1;Parent=gene-NXX87_RS05600;Dbxref=GenBank:WP_374214327.1;Name=WP_374214327.1;Ontology_term=GO:0016491,GO:0016651;gbkey=CDS;go_function=oxidoreductase activity|0016491||IEA,oxidoreductase activity%2C acting on NAD(P)H|0016651||IEA;inference=COORDINATES: similar to AA sequence:RefSeq:WP_008760107.1;locus_tag=NXX87_RS05600;product=Gfo/Idh/MocA family protein;protein_id=WP_374214…
O4G21_RS06110	2	NZ_CP114597.1 Akkermansia muciniphila strain MmAkkUCB1 chromosome, complete genome	ID=cds-WP_306712936.1;Parent=gene-O4G21_RS06110;Dbxref=GenBank:WP_306712936.1;Name=WP_306712936.1;gbkey=CDS;inference=COORDINATES: ab initio prediction:GeneMarkS-2+;locus_tag=O4G21_RS06110;product=hypothetical protein;protein_id=WP_306712936.1;transl_table=11
PSH66_RS11060	2	NZ_CP117432.1 Pseudomonas sp. FP597 chromosome, complete genome	ID=cds-WP_205490830.1;Parent=gene-PSH66_RS11060;Dbxref=GenBank:WP_205490830.1;Name=WP_205490830.1;Ontology_term=GO:0055085,GO:0022857,GO:0005886,GO:0016020;gbkey=CDS;go_component=plasma membrane|0005886||IEA,membrane|0016020||IEA;go_function=transmembrane transporter activity|0022857||IEA;go_process=transmembrane transport|0055085||IEA;inference=COORDINATES: similar to AA sequence:RefSeq:WP_01270…
HMJ29_RS04780	2	NZ_CP053538.1 Hymenobacter taeanensis strain TS19 chromosome, complete genome	ID=cds-WP_171590401.1;Parent=gene-HMJ29_RS04780;Dbxref=GenBank:WP_171590401.1;Name=WP_171590401.1;gbkey=CDS;inference=COORDINATES: ab initio prediction:GeneMarkS-2+;locus_tag=HMJ29_RS04780;product=hypothetical protein;protein_id=WP_171590401.1;transl_table=11
G9399_RS14015	2	NZ_CP054160.3 Serratia fonticola strain HH13 chromosome, complete genome	ID=cds-WP_161739530.1;Parent=gene-G9399_RS14015;Dbxref=GenBank:WP_161739530.1;Name=WP_161739530.1;gbkey=CDS;inference=COORDINATES: ab initio prediction:GeneMarkS-2+;locus_tag=G9399_RS14015;product=hypothetical protein;protein_id=WP_161739530.1;transl_table=11
PMA3_RS06530	2	NZ_CP014870.1 Pseudomonas silesiensis strain A3 chromosome, complete genome	ID=cds-WP_064676393.1;Parent=gene-PMA3_RS06530;Dbxref=GenBank:WP_064676393.1;Name=WP_064676393.1;gbkey=CDS;inference=COORDINATES: ab initio prediction:GeneMarkS-2+;locus_tag=PMA3_RS06530;product=hypothetical protein;protein_id=WP_064676393.1;transl_table=11
CWR61_RS20590	2	NZ_CP025069.1 Bordetella bronchiseptica strain I124 chromosome, complete genome	ID=cds-WP_033460550.1;Parent=gene-CWR61_RS20590;Dbxref=GenBank:WP_033460550.1;Name=WP_033460550.1;Ontology_term=GO:0008152,GO:0016151;gbkey=CDS;go_function=nickel cation binding|0016151||IEA;go_process=metabolic process|0008152||IEA;inference=COORDINATES: similar to AA sequence:RefSeq:WP_003814832.1;locus_tag=CWR61_RS20590;product=urease accessory protein UreD;protein_id=WP_033460550.1;transl_tab…
D3868_RS07760	2	NZ_CP032339.1 Azospirillum brasilense strain MTCC4038 chromosome, complete genome	ID=cds-WP_137165143.1;Parent=gene-D3868_RS07760;Dbxref=GenBank:WP_137165143.1;Name=WP_137165143.1;gbkey=CDS;inference=COORDINATES: ab initio prediction:GeneMarkS-2+;locus_tag=D3868_RS07760;product=hypothetical protein;protein_id=WP_137165143.1;transl_table=11
NEF64_RS17080	2	NZ_CP098762.1 Sphingomonas aerolata strain PDD-32b-11 chromosome, complete genome	ID=cds-WP_252574239.1;Parent=gene-NEF64_RS17080;Dbxref=GenBank:WP_252574239.1,GeneID:93691162;Name=WP_252574239.1;Ontology_term=GO:0015035;gbkey=CDS;go_function=protein-disulfide reductase activity|0015035||IEA;inference=COORDINATES: similar to AA sequence:RefSeq:WP_010214534.1;locus_tag=NEF64_RS17080;product=DsbA family protein;protein_id=WP_252574239.1;transl_table=11
D5R55_RS31425	2	NZ_CP034547.1 Burkholderia cenocepacia strain YG-3 chromosome 3, complete sequence	ID=cds-WP_164725518.1;Parent=gene-D5R55_RS31425;Dbxref=GenBank:WP_164725518.1;Name=WP_164725518.1;Ontology_term=GO:0006810,GO:0015288,GO:0009279;gbkey=CDS;go_component=cell outer membrane|0009279||IEA;go_function=porin activity|0015288||IEA;go_process=transport|0006810||IEA;inference=COORDINATES: protein motif:HMM:TIGR01845.1;locus_tag=D5R55_RS31425;product=efflux transporter outer membrane subun…
GXM20_RS06435	2	NZ_CP048436.1 Flavonifractor plautii strain JCM 32125 chromosome, complete genome	ID=cds-WP_007494951.1;Parent=gene-GXM20_RS06435;Dbxref=GenBank:WP_007494951.1,GeneID:63972474;Name=WP_007494951.1;gbkey=CDS;inference=COORDINATES: similar to AA sequence:RefSeq:WP_007494951.1;locus_tag=GXM20_RS06435;product=hypothetical protein;protein_id=WP_007494951.1;transl_table=11
FCL38_RS25835	2	NZ_CP040017.1 Pseudoduganella umbonata strain DSMZ 26121 chromosome, complete genome	ID=cds-WP_137316259.1;Parent=gene-FCL38_RS25835;Dbxref=GenBank:WP_137316259.1;Name=WP_137316259.1;gbkey=CDS;inference=COORDINATES: similar to AA sequence:RefSeq:WP_020705111.1;locus_tag=FCL38_RS25835;product=TonB-dependent receptor;protein_id=WP_137316259.1;transl_table=11
NZD86_RS24120	2	NZ_CP104066.1 Alicyclobacillus dauci strain DSM 28700 plasmid unnamed2, complete sequence	ID=cds-WP_268047163.1;Parent=gene-NZD86_RS24120;Dbxref=GenBank:WP_268047163.1;Name=WP_268047163.1;gbkey=CDS;inference=COORDINATES: ab initio prediction:GeneMarkS-2+;locus_tag=NZD86_RS24120;product=hypothetical protein;protein_id=WP_268047163.1;transl_table=11
MTP40_RS12295	2	NZ_CP094471.1 Faecalibacterium sp. IP-3-29 chromosome, complete genome	ID=cds-WP_249259465.1;Parent=gene-MTP40_RS12295;Dbxref=GenBank:WP_249259465.1;Name=WP_249259465.1;gbkey=CDS;inference=COORDINATES: similar to AA sequence:RefSeq:WP_005928805.1;locus_tag=MTP40_RS12295;product=DEAD/DEAH box helicase;protein_id=WP_249259465.1;transl_table=11
GEOBRER4_RS07315	2	NZ_AP023213.1 Citrifermentans bremense strain R4 chromosome, complete genome	ID=cds-WP_185244850.1;Parent=gene-GEOBRER4_RS07315;Dbxref=GenBank:WP_185244850.1;Name=WP_185244850.1;gbkey=CDS;inference=COORDINATES: similar to AA sequence:RefSeq:WP_015836747.1;locus_tag=GEOBRER4_RS07315;product=sensor histidine kinase;protein_id=WP_185244850.1;transl_table=11
OG965_RS32090	2	NZ_CP108106.1 Streptomyces sp. NBC_00224 chromosome, complete genome	ID=cds-WP_371655544.1;Parent=gene-OG965_RS32090;Dbxref=GenBank:WP_371655544.1;Name=WP_371655544.1;gbkey=CDS;inference=COORDINATES: ab initio prediction:GeneMarkS-2+;locus_tag=OG965_RS32090;product=hypothetical protein;protein_id=WP_371655544.1;transl_table=11
F6X24_RS08270	2	NZ_CP044285.1 Hymenobacter baengnokdamensis strain BRD72 chromosome, complete genome	ID=cds-WP_151087553.1;Parent=gene-F6X24_RS08270;Dbxref=GenBank:WP_151087553.1;Name=WP_151087553.1;Ontology_term=GO:0031992,GO:0016020;gbkey=CDS;go_component=membrane|0016020||IEA;go_function=energy transducer activity|0031992||IEA;inference=COORDINATES: protein motif:HMM:NF015506.5;locus_tag=F6X24_RS08270;product=energy transducer TonB;protein_id=WP_151087553.1;transl_table=11
DAI21_RS02675	2	NZ_CP028520.1 Lelliottia sp. WB101 chromosome, complete genome	ID=cds-WP_100780779.1;Parent=gene-DAI21_RS02675;Dbxref=GenBank:WP_100780779.1;Name=WP_100780779.1;Ontology_term=GO:0009966,GO:0009975;gbkey=CDS;go_function=cyclase activity|0009975||IEA;go_process=regulation of signal transduction|0009966||IEA;inference=COORDINATES: similar to AA sequence:RefSeq:WP_017694716.1;locus_tag=DAI21_RS02675;product=sensor domain-containing diguanylate cyclase;protein_id…
EQH51_RS21900	2	NZ_CP035210.1 Klebsiella pneumoniae strain TH164 chromosome, complete genome	ID=cds-WP_002920545.1;Parent=gene-EQH51_RS21900;Dbxref=GenBank:WP_002920545.1;Name=WP_002920545.1;Ontology_term=GO:0006355,GO:0003677,GO:0005515;gbkey=CDS;gene=malT;go_function=DNA binding|0003677||IEA,protein binding|0005515||IEA;go_process=regulation of DNA-templated transcription|0006355||IEA;inference=COORDINATES: similar to AA sequence:RefSeq:WP_000907024.1;locus_tag=EQH51_RS21900;product=HT…
MJ904_RS15070	2	NZ_CP092780.1 Massilia sp. MB5 chromosome, complete genome	ID=cds-WP_240734289.1;Parent=gene-MJ904_RS15070;Dbxref=GenBank:WP_240734289.1;Name=WP_240734289.1;gbkey=CDS;inference=COORDINATES: similar to AA sequence:RefSeq:WP_018903917.1;locus_tag=MJ904_RS15070;product=glycerophosphodiester phosphodiesterase;protein_id=WP_240734289.1;transl_table=11
FYC31_RS20715	2	NZ_LR699009.1 Pluralibacter gergoviae isolate MGYG-HGUT-02520 chromosome 1	ID=cds-WP_106912931.1;Parent=gene-FYC31_RS20715;Dbxref=GenBank:WP_106912931.1;Name=WP_106912931.1;gbkey=CDS;inference=COORDINATES: similar to AA sequence:RefSeq:WP_017898974.1;locus_tag=FYC31_RS20715;product=CBASS cGAMP-activated phospholipase;protein_id=WP_106912931.1;transl_table=11
OG496_RS12415	2	NZ_CP108730.1 Streptomyces sp. NBC_00988 chromosome, complete genome	ID=cds-WP_405970890.1;Parent=gene-OG496_RS12415;Dbxref=GenBank:WP_405970890.1;Name=WP_405970890.1;gbkey=CDS;inference=COORDINATES: ab initio prediction:GeneMarkS-2+;locus_tag=OG496_RS12415;product=hypothetical protein;protein_id=WP_405970890.1;transl_table=11
NMD77_RS12775	2	NZ_CP100827.1 Edwardsiella tarda strain GT55 chromosome, complete genome	ID=cds-WP_370557773.1;Parent=gene-NMD77_RS12775;Dbxref=GenBank:WP_370557773.1;Name=WP_370557773.1;gbkey=CDS;inference=COORDINATES: ab initio prediction:GeneMarkS-2+;locus_tag=NMD77_RS12775;product=hypothetical protein;protein_id=WP_370557773.1;transl_table=11
FY206_RS25705	2	NZ_CP043318.1 Enterobacter chengduensis strain WCHECl-C4 = WCHECh050004 chromosome, complete genome	ID=cds-WP_032639693.1;Parent=gene-FY206_RS25705;Dbxref=GenBank:WP_032639693.1,GeneID:80007044;Name=WP_032639693.1;Ontology_term=GO:0033103,GO:0033104;gbkey=CDS;go_component=type VI protein secretion system complex|0033104||IEA;go_process=protein secretion by the type VI secretion system|0033103||IEA;inference=COORDINATES: protein motif:HMM:TIGR01646.1;locus_tag=FY206_RS25705;product=type VI secre…
DVV14_RS18675	2	NZ_CP031473.1 Vibrio coralliilyticus strain RE22 chromosome 2, complete sequence	ID=cds-WP_019276394.1;Parent=gene-DVV14_RS18675;Dbxref=GenBank:WP_019276394.1;Name=WP_019276394.1;gbkey=CDS;inference=COORDINATES: similar to AA sequence:RefSeq:WP_010428909.1;locus_tag=DVV14_RS18675;product=cation diffusion facilitator family transporter;protein_id=WP_019276394.1;transl_table=11
OZX73_RS03220	2	NZ_CP113917.1 Bifidobacterium sp. ESL0775 chromosome, complete genome	ID=cds-WP_277150607.1;Parent=gene-OZX73_RS03220;Dbxref=GenBank:WP_277150607.1;Name=WP_277150607.1;gbkey=CDS;inference=COORDINATES: protein motif:HMM:NF024853.4;locus_tag=OZX73_RS03220;product=thioredoxin domain-containing protein;protein_id=WP_277150607.1;transl_table=11
NQ562_RS07030	2	NZ_CP102249.1 Acidaminococcus intestini strain D21 chromosome, complete genome	ID=cds-WP_369751266.1;Parent=gene-NQ562_RS07030;Dbxref=GenBank:WP_369751266.1,GeneID:92878873;Name=WP_369751266.1;Ontology_term=GO:0015293,GO:0022857,GO:0016020;gbkey=CDS;go_component=membrane|0016020||IEA;go_function=symporter activity|0015293||IEA,transmembrane transporter activity|0022857||IEA;inference=COORDINATES: similar to AA sequence:RefSeq:WP_009014791.1;locus_tag=NQ562_RS07030;product=d…
EL341_RS17620	2	NZ_LR134531.1 Pragia fontium strain NCTC12284 chromosome 1, complete sequence	ID=cds-WP_158487442.1;Parent=gene-EL341_RS17620;Dbxref=GenBank:WP_158487442.1;Name=WP_158487442.1;gbkey=CDS;inference=COORDINATES: ab initio prediction:GeneMarkS-2+;locus_tag=EL341_RS17620;product=hypothetical protein;protein_id=WP_158487442.1;transl_table=11
OR613_RS11945	2	NZ_CP112887.1 Klebsiella electrica strain S2-IND-01-C chromosome, complete genome	ID=cds-WP_271207589.1;Parent=gene-OR613_RS11945;Dbxref=GenBank:WP_271207589.1;Name=WP_271207589.1;Ontology_term=GO:0010181,GO:0016491;gbkey=CDS;go_function=FMN binding|0010181||IEA,oxidoreductase activity|0016491||IEA;inference=COORDINATES: similar to AA sequence:RefSeq:WP_016946652.1;locus_tag=OR613_RS11945;product=flavocytochrome c;protein_id=WP_271207589.1;transl_table=11
NMD81_RS01940	2	NZ_CP100814.1 Edwardsiella tarda strain GT64 chromosome, complete genome	ID=cds-WP_005296214.1;Parent=gene-NMD81_RS01940;Dbxref=GenBank:WP_005296214.1;Name=WP_005296214.1;Ontology_term=GO:0005524,GO:0016887;gbkey=CDS;go_function=ATP binding|0005524||IEA,ATP hydrolysis activity|0016887||IEA;inference=COORDINATES: similar to AA sequence:RefSeq:WP_005296214.1;locus_tag=NMD81_RS01940;product=AAA family ATPase;protein_id=WP_005296214.1;transl_table=11
E5E96_RS05990	2	NZ_CP038515.1 Aeromonas sp. 1805 chromosome, complete genome	ID=cds-WP_171281732.1;Parent=gene-E5E96_RS05990;Dbxref=GenBank:WP_171281732.1;Name=WP_171281732.1;Ontology_term=GO:0006261,GO:0006265,GO:0006310,GO:0051304,GO:0003917,GO:0098847;gbkey=CDS;go_function=DNA topoisomerase type I (single strand cut%2C ATP-independent) activity|0003917||IEA,sequence-specific single stranded DNA binding|0098847||IEA;go_process=DNA-templated DNA replication|0006261||IEA,…
OHB06_RS50085	2	NZ_CP109312.1 Streptomyces sp. NBC_01604 chromosome, complete genome	ID=cds-WP_266452541.1;Parent=gene-OHB06_RS50085;Dbxref=GenBank:WP_266452541.1;Name=WP_266452541.1;Ontology_term=GO:0006355,GO:0003677,GO:0003700;gbkey=CDS;go_function=DNA binding|0003677||IEA,DNA-binding transcription factor activity|0003700||IEA;go_process=regulation of DNA-templated transcription|0006355||IEA;inference=COORDINATES: similar to AA sequence:RefSeq:WP_019069057.1;locus_tag=OHB06_RS…
OG752_RS26145	2	NZ_CP109403.1 Streptomyces anulatus strain NBC_01522 chromosome, complete genome	ID=cds-WP_335341755.1;Parent=gene-OG752_RS26145;Dbxref=GenBank:WP_335341755.1;Name=WP_335341755.1;gbkey=CDS;inference=COORDINATES: similar to AA sequence:RefSeq:WP_018106329.1;locus_tag=OG752_RS26145;product=immunity 49 family protein;protein_id=WP_335341755.1;transl_table=11
OHA77_RS17125	2	NZ_CP109272.1 Streptosporangium sp. NBC_01639 chromosome, complete genome	ID=cds-WP_326819646.1;Parent=gene-OHA77_RS17125;Dbxref=GenBank:WP_326819646.1;Name=WP_326819646.1;Ontology_term=GO:0008643,GO:0055085,GO:0042626,GO:0140359;gbkey=CDS;go_function=ATPase-coupled transmembrane transporter activity|0042626||IEA,ABC-type transporter activity|0140359||IEA;go_process=carbohydrate transport|0008643||IEA,transmembrane transport|0055085||IEA;inference=COORDINATES: similar …
FSC11_RS05010	2	NZ_CP044483.1 Acinetobacter schindleri strain HZE30-1 chromosome, complete genome	ID=cds-WP_420867676.1;Parent=gene-FSC11_RS05010;Dbxref=GenBank:WP_420867676.1,GeneID:58162661;Name=WP_420867676.1;gbkey=CDS;inference=COORDINATES: ab initio prediction:GeneMarkS-2+;locus_tag=FSC11_RS05010;product=hypothetical protein;protein_id=WP_420867676.1;transl_table=11
EIO64_RS18605	2	NZ_CP034413.3 Dysosmobacter welbionis strain J115 chromosome, complete genome	ID=cds-WP_021750224.1;Parent=gene-EIO64_RS18605;Dbxref=GenBank:WP_021750224.1;Name=WP_021750224.1;gbkey=CDS;inference=COORDINATES: similar to AA sequence:RefSeq:WP_009256830.1;locus_tag=EIO64_RS18605;product=SpoIID/LytB domain-containing protein;protein_id=WP_021750224.1;transl_table=11
FPJ27_RS14630	2	NZ_CP041778.1 Burkholderia sp. MS455 chromosome 2, complete sequence	ID=cds-WP_204421586.1;Parent=gene-FPJ27_RS14630;Dbxref=GenBank:WP_204421586.1;Name=WP_204421586.1;gbkey=CDS;inference=COORDINATES: ab initio prediction:GeneMarkS-2+;locus_tag=FPJ27_RS14630;product=activator protein;protein_id=WP_204421586.1;transl_table=11
EH206_RS08025	2	NZ_CP034036.1 Brenneria nigrifluens DSM 30175 = ATCC 13028 chromosome, complete genome	ID=cds-WP_009112282.1;Parent=gene-EH206_RS08025;Dbxref=GenBank:WP_009112282.1;Name=WP_009112282.1;gbkey=CDS;inference=COORDINATES: similar to AA sequence:RefSeq:WP_009112282.1;locus_tag=EH206_RS08025;product=shikimate kinase;protein_id=WP_009112282.1;transl_table=11
FOC29_RS12735	2	NZ_CP091984.1 Burkholderia vietnamiensis strain FDAARGOS_721 chromosome 2, complete sequence	ID=cds-WP_226145421.1;Parent=gene-FOC29_RS12735;Dbxref=GenBank:WP_226145421.1;Name=WP_226145421.1;Ontology_term=GO:0055085,GO:0015267,GO:0009279;gbkey=CDS;go_component=cell outer membrane|0009279||IEA;go_function=channel activity|0015267||IEA;go_process=transmembrane transport|0055085||IEA;inference=COORDINATES: similar to AA sequence:RefSeq:WP_014725930.1;locus_tag=FOC29_RS12735;product=OmpP1/Fa…
NQ502_RS16495	2	NZ_CP102290.1 Ruminococcus gauvreauii strain DSM 19829 chromosome, complete genome	ID=cds-WP_028527298.1;Parent=gene-NQ502_RS16495;Dbxref=GenBank:WP_028527298.1;Name=WP_028527298.1;gbkey=CDS;inference=COORDINATES: protein motif:HMM:NF040159.4;locus_tag=NQ502_RS16495;product=DUF5717 family protein;protein_id=WP_028527298.1;transl_table=11
EIO64_RS07545	2	NZ_CP034413.3 Dysosmobacter welbionis strain J115 chromosome, complete genome	ID=cds-WP_021750286.1;Parent=gene-EIO64_RS07545;Dbxref=GenBank:WP_021750286.1;Name=WP_021750286.1;Ontology_term=GO:0003677;gbkey=CDS;go_function=DNA binding|0003677||IEA;inference=COORDINATES: similar to AA sequence:RefSeq:WP_008980001.1;locus_tag=EIO64_RS07545;product=helix-turn-helix transcriptional regulator;protein_id=WP_021750286.1;transl_table=11
NLK58_RS01180	2	NZ_CP101118.1 Marinobacter metalliresistant strain CuT 6 chromosome, complete genome	ID=cds-WP_117616893.1;Parent=gene-NLK58_RS01180;Dbxref=GenBank:WP_117616893.1;Name=WP_117616893.1;Ontology_term=GO:0042626,GO:0140359,GO:0055052;gbkey=CDS;go_component=ATP-binding cassette (ABC) transporter complex%2C substrate-binding subunit-containing|0055052||IEA;go_function=ATPase-coupled transmembrane transporter activity|0042626||IEA,ABC-type transporter activity|0140359||IEA;inference=COO…
ETAA1_RS04980	2	NZ_CP036273.1 Urbifossiella limnaea strain ETA_A1 chromosome, complete genome	ID=cds-WP_145234855.1;Parent=gene-ETAA1_RS04980;Dbxref=GenBank:WP_145234855.1;Name=WP_145234855.1;Ontology_term=GO:0005524,GO:0016887;gbkey=CDS;go_function=ATP binding|0005524||IEA,ATP hydrolysis activity|0016887||IEA;inference=COORDINATES: protein motif:HMM:NF019346.5;locus_tag=ETAA1_RS04980;product=AAA family ATPase;protein_id=WP_145234855.1;transl_table=11
N015_RS14355	2	NZ_CP047265.1 Pseudomonas asturiensis strain CC1524 chromosome, complete genome	ID=cds-WP_024688492.1;Parent=gene-N015_RS14355;Dbxref=GenBank:WP_024688492.1;Name=WP_024688492.1;Ontology_term=GO:0015846,GO:0019808,GO:0030288,GO:0055052;gbkey=CDS;go_component=outer membrane-bounded periplasmic space|0030288||IEA,ATP-binding cassette (ABC) transporter complex%2C substrate-binding subunit-containing|0055052||IEA;go_function=polyamine binding|0019808||IEA;go_process=polyamine tra…
HH215_RS19765	2	NZ_CP051680.1 Cohnella herbarum strain MFER-1 chromosome, complete genome	ID=cds-WP_169281458.1;Parent=gene-HH215_RS19765;Dbxref=GenBank:WP_169281458.1;Name=WP_169281458.1;Ontology_term=GO:0006526,GO:0006592,GO:0003942,GO:0070401;gbkey=CDS;gene=argC;go_function=N-acetyl-gamma-glutamyl-phosphate reductase activity|0003942||IEA,NADP+ binding|0070401||IEA;go_process=arginine biosynthetic process|0006526||IEA,ornithine biosynthetic process|0006592||IEA;inference=COORDINATE…
G6N59_RS05160	2	NZ_AP022577.1 Mycolicibacterium aubagnense strain JCM 15296 chromosome, complete genome	ID=cds-WP_163910988.1;Parent=gene-G6N59_RS05160;Dbxref=GenBank:WP_163910988.1;Name=WP_163910988.1;gbkey=CDS;inference=COORDINATES: ab initio prediction:GeneMarkS-2+;locus_tag=G6N59_RS05160;product=glycoside hydrolase family 5 protein;protein_id=WP_163910988.1;transl_table=11
N597_RS05765	2	NC_022582.1 Streptococcus ilei, complete sequence	ID=cds-WP_042507475.1;Parent=gene-N597_RS05765;Dbxref=GenBank:WP_042507475.1;Name=WP_042507475.1;gbkey=CDS;inference=COORDINATES: similar to AA sequence:RefSeq:WP_003014830.1;locus_tag=N597_RS05765;product=hypothetical protein;protein_id=WP_042507475.1;transl_table=11
MFMK1_RS03590	2	NZ_CP121694.1 Metallumcola ferriviriculae strain MK1 chromosome, complete genome	ID=cds-WP_366923798.1;Parent=gene-MFMK1_RS03590;Dbxref=GenBank:WP_366923798.1;Name=WP_366923798.1;gbkey=CDS;inference=COORDINATES: similar to AA sequence:RefSeq:WP_013120074.1;locus_tag=MFMK1_RS03590;product=basic amino acid ABC transporter substrate-binding protein;protein_id=WP_366923798.1;transl_table=11
GbCGDNIH9_RS01650	2	NZ_CP018191.1 Granulibacter bethesdensis strain NIH9.1 chromosome, complete genome	ID=cds-WP_072612670.1;Parent=gene-GbCGDNIH9_RS01650;Dbxref=GenBank:WP_072612670.1;Name=WP_072612670.1;gbkey=CDS;inference=COORDINATES: ab initio prediction:GeneMarkS-2+;locus_tag=GbCGDNIH9_RS01650;product=hypothetical protein;protein_id=WP_072612670.1;transl_table=11
MOTT16_RS12520	2	NZ_CP024189.1 Moraxella osloensis strain TT16 plasmid p4, complete sequence	ID=cds-WP_050325977.1;Parent=gene-MOTT16_RS12520;Dbxref=GenBank:WP_050325977.1;Name=WP_050325977.1;Ontology_term=GO:0005515;gbkey=CDS;go_function=protein binding|0005515||IEA;inference=COORDINATES: protein motif:HMM:NF019843.5;locus_tag=MOTT16_RS12520;product=tetratricopeptide repeat protein;protein_id=WP_050325977.1;transl_table=11
MWL90_RS11845	2	NZ_AP025562.1 Alistipes onderdonkii strain CE91-St18 chromosome, complete genome	ID=cds-WP_018696827.1;Parent=gene-MWL90_RS11845;Dbxref=GenBank:WP_018696827.1;Name=WP_018696827.1;gbkey=CDS;inference=COORDINATES: similar to AA sequence:RefSeq:WP_018696827.1;locus_tag=MWL90_RS11845;product=hypothetical protein;protein_id=WP_018696827.1;transl_table=11
PA5486_RS33660	2	NZ_LS998783.1 Pseudomonas aeruginosa isolate 1 chromosome 1, complete sequence	ID=cds-WP_134163272.1;Parent=gene-PA5486_RS33660;Dbxref=GenBank:WP_134163272.1;Name=WP_134163272.1;gbkey=CDS;inference=COORDINATES: ab initio prediction:GeneMarkS-2+;locus_tag=PA5486_RS33660;product=hypothetical protein;protein_id=WP_134163272.1;transl_table=11
OCV49_RS25760	2	NZ_AP025501.1 Vibrio lentus strain LMG 21034 plasmid p1, complete sequence	ID=cds-WP_192854593.1;Parent=gene-OCV49_RS25760;Dbxref=GenBank:WP_192854593.1;Name=WP_192854593.1;gbkey=CDS;inference=COORDINATES: protein motif:HMM:NF012488.6;locus_tag=OCV49_RS25760;product=aminotransferase class V-fold PLP-dependent enzyme;protein_id=WP_192854593.1;transl_table=11
FIU92_RS03605	2	NZ_CP045384.1 Ruegeria sp. THAF33 chromosome, complete genome	ID=cds-WP_152457256.1;Parent=gene-FIU92_RS03605;Dbxref=GenBank:WP_152457256.1;Name=WP_152457256.1;Ontology_term=GO:0009294;gbkey=CDS;gene=dprA;go_process=DNA-mediated transformation|0009294||IEA;inference=COORDINATES: similar to AA sequence:RefSeq:WP_005977799.1;locus_tag=FIU92_RS03605;product=DNA-processing protein DprA;protein_id=WP_152457256.1;transl_table=11
P8A20_RS38505	2	NZ_CP120985.1 Streptomyces glycanivorans strain Alt3 plasmid unnamed2	ID=cds-WP_061680684.1;Parent=gene-P8A20_RS38505;Dbxref=GenBank:WP_061680684.1;Name=WP_061680684.1;gbkey=CDS;inference=COORDINATES: ab initio prediction:GeneMarkS-2+;locus_tag=P8A20_RS38505;product=hypothetical protein;protein_id=WP_061680684.1;transl_table=11
GKD17_RS05475	2	NZ_CP046176.1 Phocaeicola dorei strain DSM 17855 chromosome, complete genome	ID=cds-WP_007837387.1;Parent=gene-GKD17_RS05475;Dbxref=GenBank:WP_007837387.1,GeneID:93446146;Name=WP_007837387.1;Ontology_term=GO:0003677;gbkey=CDS;go_function=DNA binding|0003677||IEA;inference=COORDINATES: similar to AA sequence:RefSeq:WP_007837387.1;locus_tag=GKD17_RS05475;product=helix-turn-helix transcriptional regulator;protein_id=WP_007837387.1;transl_table=11
NL930_RS05285	2	NZ_CP159800.1 Sulfurospirillum sp. hDNRA2 chromosome, complete genome	ID=cds-WP_254375912.1;Parent=gene-NL930_RS05285;Dbxref=GenBank:WP_254375912.1;Name=WP_254375912.1;gbkey=CDS;inference=COORDINATES: similar to AA sequence:RefSeq:WP_012857170.1;locus_tag=NL930_RS05285;product=S41 family peptidase;protein_id=WP_254375912.1;transl_table=11
HH212_RS21795	2	NZ_CP051685.1 Massilia forsythiae strain GN2-R2 chromosome, complete genome	ID=cds-WP_170204417.1;Parent=gene-HH212_RS21795;Dbxref=GenBank:WP_170204417.1;Name=WP_170204417.1;Ontology_term=GO:0046392,GO:0008867;gbkey=CDS;gene=garD;go_function=galactarate dehydratase activity|0008867||IEA;go_process=galactarate catabolic process|0046392||IEA;inference=COORDINATES: similar to AA sequence:RefSeq:WP_007880041.1;locus_tag=HH212_RS21795;product=galactarate dehydratase;protein_i…
EZU31_RS17695	2	NZ_AP019193.1 Aeromonas hydrophila strain GSH8-2 chromosome, complete genome	ID=cds-WP_130632886.1;Parent=gene-EZU31_RS17695;Dbxref=GenBank:WP_130632886.1;Name=WP_130632886.1;gbkey=CDS;inference=COORDINATES: ab initio prediction:GeneMarkS-2+;locus_tag=EZU31_RS17695;product=hypothetical protein;protein_id=WP_130632886.1;transl_table=11
EZH22_RS23605	2	NZ_CP063362.1 Xanthobacter dioxanivorans strain YN2 chromosome, complete genome	ID=cds-WP_231711115.1;Parent=gene-EZH22_RS23605;Dbxref=GenBank:WP_231711115.1;Name=WP_231711115.1;Ontology_term=GO:0016020;gbkey=CDS;go_component=membrane|0016020||IEA;inference=COORDINATES: protein motif:HMM:NF014035.5;locus_tag=EZH22_RS23605;product=sulfite exporter TauE/SafE family protein;protein_id=WP_231711115.1;transl_table=11
G5J76_RS18235	2	NZ_CP049044.1 Pseudomonas psychrophila strain KM02 chromosome, complete genome	ID=cds-WP_048351596.1;Parent=gene-G5J76_RS18235;Dbxref=GenBank:WP_048351596.1,GeneID:96621369;Name=WP_048351596.1;gbkey=CDS;inference=COORDINATES: similar to AA sequence:RefSeq:WP_007905904.1;locus_tag=G5J76_RS18235;product=asparaginase;protein_id=WP_048351596.1;transl_table=11
OG352_RS20730	2	NZ_CP109435.1 Streptomyces sp. NBC_01485 chromosome, complete genome	ID=cds-WP_329218823.1;Parent=gene-OG352_RS20730;Dbxref=GenBank:WP_329218823.1;Name=WP_329218823.1;gbkey=CDS;inference=COORDINATES: ab initio prediction:GeneMarkS-2+;locus_tag=OG352_RS20730;product=hypothetical protein;protein_id=WP_329218823.1;transl_table=11
DOE57_RS09540	2	NZ_CP029995.1 Salmonella enterica subsp. salamae serovar 56:b:[1,5] strain SA20053897 chromosome, complete genome	ID=cds-WP_023179176.1;Parent=gene-DOE57_RS09540;Dbxref=GenBank:WP_023179176.1;Name=WP_023179176.1;Ontology_term=GO:0006098,GO:0004616,GO:0050661;gbkey=CDS;gene=gndA;go_function=phosphogluconate dehydrogenase (decarboxylating) activity|0004616||IEA,NADP binding|0050661||IEA;go_process=pentose-phosphate shunt|0006098||IEA;inference=COORDINATES: similar to AA sequence:RefSeq:NP_461026.1;locus_tag=DO…
G4P54_RS15730	2	NZ_CP048852.1 Bacillus tequilensis strain EA-CB0015 chromosome, complete genome	ID=cds-WP_167873179.1;Parent=gene-G4P54_RS15730;Dbxref=GenBank:WP_167873179.1;Name=WP_167873179.1;Ontology_term=GO:0005978,GO:0003844;gbkey=CDS;gene=glgB;go_function=1%2C4-alpha-glucan branching enzyme activity|0003844||IEA;go_process=glycogen biosynthetic process|0005978||IEA;inference=COORDINATES: similar to AA sequence:RefSeq:NP_390976.1;locus_tag=G4P54_RS15730;product=1%2C4-alpha-glucan branc…
N1030_RS04750	2	NZ_CP104208.1 Desulfovibrio mangrovi strain FT415 chromosome, complete genome	ID=cds-WP_265828015.1;Parent=gene-N1030_RS04750;Dbxref=GenBank:WP_265828015.1;Name=WP_265828015.1;Ontology_term=GO:0009089,GO:0010285;gbkey=CDS;go_function=L%2CL-diaminopimelate aminotransferase activity|0010285||IEA;go_process=lysine biosynthetic process via diaminopimelate|0009089||IEA;inference=COORDINATES: similar to AA sequence:RefSeq:WP_013514492.1;locus_tag=N1030_RS04750;product=LL-diamino…
EUBELI_RS06805	2	NC_012778.1 Lachnospira eligens ATCC 27750, complete sequence	ID=cds-WP_012739633.1;Parent=gene-EUBELI_RS06805;Dbxref=GenBank:WP_012739633.1,GeneID:41356110;Name=WP_012739633.1;gbkey=CDS;inference=COORDINATES: similar to AA sequence:RefSeq:WP_012739633.1;locus_tag=EUBELI_RS06805;product=4Fe-4S dicluster domain-containing protein;protein_id=WP_012739633.1;transl_table=11
P4I75_RS08305	2	NZ_AP026407.1 Klebsiella quasipneumoniae subsp. quasipneumoniae strain KAM644 chromosome, complete genome	ID=cds-WP_261902209.1;Parent=gene-P4I75_RS08305;Dbxref=GenBank:WP_261902209.1;Name=WP_261902209.1;Ontology_term=GO:0055085,GO:0022857,GO:0016020;gbkey=CDS;go_component=membrane|0016020||IEA;go_function=transmembrane transporter activity|0022857||IEA;go_process=transmembrane transport|0055085||IEA;inference=COORDINATES: similar to AA sequence:RefSeq:YP_005227886.1;locus_tag=P4I75_RS08305;product=M…
HAP49_RS20435	2	NZ_CP050013.1 Serratia marcescens strain BP2 chromosome, complete genome	ID=cds-WP_166445393.1;Parent=gene-HAP49_RS20435;Dbxref=GenBank:WP_166445393.1;Name=WP_166445393.1;gbkey=CDS;inference=COORDINATES: protein motif:HMM:NF048321.1;locus_tag=HAP49_RS20435;product=hypothetical protein;protein_id=WP_166445393.1;transl_table=11
GE073_RS21985	2	NZ_CP045802.1 Paenibacillus sp. B01 chromosome, complete genome	ID=cds-WP_153784383.1;Parent=gene-GE073_RS21985;Dbxref=GenBank:WP_153784383.1;Name=WP_153784383.1;Ontology_term=GO:0006935;gbkey=CDS;go_process=chemotaxis|0006935||IEA;inference=COORDINATES: similar to AA sequence:RefSeq:WP_009594832.1;locus_tag=GE073_RS21985;product=methyl-accepting chemotaxis protein;protein_id=WP_153784383.1;transl_table=11
PUB92_RS17785	2	NZ_CP117919.1 Aeromonas dhakensis strain PSKL.DM chromosome, complete genome	ID=cds-WP_005304948.1;Parent=gene-PUB92_RS17785;Dbxref=GenBank:WP_005304948.1;Name=WP_005304948.1;Ontology_term=GO:0019646,GO:0009055,GO:0070069;gbkey=CDS;gene=cydA;go_component=cytochrome complex|0070069||IEA;go_function=electron transfer activity|0009055||IEA;go_process=aerobic electron transport chain|0019646||IEA;inference=COORDINATES: similar to AA sequence:RefSeq:WP_017765795.1;locus_tag=PU…
AFK62_RS13745	2	NZ_CP012264.1 Cronobacter condimenti 1330 strain LMG 26250 chromosome, complete genome	ID=cds-WP_053531967.1;Parent=gene-AFK62_RS13745;Dbxref=GenBank:WP_053531967.1;Name=WP_053531967.1;Ontology_term=GO:0046872,GO:0052621;gbkey=CDS;go_function=metal ion binding|0046872||IEA,diguanylate cyclase activity|0052621||IEA;inference=COORDINATES: similar to AA sequence:RefSeq:WP_004152065.1;locus_tag=AFK62_RS13745;product=sensor domain-containing diguanylate cyclase;protein_id=WP_053531967.1…
SBC2_RS18935	2	NZ_CP049317.1 Caballeronia sp. SBC2 plasmid pSBC2-1, complete sequence	ID=cds-WP_165094734.1;Parent=gene-SBC2_RS18935;Dbxref=GenBank:WP_165094734.1;Name=WP_165094734.1;gbkey=CDS;inference=COORDINATES: protein motif:HMM:NF021508.4;locus_tag=SBC2_RS18935;product=DUF2235 domain-containing protein;protein_id=WP_165094734.1;transl_table=11
LN246_RS06410	2	NZ_CP087124.1 Sulfurovum mangrovi strain ST1-3 chromosome, complete genome	ID=cds-WP_229938334.1;Parent=gene-LN246_RS06410;Dbxref=GenBank:WP_229938334.1;Name=WP_229938334.1;Ontology_term=GO:0006355,GO:0003700,GO:0043565;gbkey=CDS;go_function=DNA-binding transcription factor activity|0003700||IEA,sequence-specific DNA binding|0043565||IEA;go_process=regulation of DNA-templated transcription|0006355||IEA;inference=COORDINATES: protein motif:HMM:NF018431.5;locus_tag=LN246_…
VU14_RS22285	2	NZ_CP011100.1 Aeromonas hydrophila strain AH10 chromosome, complete genome	ID=cds-WP_080938020.1;Parent=gene-VU14_RS22285;Dbxref=GenBank:WP_080938020.1;Name=WP_080938020.1;gbkey=CDS;inference=COORDINATES: similar to AA sequence:RefSeq:WP_005354699.1;locus_tag=VU14_RS22285;product=FRG domain-containing protein;protein_id=WP_080938020.1;transl_table=11
ACPTTB_RS25655	2	NZ_OZ183793.1 Burkholderia sp. LMG 21824 chromosome 2	ID=cds-WP_175967952.1;Parent=gene-ACPTTB_RS25655;Dbxref=GenBank:WP_175967952.1;Name=WP_175967952.1;Ontology_term=GO:0006596,GO:0016831;gbkey=CDS;go_function=carboxy-lyase activity|0016831||IEA;go_process=polyamine biosynthetic process|0006596||IEA;inference=COORDINATES: similar to AA sequence:RefSeq:WP_011355670.1;locus_tag=ACPTTB_RS25655;product=ornithine decarboxylase;protein_id=WP_175967952.1;…
SERAS_RS09905	2	NZ_AP019009.1 Serratia marcescens strain AS-1 chromosome, complete genome	ID=cds-WP_126502238.1;Parent=gene-SERAS_RS09905;Dbxref=GenBank:WP_126502238.1;Name=WP_126502238.1;gbkey=CDS;inference=COORDINATES: ab initio prediction:GeneMarkS-2+;locus_tag=SERAS_RS09905;product=hypothetical protein;protein_id=WP_126502238.1;transl_table=11
SFA35_RS25750	2	NZ_CP139142.1 Pseudomonas sp. HR96 plasmid unnamed, complete sequence	ID=cds-WP_320579403.1;Parent=gene-SFA35_RS25750;Dbxref=GenBank:WP_320579403.1;Name=WP_320579403.1;Ontology_term=GO:0000160;gbkey=CDS;go_process=phosphorelay signal transduction system|0000160||IEA;inference=COORDINATES: similar to AA sequence:RefSeq:WP_007162933.1;locus_tag=SFA35_RS25750;product=response regulator;protein_id=WP_320579403.1;transl_table=11
KM579_RS16085	2	NZ_CP076252.1 Xanthomonas translucens pv. graminis strain ART-Xtg9 chromosome, complete genome	ID=cds-WP_409976439.1;Parent=gene-KM579_RS16085;Dbxref=GenBank:WP_409976439.1;Name=WP_409976439.1;Ontology_term=GO:0016788;gbkey=CDS;go_function=hydrolase activity%2C acting on ester bonds|0016788||IEA;inference=COORDINATES: protein motif:HMM:NF016101.5;locus_tag=KM579_RS16085;product=alkaline phosphatase family protein;protein_id=WP_409976439.1;transl_table=11
ACE1C5_RS07345	2	NZ_CP170124.1 Moraxella sp. ATCC 23246 chromosome, complete genome	ID=cds-WP_181878889.1;Parent=gene-ACE1C5_RS07345;Dbxref=GenBank:WP_181878889.1;Name=WP_181878889.1;Ontology_term=GO:0006413,GO:0003743;gbkey=CDS;gene=infC;go_function=translation initiation factor activity|0003743||IEA;go_process=translational initiation|0006413||IEA;inference=COORDINATES: similar to AA sequence:RefSeq:WP_019836316.1;locus_tag=ACE1C5_RS07345;product=translation initiation factor …
SJ05684_RS10285	2	NZ_CP023067.1 Sinorhizobium sojae CCBAU 05684 chromosome, complete genome	ID=cds-WP_034851019.1;Parent=gene-SJ05684_RS10285;Dbxref=GenBank:WP_034851019.1;Name=WP_034851019.1;gbkey=CDS;inference=COORDINATES: ab initio prediction:GeneMarkS-2+;locus_tag=SJ05684_RS10285;product=hypothetical protein;protein_id=WP_034851019.1;transl_table=11
ACOOFE_RS19845	2	NZ_OZ244138.1 MAG: Roseibium sp. isolate 0362df45-af4a-42fd-816a-13a51ea0af63 chromosome 1, complete sequence	ID=cds-WP_420411667.1;Parent=gene-ACOOFE_RS19845;Dbxref=GenBank:WP_420411667.1;Name=WP_420411667.1;gbkey=CDS;inference=COORDINATES: similar to AA sequence:RefSeq:WP_008197187.1;locus_tag=ACOOFE_RS19845;product=ATP-binding protein;protein_id=WP_420411667.1;transl_table=11
LL038_RS09030	2	NZ_CP086239.1 Clostridium estertheticum strain CF009 chromosome, complete genome	ID=cds-WP_216123563.1;Parent=gene-LL038_RS09030;Dbxref=GenBank:WP_216123563.1;Name=WP_216123563.1;Ontology_term=GO:0042626,GO:0140359,GO:0055052;gbkey=CDS;go_component=ATP-binding cassette (ABC) transporter complex%2C substrate-binding subunit-containing|0055052||IEA;go_function=ATPase-coupled transmembrane transporter activity|0042626||IEA,ABC-type transporter activity|0140359||IEA;inference=COO…
LK430_RS01955	2	NZ_CP085936.1 Acidaminococcus fermentans DSM 20731 strain FDAARGOS_1571 chromosome, complete genome	ID=cds-WP_012937685.1;Parent=gene-LK430_RS01955;Dbxref=GenBank:WP_012937685.1;Name=WP_012937685.1;gbkey=CDS;inference=COORDINATES: ab initio prediction:GeneMarkS-2+;locus_tag=LK430_RS01955;product=hypothetical protein;protein_id=WP_012937685.1;transl_table=11
JMX47_RS27780	2	NZ_LR890459.1 Klebsiella pneumoniae strain KSB1_6G isolate KSB1_6G-sc-2280276 plasmid 3, complete sequence	ID=cds-WP_023328868.1;Parent=gene-JMX47_RS27780;Dbxref=Genbank:WP_023328868.1;Name=WP_023328868.1;Ontology_term=GO:0004803;gbkey=CDS;go_function=transposase activity|0004803||IEA;inference=COORDINATES: similar to AA sequence:RefSeq:WP_076612074.1;locus_tag=JMX47_RS27780;product=IS110 family transposase;protein_id=WP_023328868.1;transl_table=11
ACEN9X_RS14295	2	NZ_CP168503.1 Mucilaginibacter sp. Mucisp86 strain CT11-86 chromosome, complete genome	ID=cds-WP_091221099.1;Parent=gene-ACEN9X_RS14295;Dbxref=GenBank:WP_091221099.1;Name=WP_091221099.1;Ontology_term=GO:0009408,GO:0042802;gbkey=CDS;go_function=identical protein binding|0042802||IEA;go_process=response to heat|0009408||IEA;inference=COORDINATES: similar to AA sequence:RefSeq:WP_015808707.1;locus_tag=ACEN9X_RS14295;product=Hsp20/alpha crystallin family protein;protein_id=WP_091221099…
ACOBR7_RS09470	2	NZ_CP184331.1 Roseburia faecis strain 16-6-I 39 FAA chromosome, complete genome	ID=cds-WP_422230416.1;Parent=gene-ACOBR7_RS09470;Dbxref=GenBank:WP_422230416.1;Name=WP_422230416.1;Ontology_term=GO:0006821,GO:0055085,GO:0005247,GO:0016020;gbkey=CDS;go_component=membrane|0016020||IEA;go_function=voltage-gated chloride channel activity|0005247||IEA;go_process=chloride transport|0006821||IEA,transmembrane transport|0055085||IEA;inference=COORDINATES: similar to AA sequence:RefSeq…
LK422_RS06860	2	NZ_CP085976.1 Blautia massiliensis (ex Durand et al. 2017) strain FDAARGOS_1576 chromosome, complete genome	ID=cds-WP_044962186.1;Parent=gene-LK422_RS06860;Dbxref=GenBank:WP_044962186.1;Name=WP_044962186.1;gbkey=CDS;inference=COORDINATES: ab initio prediction:GeneMarkS-2+;locus_tag=LK422_RS06860;product=hypothetical protein;protein_id=WP_044962186.1;transl_table=11
SMATCC274_RS02440	2	NZ_AP021873.1 Serratia marcescens strain ATCC 274 chromosome, complete genome	ID=cds-WP_161544362.1;Parent=gene-SMATCC274_RS02440;Dbxref=GenBank:WP_161544362.1;Name=WP_161544362.1;gbkey=CDS;inference=COORDINATES: similar to AA sequence:RefSeq:WP_016929246.1;locus_tag=SMATCC274_RS02440;product=RNase A-like domain-containing protein;protein_id=WP_161544362.1;transl_table=11
LOY56_RS26145	2	NZ_CP087168.1 Pseudomonas sp. B21-048 chromosome, complete genome	ID=cds-WP_258618246.1;Parent=gene-LOY56_RS26145;Dbxref=GenBank:WP_258618246.1;Name=WP_258618246.1;Ontology_term=GO:0033103;gbkey=CDS;gene=tagH;go_process=protein secretion by the type VI secretion system|0033103||IEA;inference=COORDINATES: similar to AA sequence:RefSeq:WP_008073480.1;locus_tag=LOY56_RS26145;product=type VI secretion system-associated FHA domain protein TagH;protein_id=WP_25861824…
J7Q89_RS17430	2	NZ_CP188034.1 Siccibacter turicensis strain z508 chromosome, complete genome	ID=cds-WP_024547666.1;Parent=gene-J7Q89_RS17430;Dbxref=GenBank:WP_024547666.1;Name=WP_024547666.1;gbkey=CDS;inference=COORDINATES: protein motif:HMM:NF023351.6;locus_tag=J7Q89_RS17430;product=inverse autotransporter beta domain-containing protein;protein_id=WP_024547666.1;transl_table=11
JQ811_RS08485	2	NZ_CP144941.1 Klebsiella pneumoniae strain 2019-400-2 chromosome, complete genome	ID=cds-WP_196528721.1;Parent=gene-JQ811_RS08485;Dbxref=GenBank:WP_196528721.1;Name=WP_196528721.1;Ontology_term=GO:0016747;gbkey=CDS;go_function=acyltransferase activity%2C transferring groups other than amino-acyl groups|0016747||IEA;inference=COORDINATES: protein motif:HMM:NF013884.5;locus_tag=JQ811_RS08485;product=acyltransferase;protein_id=WP_196528721.1;transl_table=11
J7M36_RS05530	2	NZ_CP072503.1 Bifidobacterium dentium strain E7 chromosome, complete genome	ID=cds-WP_080822643.1;Parent=gene-J7M36_RS05530;Dbxref=GenBank:WP_080822643.1;Name=WP_080822643.1;Note=Cas9%2C originally named Csn1%2C is the large%2C multifunctional signature protein of type II CRISPR/Cas systems. It is well known even to general audiences because its RNA-guided endonuclease activity has made it a popular tool for custom editing of eukaryotic genomes.;Ontology_term=GO:0043571,…
ABGM91_RS02150	2	NZ_CP156688.1 Akkermansia muciniphila strain AKK-TMU chromosome, complete genome	ID=cds-WP_290565002.1;Parent=gene-ABGM91_RS02150;Dbxref=GenBank:WP_290565002.1;Name=WP_290565002.1;Ontology_term=GO:0006396,GO:0006402,GO:0003723,GO:0004654;gbkey=CDS;go_function=RNA binding|0003723||IEA,polyribonucleotide nucleotidyltransferase activity|0004654||IEA;go_process=RNA processing|0006396||IEA,mRNA catabolic process|0006402||IEA;inference=COORDINATES: similar to AA sequence:RefSeq:WP_…
ISA67_RS19395	2	NZ_CP063930.1 Klebsiella pneumoniae strain M186-2 chromosome, complete genome	ID=cds-WP_101705190.1;Parent=gene-ISA67_RS19395;Dbxref=GenBank:WP_101705190.1;Name=WP_101705190.1;Ontology_term=GO:0008168,GO:1904047;gbkey=CDS;go_function=methyltransferase activity|0008168||IEA,S-adenosyl-L-methionine binding|1904047||IEA;inference=COORDINATES: similar to AA sequence:RefSeq:WP_000276246.1;locus_tag=ISA67_RS19395;product=class I SAM-dependent methyltransferase;protein_id=WP_1017…
AXE86_RS06225	2	NZ_CP014239.1 Selenomonas sp. oral taxon 136 strain F0591 chromosome, complete genome	ID=cds-WP_061945650.1;Parent=gene-AXE86_RS06225;Dbxref=GenBank:WP_061945650.1;Name=WP_061945650.1;Ontology_term=GO:0055085,GO:0022857;gbkey=CDS;go_function=transmembrane transporter activity|0022857||IEA;go_process=transmembrane transport|0055085||IEA;inference=COORDINATES: similar to AA sequence:RefSeq:WP_009753515.1;locus_tag=AXE86_RS06225;product=MFS transporter;protein_id=WP_061945650.1;trans…
RCG66_RS25275	2	NZ_CP133224.1 Klebsiella quasipneumoniae subsp. similipneumoniae strain KQ20786 plasmid p1-KQ20786, complete sequence	ID=cds-WP_080861613.1;Parent=gene-RCG66_RS25275;Dbxref=GenBank:WP_080861613.1;Name=WP_080861613.1;Ontology_term=GO:0034219,GO:0015288,GO:0016020;gbkey=CDS;go_component=membrane|0016020||IEA;go_function=porin activity|0015288||IEA;go_process=carbohydrate transmembrane transport|0034219||IEA;inference=COORDINATES: protein motif:HMM:NF014335.5;locus_tag=RCG66_RS25275;product=carbohydrate porin;prote…
UB51_RS23310	2	NZ_CP010976.1 Paenibacillus sp. IHBB 10380 chromosome, complete genome	ID=cds-WP_044879355.1;Parent=gene-UB51_RS23310;Dbxref=GenBank:WP_044879355.1;Name=WP_044879355.1;gbkey=CDS;inference=COORDINATES: similar to AA sequence:RefSeq:WP_005543752.1;locus_tag=UB51_RS23310;product=cupin domain-containing protein;protein_id=WP_044879355.1;transl_table=11
RE428_RS01090	2	NZ_AP028878.1 Marinobacter nanhaiticus D15-8W chromosome, complete genome	ID=cds-WP_004579395.1;Parent=gene-RE428_RS01090;Dbxref=GenBank:WP_004579395.1;Name=WP_004579395.1;Ontology_term=GO:0019491,GO:0033816;gbkey=CDS;gene=ectA;go_function=diaminobutyrate acetyltransferase activity|0033816||IEA;go_process=ectoine biosynthetic process|0019491||IEA;inference=COORDINATES: similar to AA sequence:RefSeq:WP_004579395.1;locus_tag=RE428_RS01090;product=diaminobutyrate acetyltr…
ABHW68_RS17105	2	NZ_CP162943.1 Alicyclobacillus fastidiosus strain KKP 3001 chromosome, complete genome	ID=cds-WP_275475592.1;Parent=gene-ABHW68_RS17105;Dbxref=GenBank:WP_275475592.1;Name=WP_275475592.1;Ontology_term=GO:0003824,GO:0016836;gbkey=CDS;go_function=catalytic activity|0003824||IEA,hydro-lyase activity|0016836||IEA;inference=COORDINATES: similar to AA sequence:RefSeq:WP_017728994.1;locus_tag=ABHW68_RS17105;product=dihydroxy-acid dehydratase;protein_id=WP_275475592.1;transl_table=11
IT895_RS10000	2	NZ_CP065230.1 Halomonas sp. A40-4 chromosome, complete genome	ID=cds-WP_233337214.1;Parent=gene-IT895_RS10000;Dbxref=GenBank:WP_233337214.1;Name=WP_233337214.1;Ontology_term=GO:0003824;gbkey=CDS;go_function=catalytic activity|0003824||IEA;inference=COORDINATES: similar to AA sequence:RefSeq:WP_019623048.1;locus_tag=IT895_RS10000;product=enoyl-CoA hydratase-related protein;protein_id=WP_233337214.1;transl_table=11
LAJLEIBI_RS06300	2	NZ_CP036524.1 [Clostridium] hylemonae DSM 15053 chromosome, complete genome	ID=cds-WP_006443684.1;Parent=gene-LAJLEIBI_RS06300;Dbxref=GenBank:WP_006443684.1;Name=WP_006443684.1;Ontology_term=GO:0003677;gbkey=CDS;go_function=DNA binding|0003677||IEA;inference=COORDINATES: similar to AA sequence:RefSeq:WP_006443684.1;locus_tag=LAJLEIBI_RS06300;product=helix-turn-helix domain-containing protein;protein_id=WP_006443684.1;transl_table=11
ASTEX_RS13460	2	NC_014817.1 Asticcacaulis excentricus CB 48 chromosome 2, complete sequence	ID=cds-WP_013480184.1;Parent=gene-ASTEX_RS13460;Dbxref=GenBank:WP_013480184.1;Name=WP_013480184.1;Ontology_term=GO:0000166,GO:0016491;gbkey=CDS;go_function=nucleotide binding|0000166||IEA,oxidoreductase activity|0016491||IEA;inference=COORDINATES: similar to AA sequence:RefSeq:WP_013480184.1;locus_tag=ASTEX_RS13460;product=tryptophan halogenase family protein;protein_id=WP_013480184.1;transl_tabl…
ASJ33_RS01830	2	NZ_CP013074.1 Dehalococcoides mccartyi strain CG3 chromosome, complete genome	ID=cds-WP_041330582.1;Parent=gene-ASJ33_RS01830;Dbxref=GenBank:WP_041330582.1;Name=WP_041330582.1;Ontology_term=GO:0007165,GO:0000155,GO:0004673,GO:0005524;gbkey=CDS;go_function=phosphorelay sensor kinase activity|0000155||IEA,protein histidine kinase activity|0004673||IEA,ATP binding|0005524||IEA;go_process=signal transduction|0007165||IEA;inference=COORDINATES: protein motif:HMM:TIGR00229.1;loc…
VYJ22_RS04720	2	NZ_CP143258.1 Porphyromonas pogonae strain PP01-1 chromosome, complete genome	ID=cds-WP_329905353.1;Parent=gene-VYJ22_RS04720;Dbxref=GenBank:WP_329905353.1;Name=WP_329905353.1;Ontology_term=GO:0032049,GO:0008808,GO:0016780;gbkey=CDS;gene=cls;go_function=cardiolipin synthase activity|0008808||IEA,phosphotransferase activity%2C for other substituted phosphate groups|0016780||IEA;go_process=cardiolipin biosynthetic process|0032049||IEA;inference=COORDINATES: similar to AA seq…
J3U87_RS12535	2	NZ_CP071793.1 Sulfidibacter corallicola strain M133 chromosome, complete genome	ID=cds-WP_237383382.1;Parent=gene-J3U87_RS12535;Dbxref=GenBank:WP_237383382.1;Name=WP_237383382.1;Ontology_term=GO:0015031,GO:0015252,GO:0005886,GO:0016020;gbkey=CDS;go_component=plasma membrane|0005886||IEA,membrane|0016020||IEA;go_function=proton channel activity|0015252||IEA;go_process=protein transport|0015031||IEA;inference=COORDINATES: protein motif:HMM:NF013760.6;locus_tag=J3U87_RS12535;pr…
J4O68_RS09425	2	NZ_CP071876.1 Enterobacter hormaechei strain GX4-8L chromosome, complete genome	ID=cds-WP_003855970.1;Parent=gene-J4O68_RS09425;Dbxref=GenBank:WP_003855970.1;Name=WP_003855970.1;Ontology_term=GO:0002949;gbkey=CDS;gene=tsaE;go_process=tRNA threonylcarbamoyladenosine modification|0002949||IEA;inference=COORDINATES: similar to AA sequence:RefSeq:NP_313171.1;locus_tag=J4O68_RS09425;product=tRNA (adenosine(37)-N6)-threonylcarbamoyltransferase complex ATPase subunit type 1 TsaE;pr…
AMJAP_RS11500	2	NZ_AP014545.1 Amphritea japonica ATCC BAA-1530 chromosome, complete genome	ID=cds-WP_019620416.1;Parent=gene-AMJAP_RS11500;Dbxref=GenBank:WP_019620416.1;Name=WP_019620416.1;Ontology_term=GO:0010124;gbkey=CDS;gene=paaN;go_process=phenylacetate catabolic process|0010124||IEA;inference=COORDINATES: similar to AA sequence:RefSeq:WP_019620416.1;locus_tag=AMJAP_RS11500;product=phenylacetic acid degradation protein PaaN;protein_id=WP_019620416.1;transl_table=11
RS031_RS21920	2	NZ_CP136016.1 Serratia inhibens strain CCGG2742 chromosome, complete genome	ID=cds-WP_330763619.1;Parent=gene-RS031_RS21920;Dbxref=GenBank:WP_330763619.1;Name=WP_330763619.1;gbkey=CDS;inference=COORDINATES: protein motif:HMM:NF015700.4;locus_tag=RS031_RS21920;product=AfsA-related hotdog domain-containing protein;protein_id=WP_330763619.1;transl_table=11
ALFI_RS11115	2	NC_018011.1 Alistipes finegoldii DSM 17242, complete sequence	ID=cds-WP_014775886.1;Parent=gene-ALFI_RS11115;Dbxref=GenBank:WP_014775886.1;Name=WP_014775886.1;Ontology_term=GO:0003677;gbkey=CDS;go_function=DNA binding|0003677||IEA;inference=COORDINATES: similar to AA sequence:RefSeq:WP_009597393.1;locus_tag=ALFI_RS11115;product=helix-turn-helix domain-containing protein;protein_id=WP_014775886.1;transl_table=11
ACEO96_RS19200	2	NZ_CP168658.1 Vibrio anguillarum strain VA1 chromosome 2, complete sequence	ID=cds-WP_047691367.1;Parent=gene-ACEO96_RS19200;Dbxref=GenBank:WP_047691367.1;Name=WP_047691367.1;Ontology_term=GO:0016747;gbkey=CDS;go_function=acyltransferase activity%2C transferring groups other than amino-acyl groups|0016747||IEA;inference=COORDINATES: similar to AA sequence:RefSeq:WP_005527613.1;locus_tag=ACEO96_RS19200;product=GNAT family N-acetyltransferase;protein_id=WP_047691367.1;tran…
ACF0H7_RS28735	2	NZ_CP172305.1 Pseudomonas sp. NA-150 chromosome, complete genome	ID=cds-WP_397450181.1;Parent=gene-ACF0H7_RS28735;Dbxref=GenBank:WP_397450181.1;Name=WP_397450181.1;Ontology_term=GO:0016070,GO:0004540;gbkey=CDS;gene=rnr;go_function=RNA nuclease activity|0004540||IEA;go_process=RNA metabolic process|0016070||IEA;inference=COORDINATES: similar to AA sequence:RefSeq:WP_007915842.1;locus_tag=ACF0H7_RS28735;product=ribonuclease R;protein_id=WP_397450181.1;transl_tab…
ABC766_RS06380	2	NZ_CP155000.1 Methylobacterium fujisawaense strain C14 chromosome, complete genome	ID=cds-WP_345821543.1;Parent=gene-ABC766_RS06380;Dbxref=GenBank:WP_345821543.1;Name=WP_345821543.1;gbkey=CDS;inference=COORDINATES: similar to AA sequence:RefSeq:WP_020093529.1;locus_tag=ABC766_RS06380;product=glycosyltransferase;protein_id=WP_345821543.1;transl_table=11
K8227_RS05950	2	NZ_CP082948.1 Streptococcus suis strain SZ1908 chromosome, complete genome	ID=cds-WP_223375643.1;Parent=gene-K8227_RS05950;Dbxref=GenBank:WP_223375643.1;Name=WP_223375643.1;gbkey=CDS;inference=COORDINATES: similar to AA sequence:RefSeq:WP_012775189.1;locus_tag=K8227_RS05950;product=hypothetical protein;protein_id=WP_223375643.1;transl_table=11
ACGG9A_RS09935	2	NZ_AP031451.1 Agathobaculum massiliense strain k40-0107-F7 chromosome, complete genome	ID=cds-WP_147573629.1;Parent=gene-ACGG9A_RS09935;Dbxref=GenBank:WP_147573629.1;Name=WP_147573629.1;Ontology_term=GO:0006351,GO:0003677,GO:0003899;gbkey=CDS;gene=rpoB;go_function=DNA binding|0003677||IEA,DNA-directed 5'-3' RNA polymerase activity|0003899||IEA;go_process=DNA-templated transcription|0006351||IEA;inference=COORDINATES: similar to AA sequence:RefSeq:WP_006573984.1;locus_tag=ACGG9A_RS0…
V8J79_RS22120	2	NZ_CP146377.1 Burkholderia pyrrocinia strain JBC226 chromosome 2, complete sequence	ID=cds-WP_006766865.1;Parent=gene-V8J79_RS22120;Dbxref=GenBank:WP_006766865.1;Name=WP_006766865.1;gbkey=CDS;inference=COORDINATES: similar to AA sequence:RefSeq:WP_017330456.1;locus_tag=V8J79_RS22120;product=hypothetical protein;protein_id=WP_006766865.1;transl_table=11
ACGHC0_RS02665	2	NZ_AP035783.1 Acidovorax sacchari strain HC-19 chromosome, complete genome	ID=cds-WP_415267361.1;Parent=gene-ACGHC0_RS02665;Dbxref=GenBank:WP_415267361.1;Name=WP_415267361.1;Ontology_term=GO:0006355,GO:0003700,GO:0043565;gbkey=CDS;go_function=DNA-binding transcription factor activity|0003700||IEA,sequence-specific DNA binding|0043565||IEA;go_process=regulation of DNA-templated transcription|0006355||IEA;inference=COORDINATES: similar to AA sequence:RefSeq:WP_011793627.1…
ACL2XR_RS14505	2	NZ_CP178736.1 Sodalis sp. RH17 chromosome, complete genome	ID=cds-WP_413739168.1;Parent=gene-ACL2XR_RS14505;Dbxref=GenBank:WP_413739168.1;Name=WP_413739168.1;gbkey=CDS;inference=COORDINATES: similar to AA sequence:RefSeq:WP_017800179.1;locus_tag=ACL2XR_RS14505;product=ATP-binding protein;protein_id=WP_413739168.1;transl_table=11
ACL2XR_RS02085	2	NZ_CP178736.1 Sodalis sp. RH17 chromosome, complete genome	ID=cds-WP_413736964.1;Parent=gene-ACL2XR_RS02085;Dbxref=GenBank:WP_413736964.1;Name=WP_413736964.1;gbkey=CDS;inference=COORDINATES: ab initio prediction:GeneMarkS-2+;locus_tag=ACL2XR_RS02085;product=hypothetical protein;protein_id=WP_413736964.1;transl_table=11
V6Z91_RS21540	2	NZ_CP146614.1 Massilia sp. METH4 chromosome, complete genome	ID=cds-WP_338760962.1;Parent=gene-V6Z91_RS21540;Dbxref=GenBank:WP_338760962.1;Name=WP_338760962.1;Ontology_term=GO:0015891,GO:0055085,GO:0015267;gbkey=CDS;go_function=channel activity|0015267||IEA;go_process=siderophore transport|0015891||IEA,transmembrane transport|0055085||IEA;inference=COORDINATES: protein motif:HMM:NF012801.4;locus_tag=V6Z91_RS21540;product=TonB-dependent receptor;protein_id=…
ACGHEI_RS13760	2	NZ_AP031438.1 Pseudoflavonifractor gallinarum strain i42-0019-1B4 chromosome, complete genome	ID=cds-WP_390451651.1;Parent=gene-ACGHEI_RS13760;Dbxref=GenBank:WP_390451651.1;Name=WP_390451651.1;Ontology_term=GO:0022900,GO:0005506,GO:0016903,GO:0030976;gbkey=CDS;gene=nifJ;go_function=iron ion binding|0005506||IEA,oxidoreductase activity%2C acting on the aldehyde or oxo group of donors|0016903||IEA,thiamine pyrophosphate binding|0030976||IEA;go_process=electron transport chain|0022900||IEA;i…
K9N56_RS23890	2	NZ_CP083581.1 Bacillus sp. PM8313 plasmid unnamed, complete sequence	ID=cds-WP_048354167.1;Parent=gene-K9N56_RS23890;Dbxref=GenBank:WP_048354167.1;Name=WP_048354167.1;gbkey=CDS;inference=COORDINATES: protein motif:HMM:NF017967.5;locus_tag=K9N56_RS23890;product=DUF1002 domain-containing protein;protein_id=WP_048354167.1;transl_table=11
K9N56_RS23910	2	NZ_CP083581.1 Bacillus sp. PM8313 plasmid unnamed, complete sequence	ID=cds-WP_048354171.1;Parent=gene-K9N56_RS23910;Dbxref=GenBank:WP_048354171.1;Name=WP_048354171.1;gbkey=CDS;inference=COORDINATES: ab initio prediction:GeneMarkS-2+;locus_tag=K9N56_RS23910;product=hypothetical protein;protein_id=WP_048354171.1;transl_table=11
ACKTS9_RS01600	2	NZ_AP031406.1 Owariibacterium komagatae strain 13GAM1G chromosome	ID=cds-WP_349216295.1;Parent=gene-ACKTS9_RS01600;Dbxref=GenBank:WP_349216295.1;Name=WP_349216295.1;Ontology_term=GO:0016740,GO:0016853;gbkey=CDS;gene=queA;go_function=transferase activity|0016740||IEA,isomerase activity|0016853||IEA;inference=COORDINATES: similar to AA sequence:RefSeq:WP_005942082.1;locus_tag=ACKTS9_RS01600;product=tRNA preQ1(34) S-adenosylmethionine ribosyltransferase-isomerase …
V5P93_RS21335	2	NZ_CP154825.1 Actinokineospora auranticolor strain DSM 44650 chromosome, complete genome	ID=cds-WP_104481448.1;Parent=gene-V5P93_RS21335;Dbxref=GenBank:WP_104481448.1;Name=WP_104481448.1;Ontology_term=GO:0003824,GO:0051536;gbkey=CDS;go_function=catalytic activity|0003824||IEA,iron-sulfur cluster binding|0051536||IEA;inference=COORDINATES: protein motif:HMM:NF015983.5;locus_tag=V5P93_RS21335;product=radical SAM protein;protein_id=WP_104481448.1;transl_table=11
V3C19_RS07965	2	NZ_CP143890.1 Akkermansia sp. AE01SA01 chromosome, complete genome	ID=cds-WP_130083772.1;Parent=gene-V3C19_RS07965;Dbxref=GenBank:WP_130083772.1;Name=WP_130083772.1;gbkey=CDS;inference=COORDINATES: ab initio prediction:GeneMarkS-2+;locus_tag=V3C19_RS07965;product=hypothetical protein;protein_id=WP_130083772.1;transl_table=11
ACK2JC_RS11795	2	NZ_CP176637.1 Enterocloster lavalensis strain SFAD23 chromosome, complete genome	ID=cds-WP_118757431.1;Parent=gene-ACK2JC_RS11795;Dbxref=GenBank:WP_118757431.1;Name=WP_118757431.1;Ontology_term=GO:0052689;gbkey=CDS;go_function=carboxylic ester hydrolase activity|0052689||IEA;inference=COORDINATES: similar to AA sequence:RefSeq:WP_007719657.1;locus_tag=ACK2JC_RS11795;product=lactonase family protein;protein_id=WP_118757431.1;transl_table=11
U6958_RS12790	2	NZ_CP141274.1 Delftia lacustris strain DSM 21246 chromosome, complete genome	ID=cds-WP_083393671.1;Parent=gene-U6958_RS12790;Dbxref=GenBank:WP_083393671.1,GeneID:94691491;Name=WP_083393671.1;gbkey=CDS;inference=COORDINATES: protein motif:HMM:NF023726.5;locus_tag=U6958_RS12790;product=DUF3631 domain-containing protein;protein_id=WP_083393671.1;transl_table=11
ACGHZ4_RS07425	2	NZ_AP031440.1 Alistipes onderdonkii strain k06-0079-A12-2 chromosome, complete genome	ID=cds-WP_390613037.1;Parent=gene-ACGHZ4_RS07425;Dbxref=GenBank:WP_390613037.1;Name=WP_390613037.1;gbkey=CDS;inference=COORDINATES: similar to AA sequence:RefSeq:WP_010266095.1;locus_tag=ACGHZ4_RS07425;product=tetratricopeptide repeat protein;protein_id=WP_390613037.1;transl_table=11
LG286_RS04280	2	NZ_CP085265.1 Vreelandella venusta strain ABH-461 chromosome, complete genome	ID=cds-WP_404345059.1;Parent=gene-LG286_RS04280;Dbxref=GenBank:WP_404345059.1;Name=WP_404345059.1;gbkey=CDS;inference=COORDINATES: similar to AA sequence:RefSeq:WP_018918760.1;locus_tag=LG286_RS04280;product=manganese efflux pump MntP family protein;protein_id=WP_404345059.1;transl_table=11
ACH784_RS16475	2	NZ_CP173161.1 Pseudoalteromonas phenolica strain a1 chromosome 1, complete sequence	ID=cds-WP_404392028.1;Parent=gene-ACH784_RS16475;Dbxref=GenBank:WP_404392028.1;Name=WP_404392028.1;Ontology_term=GO:0006261,GO:0003676,GO:0003677,GO:0003887,GO:0008408;gbkey=CDS;gene=polA;go_function=nucleic acid binding|0003676||IEA,DNA binding|0003677||IEA,DNA-directed DNA polymerase activity|0003887||IEA,3'-5' exonuclease activity|0008408||IEA;go_process=DNA-templated DNA replication|0006261||…
ACLI1T_RS01720	2	NZ_CP177101.1 Corynebacterium sp. LaCa142 chromosome, complete genome	ID=cds-WP_005276890.1;Parent=gene-ACLI1T_RS01720;Dbxref=GenBank:WP_005276890.1;Name=WP_005276890.1;Ontology_term=GO:0055085;gbkey=CDS;go_process=transmembrane transport|0055085||IEA;inference=COORDINATES: similar to AA sequence:RefSeq:WP_014522347.1;locus_tag=ACLI1T_RS01720;product=ABC transporter permease;protein_id=WP_005276890.1;transl_table=11
KJA60_RS27800	2	NZ_CP075319.1 Klebsiella pneumoniae strain DD521 plasmid pDD521.3, complete sequence	ID=cds-WP_112888876.1;Parent=gene-KJA60_RS27800;Dbxref=GenBank:WP_112888876.1;Name=WP_112888876.1;Ontology_term=GO:0006354,GO:0006355,GO:0140673;gbkey=CDS;go_process=DNA-templated transcription elongation|0006354||IEA,regulation of DNA-templated transcription|0006355||IEA,transcription elongation-coupled chromatin remodeling|0140673||IEA;inference=COORDINATES: protein motif:HMM:NF014417.5;locus_t…
SMULJ23_RS00775	2	NC_017768.1 Streptococcus mutans LJ23, complete sequence	ID=cds-WP_002264862.1;Parent=gene-SMULJ23_RS00775;Dbxref=GenBank:WP_002264862.1;Name=WP_002264862.1;Ontology_term=GO:0006396,GO:0008173;gbkey=CDS;gene=rlmB;go_function=RNA methyltransferase activity|0008173||IEA;go_process=RNA processing|0006396||IEA;inference=COORDINATES: similar to AA sequence:RefSeq:WP_019323454.1;locus_tag=SMULJ23_RS00775;product=23S rRNA (guanosine(2251)-2'-O)-methyltransfer…
K2D_RS17035	2	NZ_CP036350.1 Botrimarina mediterranea strain K2D chromosome, complete genome	ID=cds-WP_419184579.1;Parent=gene-K2D_RS17035;Dbxref=GenBank:WP_419184579.1;Name=WP_419184579.1;Note=Cas9%2C originally named Csn1%2C is the large%2C multifunctional signature protein of type II CRISPR/Cas systems. It is well known even to general audiences because its RNA-guided endonuclease activity has made it a popular tool for custom editing of eukaryotic genomes.;Ontology_term=GO:0043571,GO…
ACN9MW_RS18620	2	NZ_CP184572.1 Pseudoduganella sp. R-34 chromosome, complete genome	ID=cds-WP_426161964.1;Parent=gene-ACN9MW_RS18620;Dbxref=GenBank:WP_426161964.1;Name=WP_426161964.1;gbkey=CDS;inference=COORDINATES: ab initio prediction:GeneMarkS-2+;locus_tag=ACN9MW_RS18620;product=hypothetical protein;protein_id=WP_426161964.1;transl_table=11
SOCEGT47_RS10275	2	NZ_CP012670.1 Sorangium cellulosum strain So ceGT47 chromosome, complete genome	ID=cds-WP_129346886.1;Parent=gene-SOCEGT47_RS10275;Dbxref=GenBank:WP_129346886.1;Name=WP_129346886.1;Ontology_term=GO:0006086,GO:0004738,GO:0045254;gbkey=CDS;gene=aceE;go_component=pyruvate dehydrogenase complex|0045254||IEA;go_function=pyruvate dehydrogenase activity|0004738||IEA;go_process=pyruvate decarboxylation to acetyl-CoA|0006086||IEA;inference=COORDINATES: similar to AA sequence:RefSeq:W…
SOL79_RS04350	2	NZ_CP139210.1 Streptococcus sp. VEG1o chromosome, complete genome	ID=cds-WP_135028305.1;Parent=gene-SOL79_RS04350;Dbxref=GenBank:WP_135028305.1;Name=WP_135028305.1;Ontology_term=GO:0005524,GO:0016887;gbkey=CDS;go_function=ATP binding|0005524||IEA,ATP hydrolysis activity|0016887||IEA;inference=COORDINATES: similar to AA sequence:RefSeq:WP_001063457.1;locus_tag=SOL79_RS04350;product=AAA family ATPase;protein_id=WP_135028305.1;transl_table=11
SP4011_RS07980	2	NZ_AP026968.1 Streptococcus parapneumoniae strain SP4011 chromosome, complete genome	ID=cds-WP_338618679.1;Parent=gene-SP4011_RS07980;Dbxref=GenBank:WP_338618679.1;Name=WP_338618679.1;gbkey=CDS;inference=COORDINATES: similar to AA sequence:RefSeq:WP_000709035.1;locus_tag=SP4011_RS07980;product=biotin transporter BioY;protein_id=WP_338618679.1;transl_table=11
SPSIL_RS04635	2	NZ_CP155573.1 Sporomusa silvacetica DSM 10669 chromosome, complete genome	ID=cds-WP_094607708.1;Parent=gene-SPSIL_RS04635;Dbxref=GenBank:WP_094607708.1;Name=WP_094607708.1;Ontology_term=GO:0042597;gbkey=CDS;go_component=periplasmic space|0042597||IEA;inference=COORDINATES: similar to AA sequence:RefSeq:WP_007937243.1;locus_tag=SPSIL_RS04635;product=tripartite tricarboxylate transporter substrate binding protein;protein_id=WP_094607708.1;transl_table=11
SPSIL_RS05425	2	NZ_CP155573.1 Sporomusa silvacetica DSM 10669 chromosome, complete genome	ID=cds-WP_094606760.1;Parent=gene-SPSIL_RS05425;Dbxref=GenBank:WP_094606760.1;Name=WP_094606760.1;gbkey=CDS;inference=COORDINATES: similar to AA sequence:RefSeq:WP_007937312.1;locus_tag=SPSIL_RS05425;product=PLP-dependent aspartate aminotransferase family protein;protein_id=WP_094606760.1;transl_table=11
VIC01_RS11225	2	NZ_CP043529.1 Phocaeicola vulgatus strain VIC01 chromosome, complete genome	ID=cds-WP_151061753.1;Parent=gene-VIC01_RS11225;Dbxref=GenBank:WP_151061753.1;Name=WP_151061753.1;gbkey=CDS;inference=COORDINATES: similar to AA sequence:RefSeq:WP_005853782.1;locus_tag=VIC01_RS11225;product=hypothetical protein;protein_id=WP_151061753.1;transl_table=11
SPSPH_RS02235	2	NZ_CP146991.1 Sporomusa sphaeroides DSM 2875 chromosome, complete genome	ID=cds-WP_075752794.1;Parent=gene-SPSPH_RS02235;Dbxref=GenBank:WP_075752794.1;Name=WP_075752794.1;Ontology_term=GO:0006412,GO:0003735,GO:0005840;gbkey=CDS;gene=rpmG;go_component=ribosome|0005840||IEA;go_function=structural constituent of ribosome|0003735||IEA;go_process=translation|0006412||IEA;inference=COORDINATES: similar to AA sequence:RefSeq:WP_014262850.1;locus_tag=SPSPH_RS02235;product=50S…
LCN96_RS52740	2	NZ_CP084058.1 Nonomuraea gerenzanensis strain L70 chromosome, complete genome	ID=cds-WP_225269917.1;Parent=gene-LCN96_RS52740;Dbxref=GenBank:WP_225269917.1;Name=WP_225269917.1;gbkey=CDS;inference=COORDINATES: similar to AA sequence:RefSeq:WP_012895307.1;locus_tag=LCN96_RS52740;product=S9 family peptidase;protein_id=WP_225269917.1;transl_table=11
ACMHYW_RS05755	2	NZ_CP179930.1 Zymobacter sp. IVIA_12111.31 C1 chromosome, complete genome	ID=cds-WP_414501272.1;Parent=gene-ACMHYW_RS05755;Dbxref=GenBank:WP_414501272.1;Name=WP_414501272.1;Ontology_term=GO:0009758,GO:0050053;gbkey=CDS;go_function=levansucrase activity|0050053||IEA;go_process=carbohydrate utilization|0009758||IEA;inference=COORDINATES: protein motif:HMM:NF014488.5;locus_tag=ACMHYW_RS05755;product=glycoside hydrolase family 68 protein;protein_id=WP_414501272.1;transl_ta…
K08M4_RS03295	2	NZ_CP017916.1 Vibrio syngnathi strain K08M4 chromosome 1, complete sequence	ID=cds-WP_086048838.1;Parent=gene-K08M4_RS03295;Dbxref=GenBank:WP_086048838.1;Name=WP_086048838.1;Ontology_term=GO:0000160,GO:0006355,GO:0003677;gbkey=CDS;go_function=DNA binding|0003677||IEA;go_process=phosphorelay signal transduction system|0000160||IEA,regulation of DNA-templated transcription|0006355||IEA;inference=COORDINATES: similar to AA sequence:RefSeq:WP_016790415.1;locus_tag=K08M4_RS03…
ACM9HH_RS16885	2	NZ_CP181321.1 Gibbsiella quercinecans strain FRB97 chromosome, complete genome	ID=cds-WP_416260432.1;Parent=gene-ACM9HH_RS16885;Dbxref=GenBank:WP_416260432.1;Name=WP_416260432.1;gbkey=CDS;inference=COORDINATES: similar to AA sequence:RefSeq:WP_012006270.1;locus_tag=ACM9HH_RS16885;product=hypothetical protein;protein_id=WP_416260432.1;transl_table=11
LHGZ1_RS04525	2	NZ_CP022115.1 Laribacter hongkongensis strain HLGZ1 chromosome, complete genome	ID=cds-WP_088860264.1;Parent=gene-LHGZ1_RS04525;Dbxref=GenBank:WP_088860264.1;Name=WP_088860264.1;gbkey=CDS;inference=COORDINATES: similar to AA sequence:RefSeq:WP_006406735.1;locus_tag=LHGZ1_RS04525;product=helix-turn-helix domain-containing protein;protein_id=WP_088860264.1;transl_table=11
ACLV7W_RS00340	2	NZ_OZ217346.1 Streptococcus mitis isolate S. mitis D22 chromosome 1	ID=cds-WP_153210059.1;Parent=gene-ACLV7W_RS00340;Dbxref=GenBank:WP_153210059.1;Name=WP_153210059.1;gbkey=CDS;gene=strH;inference=COORDINATES: similar to AA sequence:RefSeq:WP_003017250.1;locus_tag=ACLV7W_RS00340;product=LPXTG-anchored beta-N-acetylhexosaminidase StrH;protein_id=WP_153210059.1;transl_table=11
ACFY6B_RS02035	2	NZ_OZ186714.1 Mediterraneibacter gnavus isolate LUMC_Rgna_QRD020 chromosome 1	ID=cds-WP_015535394.1;Parent=gene-ACFY6B_RS02035;Dbxref=GenBank:WP_015535394.1;Name=WP_015535394.1;gbkey=CDS;inference=COORDINATES: similar to AA sequence:RefSeq:WP_001129922.1;locus_tag=ACFY6B_RS02035;product=TnpV protein;protein_id=WP_015535394.1;transl_table=11
ACLM44_RS08070	2	NZ_CP180405.1 Synechococcus sp. W2B2 chromosome, complete genome	ID=cds-WP_156783647.1;Parent=gene-ACLM44_RS08070;Dbxref=GenBank:WP_156783647.1;Name=WP_156783647.1;gbkey=CDS;inference=COORDINATES: ab initio prediction:GeneMarkS-2+;locus_tag=ACLM44_RS08070;product=hypothetical protein;protein_id=WP_156783647.1;transl_table=11
ACLM44_RS08015	2	NZ_CP180405.1 Synechococcus sp. W2B2 chromosome, complete genome	ID=cds-WP_006042484.1;Parent=gene-ACLM44_RS08015;Dbxref=GenBank:WP_006042484.1;Name=WP_006042484.1;gbkey=CDS;inference=COORDINATES: protein motif:HMM:NF020604.5;locus_tag=ACLM44_RS08015;product=Stf0 family sulfotransferase;protein_id=WP_006042484.1;transl_table=11
ABDD94_RS22815	2	NZ_CP155080.2 Mucilaginibacter sp. PAMB04168 plasmid unnamed1, complete sequence	ID=cds-WP_345952165.1;Parent=gene-ABDD94_RS22815;Dbxref=GenBank:WP_345952165.1;Name=WP_345952165.1;gbkey=CDS;inference=COORDINATES: ab initio prediction:GeneMarkS-2+;locus_tag=ABDD94_RS22815;product=hypothetical protein;protein_id=WP_345952165.1;transl_table=11
KP014_RS22420	2	NZ_CP076607.1 Paenibacillus sophorae strain DSM 23020 chromosome, complete genome	ID=cds-WP_036596996.1;Parent=gene-KP014_RS22420;Dbxref=GenBank:WP_036596996.1;Name=WP_036596996.1;Ontology_term=GO:0015949,GO:0004127,GO:0005524;gbkey=CDS;gene=cmk;go_function=(d)CMP kinase activity|0004127||IEA,ATP binding|0005524||IEA;go_process=nucleobase-containing small molecule interconversion|0015949||IEA;inference=COORDINATES: similar to AA sequence:RefSeq:WP_019909950.1;locus_tag=KP014_R…
AAHV86_RS27730	2	NZ_CP153316.1 Klebsiella variicola subsp. variicola strain KP_NORM_URN_57447 plasmid pKPNU_57447.1, complete sequence	ID=cds-WP_139786178.1;Parent=gene-AAHV86_RS27730;Dbxref=GenBank:WP_139786178.1;Name=WP_139786178.1;gbkey=CDS;inference=COORDINATES: similar to AA sequence:RefSeq:WP_014883431.1;locus_tag=AAHV86_RS27730;product=YoaK family small membrane protein;protein_id=WP_139786178.1;transl_table=11
WS71_RS00175	2	NZ_CP013388.1 Burkholderia mayonis strain BDU8 chromosome 2, complete sequence	ID=cds-WP_082728226.1;Parent=gene-WS71_RS00175;Dbxref=GenBank:WP_082728226.1;Name=WP_082728226.1;Ontology_term=GO:0006355,GO:0003677,GO:0030527;gbkey=CDS;go_function=DNA binding|0003677||IEA,structural constituent of chromatin|0030527||IEA;go_process=regulation of DNA-templated transcription|0006355||IEA;inference=COORDINATES: similar to AA sequence:RefSeq:WP_011852462.1;locus_tag=WS71_RS00175;pr…
CEJ46_RS16780	2	NZ_CP022102.1 Vibrio anguillarum strain JLL237 chromosome 2, complete sequence	ID=cds-WP_064626931.1;Parent=gene-CEJ46_RS16780;Dbxref=GenBank:WP_064626931.1;Name=WP_064626931.1;gbkey=CDS;inference=COORDINATES: ab initio prediction:GeneMarkS-2+;locus_tag=CEJ46_RS16780;product=hypothetical protein;protein_id=WP_064626931.1;transl_table=11
LW347_RS19665	2	NZ_CP090065.1 Pectobacterium polonicum strain BY21311 chromosome, complete genome	ID=cds-WP_258883367.1;Parent=gene-LW347_RS19665;Dbxref=GenBank:WP_258883367.1;Name=WP_258883367.1;gbkey=CDS;gene=pelC;inference=COORDINATES: similar to AA sequence:RefSeq:WP_039492146.1;locus_tag=LW347_RS19665;product=pectate lyase PelC;protein_id=WP_258883367.1;transl_table=11
Q91_RS04870	2	NC_018697.1 Cycloclasticus sp. P1, complete sequence	ID=cds-WP_015005769.1;Parent=gene-Q91_RS04870;Dbxref=GenBank:WP_015005769.1;Name=WP_015005769.1;Ontology_term=GO:0004497;gbkey=CDS;go_function=monooxygenase activity|0004497||IEA;inference=COORDINATES: similar to AA sequence:RefSeq:WP_015005769.1;locus_tag=Q91_RS04870;product=putative quinol monooxygenase;protein_id=WP_015005769.1;transl_table=11
Q9293_RS14000	2	NZ_CP132333.1 Geothrix sp. PMB-07 chromosome, complete genome	ID=cds-WP_372342218.1;Parent=gene-Q9293_RS14000;Dbxref=GenBank:WP_372342218.1;Name=WP_372342218.1;Ontology_term=GO:0016491;gbkey=CDS;go_function=oxidoreductase activity|0016491||IEA;inference=COORDINATES: similar to AA sequence:RefSeq:WP_017784551.1;locus_tag=Q9293_RS14000;product=FAD-dependent oxidoreductase;protein_id=WP_372342218.1;transl_table=11
QBS19_RS17425	2	NZ_CP121832.1 Aeromonas veronii strain ANYA 18661 chromosome, complete genome	ID=cds-WP_279459141.1;Parent=gene-QBS19_RS17425;Dbxref=GenBank:WP_279459141.1;Name=WP_279459141.1;gbkey=CDS;inference=COORDINATES: ab initio prediction:GeneMarkS-2+;locus_tag=QBS19_RS17425;product=hypothetical protein;protein_id=WP_279459141.1;transl_table=11
I5P99_RS03635	2	NZ_CP065380.1 Faecalibacterium prausnitzii strain Fp28 chromosome, complete genome	ID=cds-WP_002304408.1;Parent=gene-I5P99_RS03635;Dbxref=GenBank:WP_002304408.1;Name=WP_002304408.1;Ontology_term=GO:0006310,GO:0009009;gbkey=CDS;go_function=site-specific recombinase activity|0009009||IEA;go_process=DNA recombination|0006310||IEA;inference=COORDINATES: similar to AA sequence:RefSeq:WP_002304408.1;locus_tag=I5P99_RS03635;product=tyrosine-type recombinase/integrase;protein_id=WP_002…
LVJ83_RS00325	2	NZ_CP091508.1 Uruburuella testudinis strain CCUG 63373m chromosome, complete genome	ID=cds-WP_244785224.1;Parent=gene-LVJ83_RS00325;Dbxref=GenBank:WP_244785224.1;Name=WP_244785224.1;Ontology_term=GO:0009055;gbkey=CDS;go_function=electron transfer activity|0009055||IEA;inference=COORDINATES: similar to AA sequence:RefSeq:WP_004519189.1;locus_tag=LVJ83_RS00325;product=electron transfer flavoprotein subunit beta/FixA family protein;protein_id=WP_244785224.1;transl_table=11
I6I48_RS23430	2	NZ_CP068211.1 Achromobacter xylosoxidans strain FDAARGOS_1091 chromosome, complete genome	ID=cds-WP_054482653.1;Parent=gene-I6I48_RS23430;Dbxref=GenBank:WP_054482653.1,GeneID:75277445;Name=WP_054482653.1;gbkey=CDS;inference=COORDINATES: similar to AA sequence:RefSeq:WP_006384150.1;locus_tag=I6I48_RS23430;product=hypothetical protein;protein_id=WP_054482653.1;transl_table=11
QFB83_RS10340	2	NZ_CP123598.1 Enterobacter cloacae strain RMCH-M23-N chromosome, complete genome	ID=cds-WP_280597460.1;Parent=gene-QFB83_RS10340;Dbxref=GenBank:WP_280597460.1;Name=WP_280597460.1;gbkey=CDS;inference=COORDINATES: protein motif:HMM:NF033510.3;locus_tag=QFB83_RS10340;product=Ig-like domain-containing protein;protein_id=WP_280597460.1;transl_table=11
I6J59_RS08295	2	NZ_CP069450.1 Butyricimonas virosa strain FDAARGOS_1229 chromosome, complete genome	ID=cds-WP_027201489.1;Parent=gene-I6J59_RS08295;Dbxref=GenBank:WP_027201489.1;Name=WP_027201489.1;Ontology_term=GO:0006260,GO:0003697;gbkey=CDS;go_function=single-stranded DNA binding|0003697||IEA;go_process=DNA replication|0006260||IEA;inference=COORDINATES: similar to AA sequence:RefSeq:WP_018338703.1;locus_tag=I6J59_RS08295;product=single-stranded DNA-binding protein;protein_id=WP_027201489.1;…
CALKRO_RS02050	2	NC_014720.1 Caldicellulosiruptor kronotskyensis 2002, complete sequence	ID=cds-WP_013429463.1;Parent=gene-CALKRO_RS02050;Dbxref=GenBank:WP_013429463.1;Name=WP_013429463.1;gbkey=CDS;inference=COORDINATES: similar to AA sequence:RefSeq:WP_013429463.1;locus_tag=CALKRO_RS02050;product=UPF0236 family transposase-like protein;protein_id=WP_013429463.1;transl_table=11
AAHN93_RS07780	2	NZ_CP154474.1 Vandammella animalimorsus strain W29-2 chromosome, complete genome	ID=cds-WP_425525890.1;Parent=gene-AAHN93_RS07780;Dbxref=GenBank:WP_425525890.1;Name=WP_425525890.1;Ontology_term=GO:0019752,GO:0004451;gbkey=CDS;gene=aceA;go_function=isocitrate lyase activity|0004451||IEA;go_process=carboxylic acid metabolic process|0019752||IEA;inference=COORDINATES: similar to AA sequence:RefSeq:WP_018715120.1;locus_tag=AAHN93_RS07780;product=isocitrate lyase;protein_id=WP_425…
QJQ58_RS00330	2	NZ_CP124222.1 Paenibacillus dendritiformis strain 2022CK-00834 chromosome, complete genome	ID=cds-WP_281476754.1;Parent=gene-QJQ58_RS00330;Dbxref=GenBank:WP_281476754.1;Name=WP_281476754.1;gbkey=CDS;inference=COORDINATES: similar to AA sequence:RefSeq:WP_005551430.1;locus_tag=QJQ58_RS00330;product=extracellular solute-binding protein;protein_id=WP_281476754.1;transl_table=11
QLG20_RS22430	2	NZ_CP124804.1 Klebsiella variicola strain J57 chromosome, complete genome	ID=cds-WP_282676266.1;Parent=gene-QLG20_RS22430;Dbxref=GenBank:WP_282676266.1;Name=WP_282676266.1;gbkey=CDS;inference=COORDINATES: ab initio prediction:GeneMarkS-2+;locus_tag=QLG20_RS22430;product=hypothetical protein;protein_id=WP_282676266.1;transl_table=11
I6K04_RS09995	2	NZ_CP069442.1 Chromobacterium violaceum strain FDAARGOS_1274 chromosome, complete genome	ID=cds-WP_011134852.1;Parent=gene-I6K04_RS09995;Dbxref=GenBank:WP_011134852.1;Name=WP_011134852.1;gbkey=CDS;inference=COORDINATES: ab initio prediction:GeneMarkS-2+;locus_tag=I6K04_RS09995;product=hypothetical protein;protein_id=WP_011134852.1;transl_table=11
QMG95_RS10840	2	NZ_AP027045.1 Vibrio nigripulchritudo strain TUMSAT-V.nig1 chromosome 1, complete sequence	ID=cds-WP_200765578.1;Parent=gene-QMG95_RS10840;Dbxref=GenBank:WP_200765578.1;Name=WP_200765578.1;gbkey=CDS;inference=COORDINATES: ab initio prediction:GeneMarkS-2+;locus_tag=QMG95_RS10840;product=hypothetical protein;protein_id=WP_200765578.1;transl_table=11
C1280_RS14150	2	NZ_CP025958.1 Gemmata obscuriglobus strain DSM 5831 chromosome, complete genome	ID=cds-WP_010046062.1;Parent=gene-C1280_RS14150;Dbxref=GenBank:WP_010046062.1;Name=WP_010046062.1;Ontology_term=GO:0008168,GO:1904047;gbkey=CDS;go_function=methyltransferase activity|0008168||IEA,S-adenosyl-L-methionine binding|1904047||IEA;inference=COORDINATES: similar to AA sequence:RefSeq:WP_010046062.1;locus_tag=C1280_RS14150;product=class I SAM-dependent methyltransferase;protein_id=WP_0100…
LXE91_RS39500	2	NZ_CP090643.1 Burkholderia contaminans strain LMG 23361 plasmid unnamed1, complete sequence	ID=cds-WP_046543693.1;Parent=gene-LXE91_RS39500;Dbxref=GenBank:WP_046543693.1;Name=WP_046543693.1;gbkey=CDS;inference=COORDINATES: ab initio prediction:GeneMarkS-2+;locus_tag=LXE91_RS39500;product=hypothetical protein;protein_id=WP_046543693.1;transl_table=11
amyaer_RS03150	2	NZ_CP012375.1 Microcystis aeruginosa NIES-2481 chromosome, complete genome	ID=cds-WP_046660924.1;Parent=gene-amyaer_RS03150;Dbxref=GenBank:WP_046660924.1;Name=WP_046660924.1;gbkey=CDS;inference=COORDINATES: similar to AA sequence:RefSeq:WP_002765525.1;locus_tag=amyaer_RS03150;product=hypothetical protein;protein_id=WP_046660924.1;transl_table=11
CFBP5473_RS07590	2	NZ_CP039691.1 Agrobacterium larrymoorei strain CFBP5473 chromosome circular, complete sequence	ID=cds-WP_027673273.1;Parent=gene-CFBP5473_RS07590;Dbxref=GenBank:WP_027673273.1;Name=WP_027673273.1;Ontology_term=GO:0006508,GO:0004252,GO:0008270,GO:0016020;gbkey=CDS;go_component=membrane|0016020||IEA;go_function=serine-type endopeptidase activity|0004252||IEA,zinc ion binding|0008270||IEA;go_process=proteolysis|0006508||IEA;inference=COORDINATES: similar to AA sequence:RefSeq:WP_020811309.1;l…
CLM71_RS11305	2	NZ_CP023268.1 Serratia sp. MYb239 chromosome, complete genome	ID=cds-WP_105231083.1;Parent=gene-CLM71_RS11305;Dbxref=GenBank:WP_105231083.1;Name=WP_105231083.1;Ontology_term=GO:1902600,GO:0008750;gbkey=CDS;gene=pntA;go_function=proton-translocating NAD(P)+ transhydrogenase activity|0008750||IEA;go_process=proton transmembrane transport|1902600||IEA;inference=COORDINATES: similar to AA sequence:RefSeq:WP_015672281.1;locus_tag=CLM71_RS11305;product=Re/Si-spec…
PVAG_RS15950	2	NC_014562.1 Pantoea vagans C9-1, complete sequence	ID=cds-WP_013358857.1;Parent=gene-PVAG_RS15950;Dbxref=GenBank:WP_013358857.1;Name=WP_013358857.1;gbkey=CDS;inference=COORDINATES: ab initio prediction:GeneMarkS-2+;locus_tag=PVAG_RS15950;product=hypothetical protein;protein_id=WP_013358857.1;transl_table=11
sS8_RS04150	2	NZ_AP017928.1 Methylocaldum marinum strain S8 chromosome, complete genome	ID=cds-WP_119628545.1;Parent=gene-sS8_RS04150;Dbxref=GenBank:WP_119628545.1;Name=WP_119628545.1;gbkey=CDS;inference=COORDINATES: protein motif:HMM:NF012376.5;locus_tag=sS8_RS04150;product=DNA repair exonuclease;protein_id=WP_119628545.1;transl_table=11
A3K91_RS09175	2	NZ_CP014945.1 Psychrobacter alimentarius strain PAMC 27889 chromosome, complete genome	ID=cds-WP_062844977.1;Parent=gene-A3K91_RS09175;Dbxref=GenBank:WP_062844977.1;Name=WP_062844977.1;Ontology_term=GO:0006310,GO:0015074,GO:0003677;gbkey=CDS;go_function=DNA binding|0003677||IEA;go_process=DNA recombination|0006310||IEA,DNA integration|0015074||IEA;inference=COORDINATES: protein motif:HMM:NF012798.5;locus_tag=A3K91_RS09175;product=site-specific integrase;protein_id=WP_062844977.1;tr…
CRH10_RS12455	2	NZ_CP023819.1 Faecalibacterium prausnitzii strain Indica chromosome, complete genome	ID=cds-WP_098924823.1;Parent=gene-CRH10_RS12455;Dbxref=GenBank:WP_098924823.1;Name=WP_098924823.1;gbkey=CDS;inference=COORDINATES: similar to AA sequence:RefSeq:WP_015536775.1;locus_tag=CRH10_RS12455;product=hypothetical protein;protein_id=WP_098924823.1;transl_table=11
M3M40_RS07040	2	NZ_CP097119.1 Fructilactobacillus cliffordii strain KI4_B1 chromosome, complete genome	ID=cds-WP_252766747.1;Parent=gene-M3M40_RS07040;Dbxref=GenBank:WP_252766747.1;Name=WP_252766747.1;Ontology_term=GO:0006304,GO:0003677;gbkey=CDS;go_function=DNA binding|0003677||IEA;go_process=DNA modification|0006304||IEA;inference=COORDINATES: similar to AA sequence:RefSeq:WP_012807376.1;locus_tag=M3M40_RS07040;product=restriction endonuclease subunit S;protein_id=WP_252766747.1;transl_table=11
CMV05_RS19015	2	NZ_CP023311.1 Vibrio anguillarum strain VIB12 isolate Sea bass chromosome 2, complete sequence	ID=cds-WP_026028227.1;Parent=gene-CMV05_RS19015;Dbxref=GenBank:WP_026028227.1;Name=WP_026028227.1;Ontology_term=GO:0046872,GO:0051536;gbkey=CDS;go_function=metal ion binding|0046872||IEA,iron-sulfur cluster binding|0051536||IEA;inference=COORDINATES: similar to AA sequence:RefSeq:WP_019821980.1;locus_tag=CMV05_RS19015;product=YkgJ family cysteine cluster protein;protein_id=WP_026028227.1;transl_t…
A4U99_RS14965	2	NZ_CP015406.2 Flavonifractor plautii strain YL31 chromosome, complete genome	ID=cds-WP_084462029.1;Parent=gene-A4U99_RS14965;Dbxref=GenBank:WP_084462029.1;Name=WP_084462029.1;Ontology_term=GO:0003677;gbkey=CDS;go_function=DNA binding|0003677||IEA;inference=COORDINATES: protein motif:HMM:NF013540.6;locus_tag=A4U99_RS14965;product=helix-turn-helix domain-containing protein;protein_id=WP_084462029.1;transl_table=11
CHL67_RS05745	2	NZ_CP022571.1 Prosthecochloris sp. GSB1 strain TY Vent = GSB1 = Ty-1 chromosome, complete genome	ID=cds-WP_094082538.1;Parent=gene-CHL67_RS05745;Dbxref=GenBank:WP_094082538.1;Name=WP_094082538.1;gbkey=CDS;inference=COORDINATES: similar to AA sequence:RefSeq:WP_011362569.1;locus_tag=CHL67_RS05745;product=RNA-binding protein;protein_id=WP_094082538.1;transl_table=11
CFBP5499_RS30475	2	NZ_CP039888.1 Agrobacterium tumefaciens strain CFBP5499 chromosome circular, complete sequence	ID=cds-WP_137066285.1;Parent=gene-CFBP5499_RS30475;Dbxref=GenBank:WP_137066285.1;Name=WP_137066285.1;Ontology_term=GO:0007156,GO:0005509,GO:0016020;gbkey=CDS;go_component=membrane|0016020||IEA;go_function=calcium ion binding|0005509||IEA;go_process=homophilic cell adhesion via plasma membrane adhesion molecules|0007156||IEA;inference=COORDINATES: protein motif:HMM:NF012258.6;locus_tag=CFBP5499_RS…
CHH_RS04080	2	NZ_CP015575.1 Campylobacter hyointestinalis subsp. hyointestinalis LMG 9260 chromosome, complete genome	ID=cds-WP_064019723.1;Parent=gene-CHH_RS04080;Dbxref=GenBank:WP_064019723.1;Name=WP_064019723.1;gbkey=CDS;inference=COORDINATES: similar to AA sequence:RefSeq:WP_016646630.1;locus_tag=CHH_RS04080;product=hypothetical protein;protein_id=WP_064019723.1;transl_table=11
A6P55_RS26440	2	NZ_CP015371.1 Pandoraea pnomenusa strain MCB032 chromosome, complete genome	ID=cds-WP_196761115.1;Parent=gene-A6P55_RS26440;Dbxref=GenBank:WP_196761115.1;Name=WP_196761115.1;gbkey=CDS;inference=COORDINATES: protein motif:HMM:NF015737.5;locus_tag=A6P55_RS26440;product=autotransporter domain-containing protein;protein_id=WP_196761115.1;transl_table=11
A8C75_RS04680	2	NZ_CP015839.1 Marinobacterium aestuarii strain ST58-10 chromosome, complete genome	ID=cds-WP_067298873.1;Parent=gene-A8C75_RS04680;Dbxref=GenBank:WP_067298873.1;Name=WP_067298873.1;Ontology_term=GO:0006412,GO:0003735,GO:0000314,GO:0022627;gbkey=CDS;gene=rpsF;go_component=organellar small ribosomal subunit|0000314||IEA,cytosolic small ribosomal subunit|0022627||IEA;go_function=structural constituent of ribosome|0003735||IEA;go_process=translation|0006412||IEA;inference=COORDINAT…
A9798_RS15585	2	NZ_CP016043.1 Edwardsiella hoshinae strain ATCC 35051 chromosome, complete genome	ID=cds-WP_024524963.1;Parent=gene-A9798_RS15585;Dbxref=GenBank:WP_024524963.1;Name=WP_024524963.1;gbkey=CDS;inference=COORDINATES: similar to AA sequence:RefSeq:WP_005280866.1;locus_tag=A9798_RS15585;product=outer membrane protein;protein_id=WP_024524963.1;transl_table=11
A9Y76_RS30035	2	NZ_CP016022.1 Ralstonia insidiosa strain ATCC 49129 chromosome 1, complete sequence	ID=cds-WP_141718682.1;Parent=gene-A9Y76_RS30035;Dbxref=GenBank:WP_141718682.1,GeneID:61530201;Name=WP_141718682.1;gbkey=CDS;inference=COORDINATES: ab initio prediction:GeneMarkS-2+;locus_tag=A9Y76_RS30035;product=hypothetical protein;protein_id=WP_141718682.1;transl_table=11
CFter6_RS07195	2	NZ_CP013232.1 Collimonas fungivorans strain Ter6 chromosome, complete genome	ID=cds-WP_014005223.1;Parent=gene-CFter6_RS07195;Dbxref=GenBank:WP_014005223.1;Name=WP_014005223.1;Ontology_term=GO:0015803,GO:0042626,GO:0140359;gbkey=CDS;go_function=ATPase-coupled transmembrane transporter activity|0042626||IEA,ABC-type transporter activity|0140359||IEA;go_process=branched-chain amino acid transport|0015803||IEA;inference=COORDINATES: similar to AA sequence:RefSeq:WP_008644904…
dmul_RS21070	2	NZ_CP015381.1 Desulfococcus multivorans strain DSM 2059 chromosome, complete genome	ID=cds-WP_020875603.1;Parent=gene-dmul_RS21070;Dbxref=GenBank:WP_020875603.1;Name=WP_020875603.1;Ontology_term=GO:0006355;gbkey=CDS;go_process=regulation of DNA-templated transcription|0006355||IEA;inference=COORDINATES: similar to AA sequence:RefSeq:WP_020875603.1;locus_tag=dmul_RS21070;product=LuxR C-terminal-related transcriptional regulator;protein_id=WP_020875603.1;transl_table=11
I6K69_RS05370	2	NZ_CP070062.1 Coprococcus comes strain FDAARGOS_1339 chromosome, complete genome	ID=cds-WP_008374260.1;Parent=gene-I6K69_RS05370;Dbxref=GenBank:WP_008374260.1;Name=WP_008374260.1;Ontology_term=GO:0006355,GO:0003700;gbkey=CDS;go_function=DNA-binding transcription factor activity|0003700||IEA;go_process=regulation of DNA-templated transcription|0006355||IEA;inference=COORDINATES: similar to AA sequence:RefSeq:WP_008374260.1;locus_tag=I6K69_RS05370;product=MarR family winged hel…
V1577_RS15915	2	NZ_CP143681.1 Enterobacter bugandensis strain ECC-209 chromosome, complete genome	ID=cds-WP_323189860.1;Parent=gene-V1577_RS15915;Dbxref=GenBank:WP_323189860.1;Name=WP_323189860.1;Ontology_term=GO:0008381;gbkey=CDS;go_function=mechanosensitive monoatomic ion channel activity|0008381||IEA;inference=COORDINATES: protein motif:HMM:NF013117.5;locus_tag=V1577_RS15915;product=mechanosensitive ion channel domain-containing protein;protein_id=WP_323189860.1;transl_table=11
AB8W27_RS18290	2	NZ_CP165997.1 Cronobacter turicensis strain LMG23827 chromosome, complete genome	ID=cds-WP_012815094.1;Parent=gene-AB8W27_RS18290;Dbxref=GenBank:WP_012815094.1,GeneID:92807900;Name=WP_012815094.1;Ontology_term=GO:0019546,GO:0016990;gbkey=CDS;gene=arcA;go_function=arginine deiminase activity|0016990||IEA;go_process=arginine deiminase pathway|0019546||IEA;inference=COORDINATES: similar to AA sequence:RefSeq:NP_463327.1;locus_tag=AB8W27_RS18290;product=arginine deiminase;protein…
B2D07_RS04470	2	NZ_CP019913.2 Desulfococcus multivorans strain DSM 2059 chromosome, complete genome	ID=cds-WP_020876860.1;Parent=gene-B2D07_RS04470;Dbxref=GenBank:WP_020876860.1;Name=WP_020876860.1;Ontology_term=GO:0006497,GO:0042158,GO:0016410,GO:0016020;gbkey=CDS;gene=lnt;go_component=membrane|0016020||IEA;go_function=N-acyltransferase activity|0016410||IEA;go_process=protein lipidation|0006497||IEA,lipoprotein biosynthetic process|0042158||IEA;inference=COORDINATES: protein motif:HMM:TIGR005…
BAMMC406_RS25630	2	NC_010552.1 Burkholderia ambifaria MC40-6 chromosome 2, complete sequence	ID=cds-WP_012366806.1;Parent=gene-BAMMC406_RS25630;Dbxref=GenBank:WP_012366806.1;Name=WP_012366806.1;gbkey=CDS;inference=COORDINATES: similar to AA sequence:RefSeq:WP_012366806.1;locus_tag=BAMMC406_RS25630;product=EAL domain-containing protein;protein_id=WP_012366806.1;transl_table=11
ICN83_RS04370	2	NZ_CP063839.1 Sphingopyxis granuli strain RW412 chromosome, complete genome	ID=cds-WP_212598289.1;Parent=gene-ICN83_RS04370;Dbxref=GenBank:WP_212598289.1;Name=WP_212598289.1;Ontology_term=GO:0000166,GO:0004748,GO:0031419;gbkey=CDS;go_function=nucleotide binding|0000166||IEA,ribonucleoside-diphosphate reductase activity%2C thioredoxin disulfide as acceptor|0004748||IEA,cobalamin binding|0031419||IEA;inference=COORDINATES: protein motif:HMM:TIGR02504.1;locus_tag=ICN83_RS04…
IC806_RS12740	2	NZ_CP061471.1 Geobacillus zalihae strain SURF-114 chromosome, complete genome	ID=cds-WP_015373862.1;Parent=gene-IC806_RS12740;Dbxref=GenBank:WP_015373862.1;Name=WP_015373862.1;gbkey=CDS;inference=COORDINATES: protein motif:HMM:NF025469.5;locus_tag=IC806_RS12740;product=DUF4277 domain-containing protein;protein_id=WP_015373862.1;transl_table=11
QP906_RS11865	2	NZ_CP176017.1 Corynebacterium sp. MSK189 chromosome, complete genome	ID=cds-WP_284770819.1;Parent=gene-QP906_RS11865;Dbxref=GenBank:WP_284770819.1;Name=WP_284770819.1;gbkey=CDS;inference=COORDINATES: similar to AA sequence:RefSeq:WP_005280423.1;locus_tag=QP906_RS11865;product=hypothetical protein;protein_id=WP_284770819.1;transl_table=11
LUW10_RS14860	2	NZ_CP089532.1 Pseudomonas veronii strain G2 chromosome, complete genome	ID=cds-WP_232591795.1;Parent=gene-LUW10_RS14860;Dbxref=GenBank:WP_232591795.1;Name=WP_232591795.1;gbkey=CDS;inference=COORDINATES: similar to AA sequence:RefSeq:WP_004661158.1;locus_tag=LUW10_RS14860;product=hypothetical protein;protein_id=WP_232591795.1;transl_table=11
IB211_RS13975	2	NZ_CP011307.1 Intestinimonas butyriciproducens strain AF211 chromosome, complete genome	ID=cds-WP_058118463.1;Parent=gene-IB211_RS13975;Dbxref=GenBank:WP_058118463.1;Name=WP_058118463.1;Ontology_term=GO:0005215;gbkey=CDS;go_function=transporter activity|0005215||IEA;inference=COORDINATES: protein motif:HMM:NF018979.6;locus_tag=IB211_RS13975;product=tripartite tricarboxylate transporter TctB family protein;protein_id=WP_058118463.1;transl_table=11
KTC98_RS23185	2	NZ_CP077619.1 Clostridium estertheticum strain CF007 plasmid pCF007-A, complete sequence	ID=cds-WP_220713817.1;Parent=gene-KTC98_RS23185;Dbxref=GenBank:WP_220713817.1;Name=WP_220713817.1;Ontology_term=GO:0006355,GO:0003677;gbkey=CDS;go_function=DNA binding|0003677||IEA;go_process=regulation of DNA-templated transcription|0006355||IEA;inference=COORDINATES: protein motif:HMM:NF025879.4;locus_tag=KTC98_RS23185;product=MerR family transcriptional regulator;protein_id=WP_220713817.1;tran…
AB4865_RS10030	2	NZ_CP168034.1 Capnocytophaga sp. ARDL2 chromosome, complete genome	ID=cds-WP_372473131.1;Parent=gene-AB4865_RS10030;Dbxref=GenBank:WP_372473131.1;Name=WP_372473131.1;gbkey=CDS;inference=COORDINATES: similar to AA sequence:RefSeq:WP_017498820.1;locus_tag=AB4865_RS10030;product=MBL fold metallo-hydrolase;protein_id=WP_372473131.1;transl_table=11
B6N23_RS15735	2	NZ_CP131913.1 Halomonas alkalicola strain CICC 11012s chromosome, complete genome	ID=cds-WP_305500584.1;Parent=gene-B6N23_RS15735;Dbxref=GenBank:WP_305500584.1;Name=WP_305500584.1;Ontology_term=GO:0006355,GO:0003700;gbkey=CDS;go_function=DNA-binding transcription factor activity|0003700||IEA;go_process=regulation of DNA-templated transcription|0006355||IEA;inference=COORDINATES: similar to AA sequence:RefSeq:WP_010629247.1;locus_tag=B6N23_RS15735;product=MurR/RpiR family trans…
IB211_RS11905	2	NZ_CP011307.1 Intestinimonas butyriciproducens strain AF211 chromosome, complete genome	ID=cds-WP_058118229.1;Parent=gene-IB211_RS11905;Dbxref=GenBank:WP_058118229.1;Name=WP_058118229.1;gbkey=CDS;inference=COORDINATES: ab initio prediction:GeneMarkS-2+;locus_tag=IB211_RS11905;product=hypothetical protein;protein_id=WP_058118229.1;transl_table=11
BB06_RS09305	2	NZ_CP157401.1 Pediococcus pentosaceus CGMCC 7049 plasmid pli05-1, complete sequence	ID=cds-WP_226769593.1;Parent=gene-BB06_RS09305;Dbxref=GenBank:WP_226769593.1;Name=WP_226769593.1;Ontology_term=GO:0006355,GO:0003677,GO:0003700;gbkey=CDS;go_function=DNA binding|0003677||IEA,DNA-binding transcription factor activity|0003700||IEA;go_process=regulation of DNA-templated transcription|0006355||IEA;inference=COORDINATES: similar to AA sequence:RefSeq:WP_010018361.1;locus_tag=BB06_RS09…
B2D07_RS18085	2	NZ_CP019913.2 Desulfococcus multivorans strain DSM 2059 chromosome, complete genome	ID=cds-WP_020876354.1;Parent=gene-B2D07_RS18085;Dbxref=GenBank:WP_020876354.1;Name=WP_020876354.1;gbkey=CDS;inference=COORDINATES: similar to AA sequence:RefSeq:WP_012176288.1;locus_tag=B2D07_RS18085;product=VOC family protein;protein_id=WP_020876354.1;transl_table=11
BBK_RS38860	2	NC_022658.1 Burkholderia pseudomallei NCTC 13179 chromosome 2, complete sequence	ID=cds-WP_080399440.1;Parent=gene-BBK_RS38860;Dbxref=GenBank:WP_080399440.1;Name=WP_080399440.1;gbkey=CDS;inference=COORDINATES: protein motif:HMM:NF023725.6;locus_tag=BBK_RS38860;product=AidA/PixA family protein;protein_id=WP_080399440.1;transl_table=11
WK67_RS36570	2	NZ_CP013447.1 Burkholderia ubonensis strain MSMB1189WGS isolate MSMB1189WGS chromosome 2, complete sequence	ID=cds-WP_230461777.1;Parent=gene-WK67_RS36570;Dbxref=GenBank:WP_230461777.1;Name=WP_230461777.1;gbkey=CDS;inference=COORDINATES: protein motif:HMM:NF024950.6;locus_tag=WK67_RS36570;product=SDR family NAD(P)-dependent oxidoreductase;protein_id=WP_230461777.1;transl_table=11
IJ21_RS06825	2	NZ_CP013653.1 Paenibacillus sp. 32O-W chromosome, complete genome	ID=cds-WP_062491540.1;Parent=gene-IJ21_RS06825;Dbxref=GenBank:WP_062491540.1;Name=WP_062491540.1;gbkey=CDS;inference=COORDINATES: similar to AA sequence:RefSeq:WP_019423734.1;locus_tag=IJ21_RS06825;product=NAD(P)/FAD-dependent oxidoreductase;protein_id=WP_062491540.1;transl_table=11
RA166_RS08610	2	NZ_CP132741.1 Mycetohabitans endofungorum strain B14/HKI 0403 chromosome, complete genome	ID=cds-WP_076795703.1;Parent=gene-RA166_RS08610;Dbxref=GenBank:WP_076795703.1;Name=WP_076795703.1;gbkey=CDS;inference=COORDINATES: ab initio prediction:GeneMarkS-2+;locus_tag=RA166_RS08610;product=hypothetical protein;protein_id=WP_076795703.1;transl_table=11
BKX93_RS12490	2	NZ_CP017707.1 Chromobacterium vaccinii strain 21-1 chromosome, complete genome	ID=cds-WP_046156281.1;Parent=gene-BKX93_RS12490;Dbxref=GenBank:WP_046156281.1,GeneID:68842028;Name=WP_046156281.1;Ontology_term=GO:0003677;gbkey=CDS;go_function=DNA binding|0003677||IEA;inference=COORDINATES: protein motif:HMM:NF024835.6;locus_tag=BKX93_RS12490;product=helix-turn-helix domain-containing protein;protein_id=WP_046156281.1;transl_table=11
QQ383_RS23390	2	NZ_CP127496.1 Klebsiella variicola strain PS00262.4 chromosome, complete genome	ID=cds-WP_177331388.1;Parent=gene-QQ383_RS23390;Dbxref=GenBank:WP_177331388.1;Name=WP_177331388.1;gbkey=CDS;inference=COORDINATES: ab initio prediction:GeneMarkS-2+;locus_tag=QQ383_RS23390;product=hypothetical protein;protein_id=WP_177331388.1;transl_table=11
I8N54_RS14430	2	NZ_CP065915.1 Pelagovum pacificum strain SM1903 chromosome, complete genome	ID=cds-WP_140197371.1;Parent=gene-I8N54_RS14430;Dbxref=GenBank:WP_140197371.1;Name=WP_140197371.1;gbkey=CDS;inference=COORDINATES: protein motif:HMM:NF013353.5;locus_tag=I8N54_RS14430;product=aspartate/glutamate racemase family protein;protein_id=WP_140197371.1;transl_table=11
BS636_RS10945	2	NZ_CP024011.1 Acinetobacter sp. LoGeW2-3 chromosome, complete genome	ID=cds-WP_099338789.1;Parent=gene-BS636_RS10945;Dbxref=GenBank:WP_099338789.1;Name=WP_099338789.1;gbkey=CDS;inference=COORDINATES: similar to AA sequence:RefSeq:WP_004937684.1;locus_tag=BS636_RS10945;product=ABC transporter substrate-binding protein;protein_id=WP_099338789.1;transl_table=11
I6N93_RS00985	2	NZ_CP065534.1 Lonsdalea populi strain N-5-1 chromosome, complete genome	ID=cds-WP_085688920.1;Parent=gene-I6N93_RS00985;Dbxref=GenBank:WP_085688920.1,GeneID:61120638;Name=WP_085688920.1;gbkey=CDS;inference=COORDINATES: ab initio prediction:GeneMarkS-2+;locus_tag=I6N93_RS00985;product=hypothetical protein;protein_id=WP_085688920.1;transl_table=11
WP_242532280.1_gene-GNT62_RS10470	2	NZ_CP046406.2 Pseudomonas aeruginosa strain SE5458 chromosome, complete genome	WP_242532280.1 IS3-like element ISAba14 family transposase [Pseudomonas aeruginosa]
LDO33_RS07425	1	NZ_OU594967.1 Celerinatantimonas diazotrophica isolate CEDIAZO1 chromosome CEDIAZO_genome, complete sequence	ID=cds-WP_131912873.1;Parent=gene-LDO33_RS07425;Dbxref=GenBank:WP_131912873.1;Name=WP_131912873.1;Ontology_term=GO:0004602,GO:0043295;gbkey=CDS;go_function=glutathione peroxidase activity|0004602||IEA,glutathione binding|0043295||IEA;inference=COORDINATES: similar to AA sequence:RefSeq:WP_017372910.1;locus_tag=LDO33_RS07425;product=glutathione peroxidase;protein_id=WP_131912873.1;transl_table=11
MgSA37_RS00260	1	NZ_AP017313.1 Mucilaginibacter gotjawali strain SA3-7 chromosome, complete genome	ID=cds-WP_096349284.1;Parent=gene-MgSA37_RS00260;Dbxref=GenBank:WP_096349284.1;Name=WP_096349284.1;gbkey=CDS;inference=COORDINATES: similar to AA sequence:RefSeq:WP_008506450.1;locus_tag=MgSA37_RS00260;product=carboxymuconolactone decarboxylase family protein;protein_id=WP_096349284.1;transl_table=11
LA20533_RS03905	1	NZ_CP018888.1 Amylolactobacillus amylophilus DSM 20533 = JCM 1125 strain DSM 20533 chromosome, complete genome	ID=cds-WP_141322578.1;Parent=gene-LA20533_RS03905;Dbxref=GenBank:WP_141322578.1;Name=WP_141322578.1;Ontology_term=GO:0006486,GO:0016757;gbkey=CDS;go_function=glycosyltransferase activity|0016757||IEA;go_process=protein glycosylation|0006486||IEA;inference=COORDINATES: protein motif:HMM:NF013652.6;locus_tag=LA20533_RS03905;product=glycosyltransferase family 8 protein;protein_id=WP_141322578.1;tran…
LDZ21_RS18080	1	NZ_CP084272.1 Caballeronia grimmiae strain Lep1A1 chromosome 2, complete sequence	ID=cds-WP_035968909.1;Parent=gene-LDZ21_RS18080;Dbxref=GenBank:WP_035968909.1;Name=WP_035968909.1;gbkey=CDS;inference=COORDINATES: similar to AA sequence:RefSeq:WP_011853420.1;locus_tag=LDZ21_RS18080;product=hypothetical protein;protein_id=WP_035968909.1;transl_table=11
NBY65_RS17580	1	NZ_OW485601.1 Rhodovastum atsumiense strain G2-11 chromosome RHOA	ID=cds-WP_150043867.1;Parent=gene-NBY65_RS17580;Dbxref=GenBank:WP_150043867.1;Name=WP_150043867.1;Ontology_term=GO:0005980,GO:0004133,GO:0004553;gbkey=CDS;gene=glgX;go_function=glycogen debranching enzyme activity|0004133||IEA,hydrolase activity%2C hydrolyzing O-glycosyl compounds|0004553||IEA;go_process=glycogen catabolic process|0005980||IEA;inference=COORDINATES: similar to AA sequence:RefSeq:…
LACPI_RS02810	1	NZ_LN774769.1 Lactococcus piscium MKFS47 chromosome I, complete sequence	ID=cds-WP_047914985.1;Parent=gene-LACPI_RS02810;Dbxref=GenBank:WP_047914985.1;Name=WP_047914985.1;gbkey=CDS;gene=recU;inference=COORDINATES: similar to AA sequence:RefSeq:WP_003138881.1;locus_tag=LACPI_RS02810;product=Holliday junction resolvase RecU;protein_id=WP_047914985.1;transl_table=11
NBY65_RS04860	1	NZ_OW485601.1 Rhodovastum atsumiense strain G2-11 chromosome RHOA	ID=cds-WP_150039463.1;Parent=gene-NBY65_RS04860;Dbxref=GenBank:WP_150039463.1;Name=WP_150039463.1;Ontology_term=GO:0006808,GO:0030234;gbkey=CDS;go_function=enzyme regulator activity|0030234||IEA;go_process=regulation of nitrogen utilization|0006808||IEA;inference=COORDINATES: protein motif:HMM:NF012753.5;locus_tag=NBY65_RS04860;product=P-II family nitrogen regulator;protein_id=WP_150039463.1;tran…
N8E88_RS00855	1	NZ_CP104969.1 Phyllobacterium zundukense strain A18/3m plasmid p_unnamed4, complete sequence	ID=cds-WP_262290598.1;Parent=gene-N8E88_RS00855;Dbxref=GenBank:WP_262290598.1;Name=WP_262290598.1;gbkey=CDS;inference=COORDINATES: similar to AA sequence:RefSeq:WP_018272892.1;locus_tag=N8E88_RS00855;product=hypothetical protein;protein_id=WP_262290598.1;transl_table=11
LA332_RS16415	1	NZ_CP083630.1 Leclercia adecarboxylata strain FDAARGOS_1505 chromosome, complete genome	ID=cds-WP_224214488.1;Parent=gene-LA332_RS16415;Dbxref=GenBank:WP_224214488.1;Name=WP_224214488.1;gbkey=CDS;inference=COORDINATES: similar to AA sequence:RefSeq:WP_016240566.1;locus_tag=LA332_RS16415;product=capsule biosynthesis protein;protein_id=WP_224214488.1;transl_table=11
L6472_RS07610	1	NZ_CP091787.1 Prevotella sp. E13-17 chromosome, complete genome	ID=cds-WP_237803854.1;Parent=gene-L6472_RS07610;Dbxref=GenBank:WP_237803854.1;Name=WP_237803854.1;gbkey=CDS;inference=COORDINATES: similar to AA sequence:RefSeq:WP_009162082.1;locus_tag=L6472_RS07610;product=DUF2023 family protein;protein_id=WP_237803854.1;transl_table=11
LAD35_RS09800	1	NZ_CP083451.1 Comamonas odontotermitis strain WLL chromosome, complete genome	ID=cds-WP_224152484.1;Parent=gene-LAD35_RS09800;Dbxref=GenBank:WP_224152484.1;Name=WP_224152484.1;gbkey=CDS;inference=COORDINATES: ab initio prediction:GeneMarkS-2+;locus_tag=LAD35_RS09800;product=hypothetical protein;protein_id=WP_224152484.1;transl_table=11
Maq22A_RS11535	1	NZ_AP014704.1 Methylobacterium aquaticum strain MA-22A chromosome, complete genome	ID=cds-WP_244533518.1;Parent=gene-Maq22A_RS11535;Dbxref=GenBank:WP_244533518.1;Name=WP_244533518.1;gbkey=CDS;inference=COORDINATES: similar to AA sequence:RefSeq:WP_011440472.1;locus_tag=Maq22A_RS11535;product=branched-chain amino acid ABC transporter substrate-binding protein;protein_id=WP_244533518.1;transl_table=11
L6476_RS05105	1	NZ_CP091790.1 Prevotella communis strain E13-3 chromosome, complete genome	ID=cds-WP_237835350.1;Parent=gene-L6476_RS05105;Dbxref=GenBank:WP_237835350.1;Name=WP_237835350.1;gbkey=CDS;inference=COORDINATES: ab initio prediction:GeneMarkS-2+;locus_tag=L6476_RS05105;product=hypothetical protein;protein_id=WP_237835350.1;transl_table=11
MasN3_RS08650	1	NZ_AP026966.1 Massilia varians strain N-3 chromosome, complete genome	ID=cds-WP_281913565.1;Parent=gene-MasN3_RS08650;Dbxref=GenBank:WP_281913565.1;Name=WP_281913565.1;gbkey=CDS;inference=COORDINATES: similar to AA sequence:RefSeq:WP_005669171.1;locus_tag=MasN3_RS08650;product=DUF4962 domain-containing protein;protein_id=WP_281913565.1;transl_table=11
L9O85_RS00885	1	NZ_CP091870.1 Lawsonibacter asaccharolyticus strain OA10 chromosome, complete genome	ID=cds-WP_050622992.1;Parent=gene-L9O85_RS00885;Dbxref=GenBank:WP_050622992.1;Name=WP_050622992.1;Ontology_term=GO:0008080,GO:0016747;gbkey=CDS;go_function=N-acetyltransferase activity|0008080||IEA,acyltransferase activity%2C transferring groups other than amino-acyl groups|0016747||IEA;inference=COORDINATES: protein motif:HMM:NF012792.4;locus_tag=L9O85_RS00885;product=GNAT family N-acetyltransfe…
LC814_RS12030	1	NZ_CP084528.1 Kaistella polysaccharea strain GW4-15 chromosome, complete genome	ID=cds-WP_226064196.1;Parent=gene-LC814_RS12030;Dbxref=GenBank:WP_226064196.1;Name=WP_226064196.1;gbkey=CDS;inference=COORDINATES: similar to AA sequence:RefSeq:WP_018280160.1;locus_tag=LC814_RS12030;product=ClpXP adapter SpxH family protein;protein_id=WP_226064196.1;transl_table=11
LCH97_RS14135	1	NZ_CP085530.1 Vogesella sp. XCS3 chromosome, complete genome	ID=cds-WP_227302257.1;Parent=gene-LCH97_RS14135;Dbxref=GenBank:WP_227302257.1;Name=WP_227302257.1;gbkey=CDS;inference=COORDINATES: similar to AA sequence:RefSeq:WP_011133864.1;locus_tag=LCH97_RS14135;product=transglutaminase-like cysteine peptidase;protein_id=WP_227302257.1;transl_table=11
LAC65_RS11825	1	NZ_CP083448.1 Pantoea eucrina strain XL123 chromosome, complete genome	ID=cds-WP_203025684.1;Parent=gene-LAC65_RS11825;Dbxref=GenBank:WP_203025684.1,GeneID:84692114;Name=WP_203025684.1;gbkey=CDS;inference=COORDINATES: protein motif:HMM:NF046551.2;locus_tag=LAC65_RS11825;product=SMEK domain-containing protein;protein_id=WP_203025684.1;transl_table=11
MYF79_RS12565	1	NZ_CP095855.1 Chitinophaga filiformis strain YT5 chromosome, complete genome	ID=cds-WP_247814202.1;Parent=gene-MYF79_RS12565;Dbxref=GenBank:WP_247814202.1;Name=WP_247814202.1;Ontology_term=GO:0006189,GO:0004638,GO:0005524,GO:0046872;gbkey=CDS;go_function=phosphoribosylaminoimidazole carboxylase activity|0004638||IEA,ATP binding|0005524||IEA,metal ion binding|0046872||IEA;go_process='de novo' IMP biosynthetic process|0006189||IEA;inference=COORDINATES: protein motif:HMM:NF…
N5863_RS29515	1	NZ_CP104928.1 Klebsiella pasteurii strain AHM8C130-1I plasmid pHNAH8130-2, complete sequence	ID=cds-WP_284659217.1;Parent=gene-N5863_RS29515;Dbxref=GenBank:WP_284659217.1;Name=WP_284659217.1;Ontology_term=GO:0042742;gbkey=CDS;go_process=defense response to bacterium|0042742||IEA;inference=COORDINATES: protein motif:HMM:NF026209.4;locus_tag=N5863_RS29515;product=lipid II-degrading bacteriocin;protein_id=WP_284659217.1;transl_table=11
Maq22A_RS34395	1	NZ_AP014709.1 Methylobacterium aquaticum strain MA-22A plasmid pMaq22A_5p, complete sequence	ID=cds-WP_244533791.1;Parent=gene-Maq22A_RS34395;Dbxref=GenBank:WP_244533791.1;Name=WP_244533791.1;Ontology_term=GO:0016020;gbkey=CDS;go_component=membrane|0016020||IEA;inference=COORDINATES: similar to AA sequence:RefSeq:WP_007568952.1;locus_tag=Maq22A_RS34395;product=type IV secretory system conjugative DNA transfer family protein;protein_id=WP_244533791.1;transl_table=11
L9O85_RS04350	1	NZ_CP091870.1 Lawsonibacter asaccharolyticus strain OA10 chromosome, complete genome	ID=cds-WP_108979467.1;Parent=gene-L9O85_RS04350;Dbxref=GenBank:WP_108979467.1;Name=WP_108979467.1;Ontology_term=GO:0055085,GO:0016020;gbkey=CDS;go_component=membrane|0016020||IEA;go_process=transmembrane transport|0055085||IEA;inference=COORDINATES: protein motif:HMM:NF015509.4;locus_tag=L9O85_RS04350;product=AEC family transporter;protein_id=WP_108979467.1;transl_table=11
Maq22A_RS34810	1	NZ_AP014704.1 Methylobacterium aquaticum strain MA-22A chromosome, complete genome	ID=cds-WP_244533453.1;Parent=gene-Maq22A_RS34810;Dbxref=GenBank:WP_244533453.1;Name=WP_244533453.1;gbkey=CDS;inference=COORDINATES: similar to AA sequence:RefSeq:WP_012336392.1;locus_tag=Maq22A_RS34810;product=Hint domain-containing protein;protein_id=WP_244533453.1;transl_table=11
L9B60_RS02605	1	NZ_CP094975.1 Pseudomonas abieticivorans strain PIA16 chromosome, complete genome	ID=cds-WP_249675910.1;Parent=gene-L9B60_RS02605;Dbxref=GenBank:WP_249675910.1;Name=WP_249675910.1;gbkey=CDS;inference=COORDINATES: ab initio prediction:GeneMarkS-2+;locus_tag=L9B60_RS02605;product=hypothetical protein;protein_id=WP_249675910.1;transl_table=11
L9O85_RS04870	1	NZ_CP091870.1 Lawsonibacter asaccharolyticus strain OA10 chromosome, complete genome	ID=cds-WP_276756887.1;Parent=gene-L9O85_RS04870;Dbxref=GenBank:WP_276756887.1;Name=WP_276756887.1;Ontology_term=GO:0003677;gbkey=CDS;go_function=DNA binding|0003677||IEA;inference=COORDINATES: similar to AA sequence:RefSeq:WP_009260778.1;locus_tag=L9O85_RS04870;product=helix-turn-helix transcriptional regulator;protein_id=WP_276756887.1;transl_table=11
LC087_RS11565	1	NZ_CP129013.1 Bacillus carboniphilus strain SaN35-3 chromosome, complete genome	ID=cds-WP_371932695.1;Parent=gene-LC087_RS11565;Dbxref=GenBank:WP_371932695.1;Name=WP_371932695.1;Ontology_term=GO:0004767;gbkey=CDS;gene=sph;go_function=sphingomyelin phosphodiesterase activity|0004767||IEA;inference=COORDINATES: similar to AA sequence:RefSeq:WP_016425690.1;locus_tag=LC087_RS11565;product=sphingomyelin phosphodiesterase;protein_id=WP_371932695.1;transl_table=11
N6A79_RS03750	1	NZ_CP104887.1 Bartonella sp. HY761 chromosome, complete genome	ID=cds-WP_268547051.1;Parent=gene-N6A79_RS03750;Dbxref=GenBank:WP_268547051.1;Name=WP_268547051.1;gbkey=CDS;inference=COORDINATES: ab initio prediction:GeneMarkS-2+;locus_tag=N6A79_RS03750;product=hypothetical protein;protein_id=WP_268547051.1;transl_table=11
MasN3_RS01835	1	NZ_AP026966.1 Massilia varians strain N-3 chromosome, complete genome	ID=cds-WP_281914608.1;Parent=gene-MasN3_RS01835;Dbxref=GenBank:WP_281914608.1;Name=WP_281914608.1;gbkey=CDS;inference=COORDINATES: similar to AA sequence:RefSeq:WP_009239698.1;locus_tag=MasN3_RS01835;product=cytochrome c5 family protein;protein_id=WP_281914608.1;transl_table=11
L8M16_RS11390	1	NZ_CP091977.1 Aromatoleum aromaticum strain pCyN1 chromosome, complete genome	ID=cds-WP_168954848.1;Parent=gene-L8M16_RS11390;Dbxref=GenBank:WP_168954848.1;Name=WP_168954848.1;gbkey=CDS;inference=COORDINATES: protein motif:HMM:NF023168.4;locus_tag=L8M16_RS11390;product=DNA-binding protein;protein_id=WP_168954848.1;transl_table=11
N288_RS08165	1	NC_022524.1 Bacillus infantis NRRL B-14911, complete sequence	ID=cds-WP_009791090.1;Parent=gene-N288_RS08165;Dbxref=GenBank:WP_009791090.1;Name=WP_009791090.1;Ontology_term=GO:0006086,GO:0004739,GO:0045254;gbkey=CDS;gene=pdhA;go_component=pyruvate dehydrogenase complex|0045254||IEA;go_function=pyruvate dehydrogenase (acetyl-transferring) activity|0004739||IEA;go_process=acetyl-CoA biosynthetic process from pyruvate|0006086||IEA;inference=COORDINATES: simila…
LCR02_RS15190	1	NZ_CP084007.1 Flavonifractor plautii strain NBRC 113805 chromosome, complete genome	ID=cds-WP_009258412.1;Parent=gene-LCR02_RS15190;Dbxref=GenBank:WP_009258412.1;Name=WP_009258412.1;Ontology_term=GO:0003677;gbkey=CDS;go_function=DNA binding|0003677||IEA;inference=COORDINATES: similar to AA sequence:RefSeq:WP_009258412.1;locus_tag=LCR02_RS15190;product=Arc family DNA-binding protein;protein_id=WP_009258412.1;transl_table=11
L6W06_RS04415	1	NZ_CP188004.1 Cronobacter dublinensis subsp. lausannensis LMG 23824 chromosome, complete genome	ID=cds-WP_038888596.1;Parent=gene-L6W06_RS04415;Dbxref=GenBank:WP_038888596.1;Name=WP_038888596.1;gbkey=CDS;inference=COORDINATES: similar to AA sequence:RefSeq:WP_008105853.1;locus_tag=L6W06_RS04415;product=hypothetical protein;protein_id=WP_038888596.1;transl_table=11
MX657_RS05005	1	NZ_CP097173.1 Enterobacter chuandaensis strain E20191216 chromosome, complete genome	ID=cds-WP_346807528.1;Parent=gene-MX657_RS05005;Dbxref=GenBank:WP_346807528.1,GeneID:93244414;Name=WP_346807528.1;gbkey=CDS;inference=COORDINATES: similar to AA sequence:RefSeq:WP_000920554.1;locus_tag=MX657_RS05005;product=inovirus-type Gp2 protein;protein_id=WP_346807528.1;transl_table=11
LAC65_RS17225	1	NZ_CP083450.1 Pantoea eucrina strain XL123 plasmid unnamed2, complete sequence	ID=cds-WP_040113516.1;Parent=gene-LAC65_RS17225;Dbxref=GenBank:WP_040113516.1,GeneID:84693191;Name=WP_040113516.1;Ontology_term=GO:0019752,GO:0016830,GO:0030170;gbkey=CDS;go_function=carbon-carbon lyase activity|0016830||IEA,pyridoxal phosphate binding|0030170||IEA;go_process=carboxylic acid metabolic process|0019752||IEA;inference=COORDINATES: similar to AA sequence:RefSeq:WP_010247062.1;locus_t…
MNU28_RS23340	1	NZ_CP093374.1 Salmonella enterica subsp. enterica serovar Infantis strain 423_13 plasmid p423_13, complete sequence	ID=cds-WP_247247544.1;Parent=gene-MNU28_RS23340;Dbxref=GenBank:WP_247247544.1;Name=WP_247247544.1;gbkey=CDS;inference=COORDINATES: ab initio prediction:GeneMarkS-2+;locus_tag=MNU28_RS23340;product=hypothetical protein;protein_id=WP_247247544.1;transl_table=11
MWL90_RS11265	1	NZ_AP025562.1 Alistipes onderdonkii strain CE91-St18 chromosome, complete genome	ID=cds-WP_018697572.1;Parent=gene-MWL90_RS11265;Dbxref=GenBank:WP_018697572.1;Name=WP_018697572.1;gbkey=CDS;inference=COORDINATES: similar to AA sequence:RefSeq:WP_018697572.1;locus_tag=MWL90_RS11265;product=hypothetical protein;protein_id=WP_018697572.1;transl_table=11
LU276_RS09650	1	NZ_CP089974.1 Moraxella haemolytica strain ZY171148 chromosome, complete genome	ID=cds-WP_284673619.1;Parent=gene-LU276_RS09650;Dbxref=GenBank:WP_284673619.1;Name=WP_284673619.1;Ontology_term=GO:0006437,GO:0000166,GO:0004831,GO:0005524;gbkey=CDS;gene=tyrS;go_function=nucleotide binding|0000166||IEA,tyrosine-tRNA ligase activity|0004831||IEA,ATP binding|0005524||IEA;go_process=tyrosyl-tRNA aminoacylation|0006437||IEA;inference=COORDINATES: similar to AA sequence:RefSeq:WP_019…
MHB49_RS17045	1	NZ_CP150288.1 Paenibacillus sp. FSL K6-0108 chromosome, complete genome	ID=cds-WP_405157000.1;Parent=gene-MHB49_RS17045;Dbxref=GenBank:WP_405157000.1;Name=WP_405157000.1;Ontology_term=GO:0006355,GO:0003677,GO:0003700;gbkey=CDS;go_function=DNA binding|0003677||IEA,DNA-binding transcription factor activity|0003700||IEA;go_process=regulation of DNA-templated transcription|0006355||IEA;inference=COORDINATES: ab initio prediction:GeneMarkS-2+;locus_tag=MHB49_RS17045;produ…
MHI24_RS01195	1	NZ_CP150274.1 Paenibacillus sp. FSL K6-1096 chromosome, complete genome	ID=cds-WP_340023738.1;Parent=gene-MHI24_RS01195;Dbxref=GenBank:WP_340023738.1;Name=WP_340023738.1;Ontology_term=GO:0016052,GO:0004553,GO:0030246;gbkey=CDS;go_function=hydrolase activity%2C hydrolyzing O-glycosyl compounds|0004553||IEA,carbohydrate binding|0030246||IEA;go_process=carbohydrate catabolic process|0016052||IEA;inference=COORDINATES: protein motif:HMM:NF018190.4;locus_tag=MHI24_RS01195…
LVJ78_RS08480	1	NZ_CP091507.1 Uruburuella suis strain 1258/02 chromosome, complete genome	ID=cds-WP_132954521.1;Parent=gene-LVJ78_RS08480;Dbxref=GenBank:WP_132954521.1;Name=WP_132954521.1;Ontology_term=GO:0009267,GO:0016020;gbkey=CDS;go_component=membrane|0016020||IEA;go_process=cellular response to starvation|0009267||IEA;inference=COORDINATES: similar to AA sequence:RefSeq:WP_009426658.1;locus_tag=LVJ78_RS08480;product=carbon starvation CstA family protein;protein_id=WP_132954521.1;…
MICA_RS09805	1	NC_016026.1 Micavibrio aeruginosavorus ARL-13, complete sequence	ID=cds-WP_014103593.1;Parent=gene-MICA_RS09805;Dbxref=GenBank:WP_014103593.1;Name=WP_014103593.1;gbkey=CDS;inference=COORDINATES: ab initio prediction:GeneMarkS-2+;locus_tag=MICA_RS09805;product=hypothetical protein;protein_id=WP_014103593.1;transl_table=11
NBY65_RS17990	1	NZ_OW485601.1 Rhodovastum atsumiense strain G2-11 chromosome RHOA	ID=cds-WP_162530628.1;Parent=gene-NBY65_RS17990;Dbxref=GenBank:WP_162530628.1;Name=WP_162530628.1;gbkey=CDS;inference=COORDINATES: protein motif:HMM:NF012772.5;locus_tag=NBY65_RS17990;product=EAL domain-containing protein;protein_id=WP_162530628.1;transl_table=11
MID00_RS07700	1	NZ_CP100755.1 Alcaligenes sp. NLF5-7 chromosome, complete genome	ID=cds-WP_254500126.1;Parent=gene-MID00_RS07700;Dbxref=GenBank:WP_254500126.1;Name=WP_254500126.1;gbkey=CDS;inference=COORDINATES: ab initio prediction:GeneMarkS-2+;locus_tag=MID00_RS07700;product=hypothetical protein;protein_id=WP_254500126.1;transl_table=11
MIHD02_RS16130	1	NZ_CP166733.1 Lactiplantibacillus plantarum strain HD02 plasmid pHD02B, complete sequence	ID=cds-WP_370926289.1;Parent=gene-MIHD02_RS16130;Dbxref=GenBank:WP_370926289.1;Name=WP_370926289.1;Ontology_term=GO:0006355,GO:0003700;gbkey=CDS;go_function=DNA-binding transcription factor activity|0003700||IEA;go_process=regulation of DNA-templated transcription|0006355||IEA;inference=COORDINATES: similar to AA sequence:RefSeq:WP_015826167.1;locus_tag=MIHD02_RS16130;product=MurR/RpiR family tra…
LSG31_RS21905	1	NZ_CP089291.1 Fodinisporobacter ferrooxydans strain MYW30-H2 chromosome, complete genome	ID=cds-WP_347437154.1;Parent=gene-LSG31_RS21905;Dbxref=GenBank:WP_347437154.1;Name=WP_347437154.1;Ontology_term=GO:0140359,GO:0055052;gbkey=CDS;go_component=ATP-binding cassette (ABC) transporter complex%2C substrate-binding subunit-containing|0055052||IEA;go_function=ABC-type transporter activity|0140359||IEA;inference=COORDINATES: protein motif:HMM:NF024772.4;locus_tag=LSG31_RS21905;product=ABC…
METD_RS29105	1	NC_012988.1 Methylorubrum extorquens DM4, complete sequence	ID=cds-WP_111772099.1;Parent=gene-METD_RS29105;Dbxref=GenBank:WP_111772099.1,GeneID:72992828;Name=WP_111772099.1;Ontology_term=GO:0006260,GO:0003899;gbkey=CDS;go_function=DNA-directed RNA polymerase activity|0003899||IEA;go_process=DNA replication|0006260||IEA;inference=COORDINATES: similar to AA sequence:RefSeq:WP_003603808.1;locus_tag=METD_RS29105;product=phage/plasmid primase%2C P4 family;prot…
LRS73_RS03935	1	NZ_CP089295.1 Methylobacterium currus strain TP-3 chromosome 1, complete sequence	ID=cds-WP_232387450.1;Parent=gene-LRS73_RS03935;Dbxref=GenBank:WP_232387450.1;Name=WP_232387450.1;gbkey=CDS;inference=COORDINATES: similar to AA sequence:RefSeq:WP_012333726.1;locus_tag=LRS73_RS03935;product=DUF4344 domain-containing metallopeptidase;protein_id=WP_232387450.1;transl_table=11
LRM40_RS09465	1	NZ_CP088081.1 Ideonella dechloratans strain CCUG 30977 chromosome, complete genome	ID=cds-WP_151122950.1;Parent=gene-LRM40_RS09465;Dbxref=GenBank:WP_151122950.1;Name=WP_151122950.1;gbkey=CDS;inference=COORDINATES: ab initio prediction:GeneMarkS-2+;locus_tag=LRM40_RS09465;product=hypothetical protein;protein_id=WP_151122950.1;transl_table=11
MJ904_RS21780	1	NZ_CP092780.1 Massilia sp. MB5 chromosome, complete genome	ID=cds-WP_240735399.1;Parent=gene-MJ904_RS21780;Dbxref=GenBank:WP_240735399.1;Name=WP_240735399.1;gbkey=CDS;inference=COORDINATES: similar to AA sequence:RefSeq:WP_008450018.1;locus_tag=MJ904_RS21780;product=hypothetical protein;protein_id=WP_240735399.1;transl_table=11
LRC_RS00895	1	NC_015975.1 Ligilactobacillus ruminis ATCC 27782, complete sequence	ID=cds-WP_014072781.1;Parent=gene-LRC_RS00895;Dbxref=GenBank:WP_014072781.1,GeneID:29803053;Name=WP_014072781.1;gbkey=CDS;inference=COORDINATES: similar to AA sequence:RefSeq:WP_014072781.1;locus_tag=LRC_RS00895;product=ROK family protein;protein_id=WP_014072781.1;transl_table=11
LRA90_RS13620	1	NZ_OV049808.1 Klebsiella pneumoniae strain DJ isolate DJ chromosome DJ_, complete sequence	ID=cds-WP_230633504.1;Parent=gene-LRA90_RS13620;Dbxref=GenBank:WP_230633504.1;Name=WP_230633504.1;gbkey=CDS;inference=COORDINATES: ab initio prediction:GeneMarkS-2+;locus_tag=LRA90_RS13620;product=hypothetical protein;protein_id=WP_230633504.1;transl_table=11
LQV21_RS08340	1	NZ_OW970374.1 Klebsiella pneumoniae isolate 101 chromosome main, complete sequence	ID=cds-WP_001067855.1-2;Parent=gene-LQV21_RS08340;Dbxref=GenBank:WP_001067855.1;Name=WP_001067855.1;Ontology_term=GO:0006313,GO:0004803;gbkey=CDS;go_function=transposase activity|0004803||IEA;go_process=DNA transposition|0006313||IEA;inference=COORDINATES: similar to AA sequence:RefSeq:YP_005221000.1;locus_tag=LQV21_RS08340;product=IS6-like element IS26 family transposase;protein_id=WP_001067855.…
MKY19_RS07115	1	NZ_CP150228.1 Paenibacillus sp. FSL R5-0744 chromosome, complete genome	ID=cds-WP_339801587.1;Parent=gene-MKY19_RS07115;Dbxref=GenBank:WP_339801587.1;Name=WP_339801587.1;gbkey=CDS;inference=COORDINATES: ab initio prediction:GeneMarkS-2+;locus_tag=MKY19_RS07115;product=hypothetical protein;protein_id=WP_339801587.1;transl_table=11
LVJ78_RS12205	1	NZ_CP091507.1 Uruburuella suis strain 1258/02 chromosome, complete genome	ID=cds-WP_132954765.1;Parent=gene-LVJ78_RS12205;Dbxref=GenBank:WP_132954765.1;Name=WP_132954765.1;Ontology_term=GO:0005509;gbkey=CDS;go_function=calcium ion binding|0005509||IEA;inference=COORDINATES: protein motif:HMM:NF012573.6;locus_tag=LVJ78_RS12205;product=calcium-binding protein;protein_id=WP_132954765.1;transl_table=11
METD_RS17600	1	NC_012988.1 Methylorubrum extorquens DM4, complete sequence	ID=cds-WP_244413756.1;Parent=gene-METD_RS17600;Dbxref=GenBank:WP_244413756.1,GeneID:72990751;Name=WP_244413756.1;Ontology_term=GO:0055085,GO:0015288,GO:0016020;gbkey=CDS;go_component=membrane|0016020||IEA;go_function=porin activity|0015288||IEA;go_process=transmembrane transport|0055085||IEA;inference=COORDINATES: protein motif:HMM:NF014577.6;locus_tag=METD_RS17600;product=porin;protein_id=WP_244…
LQ109_RS09290	1	NZ_OW849139.1 Serratia marcescens isolate 0 chromosome main, complete sequence	ID=cds-WP_154611273.1;Parent=gene-LQ109_RS09290;Dbxref=GenBank:WP_154611273.1;Name=WP_154611273.1;gbkey=CDS;inference=COORDINATES: ab initio prediction:GeneMarkS-2+;locus_tag=LQ109_RS09290;product=hypothetical protein;protein_id=WP_154611273.1;transl_table=11
LZK79_RS11075	1	NZ_CP090098.1 Rhizobium leguminosarum strain Tp73_4 chromosome, complete genome	ID=cds-WP_233938666.1;Parent=gene-LZK79_RS11075;Dbxref=GenBank:WP_233938666.1;Name=WP_233938666.1;Ontology_term=GO:0006508,GO:0008236;gbkey=CDS;go_function=serine-type peptidase activity|0008236||IEA;go_process=proteolysis|0006508||IEA;inference=COORDINATES: protein motif:HMM:NF012311.6;locus_tag=LZK79_RS11075;product=S8 family serine peptidase;protein_id=WP_233938666.1;transl_table=11
M5R19_RS12410	1	NZ_CP103722.1 Enterobacter hormaechei strain 3131 chromosome, complete genome	ID=cds-WP_045332085.1;Parent=gene-M5R19_RS12410;Dbxref=GenBank:WP_045332085.1;Name=WP_045332085.1;gbkey=CDS;inference=COORDINATES: similar to AA sequence:RefSeq:WP_006808974.1;locus_tag=M5R19_RS12410;product=DNA polymerase III subunit theta;protein_id=WP_045332085.1;transl_table=11
M662_RS15175	1	NZ_CP048117.1 Bacillus sp. SB49 chromosome, complete genome	ID=cds-WP_026578152.1;Parent=gene-M662_RS15175;Dbxref=GenBank:WP_026578152.1;Name=WP_026578152.1;Ontology_term=GO:0045227,GO:0004725,GO:0030145;gbkey=CDS;go_function=protein tyrosine phosphatase activity|0004725||IEA,manganese ion binding|0030145||IEA;go_process=capsule polysaccharide biosynthetic process|0045227||IEA;inference=COORDINATES: similar to AA sequence:RefSeq:WP_000566211.1;locus_tag=M…
M5C96_RS23685	1	NZ_CP097269.1 Acidovorax sp. GBBC 1281 chromosome, complete genome	ID=cds-WP_272565690.1;Parent=gene-M5C96_RS23685;Dbxref=GenBank:WP_272565690.1;Name=WP_272565690.1;gbkey=CDS;inference=COORDINATES: similar to AA sequence:RefSeq:WP_016445961.1;locus_tag=M5C96_RS23685;product=hypothetical protein;protein_id=WP_272565690.1;transl_table=11
M1E93_RS17870	1	NZ_CP096291.1 Providencia sp. PROV272 chromosome, complete genome	ID=cds-WP_071599630.1;Parent=gene-M1E93_RS17870;Dbxref=GenBank:WP_071599630.1;Name=WP_071599630.1;Ontology_term=GO:0031556;gbkey=CDS;gene=ilvL;go_process=transcriptional attenuation by ribosome|0031556||IEA;inference=COORDINATES: similar to AA sequence:RefSeq:WP_015699153.1;locus_tag=M1E93_RS17870;product=ilv operon leader peptide;protein_id=WP_071599630.1;transl_table=11
Len3610_RS11135	1	NZ_CP035925.1 Lentibacillus sp. CBA3610 chromosome, complete genome	ID=cds-WP_176448009.1;Parent=gene-Len3610_RS11135;Dbxref=GenBank:WP_176448009.1;Name=WP_176448009.1;Ontology_term=GO:0006810,GO:0005215;gbkey=CDS;go_function=transporter activity|0005215||IEA;go_process=transport|0006810||IEA;inference=COORDINATES: similar to AA sequence:RefSeq:WP_018708023.1;locus_tag=Len3610_RS11135;product=TAXI family TRAP transporter solute-binding subunit;protein_id=WP_17644…
M8445_RS07105	1	NZ_CP115165.1 Deinococcus aquaticus strain PB-314 chromosome, complete genome	ID=cds-WP_273990663.1;Parent=gene-M8445_RS07105;Dbxref=GenBank:WP_273990663.1;Name=WP_273990663.1;gbkey=CDS;inference=COORDINATES: similar to AA sequence:RefSeq:WP_014686276.1;locus_tag=M8445_RS07105;product=YwbE family protein;protein_id=WP_273990663.1;transl_table=11
M9H69_RS09910	1	NZ_CP097843.1 Streptococcus oralis strain HP01 chromosome, complete genome	ID=cds-WP_049537932.1;Parent=gene-M9H69_RS09910;Dbxref=GenBank:WP_049537932.1;Name=WP_049537932.1;Ontology_term=GO:0006412,GO:0003735,GO:0015935;gbkey=CDS;gene=rpsB;go_component=small ribosomal subunit|0015935||IEA;go_function=structural constituent of ribosome|0003735||IEA;go_process=translation|0006412||IEA;inference=COORDINATES: similar to AA sequence:RefSeq:WP_000268478.1;locus_tag=M9H69_RS09…
LZG54_RS07940	1	NZ_CP090382.1 Acinetobacter towneri strain SCLZS30 chromosome, complete genome	ID=cds-WP_004976959.1;Parent=gene-LZG54_RS07940;Dbxref=GenBank:WP_004976959.1;Name=WP_004976959.1;Ontology_term=GO:0003935;gbkey=CDS;gene=ribA;go_function=GTP cyclohydrolase II activity|0003935||IEA;inference=COORDINATES: similar to AA sequence:RefSeq:WP_009513805.1;locus_tag=LZG54_RS07940;product=GTP cyclohydrolase II;protein_id=WP_004976959.1;transl_table=11
LVJ83_RS01700	1	NZ_CP091508.1 Uruburuella testudinis strain CCUG 63373m chromosome, complete genome	ID=cds-WP_244785700.1;Parent=gene-LVJ83_RS01700;Dbxref=GenBank:WP_244785700.1;Name=WP_244785700.1;gbkey=CDS;inference=COORDINATES: ab initio prediction:GeneMarkS-2+;locus_tag=LVJ83_RS01700;product=hypothetical protein;protein_id=WP_244785700.1;transl_table=11
LZ599_RS23985	1	NZ_CP090579.1 Methylobacterium radiotolerans strain NYY1 chromosome, complete genome	ID=cds-WP_024828673.1;Parent=gene-LZ599_RS23985;Dbxref=GenBank:WP_024828673.1;Name=WP_024828673.1;gbkey=CDS;inference=COORDINATES: similar to AA sequence:RefSeq:WP_020091141.1;locus_tag=LZ599_RS23985;product=DUF1491 family protein;protein_id=WP_024828673.1;transl_table=11
LZ599_RS05535	1	NZ_CP090579.1 Methylobacterium radiotolerans strain NYY1 chromosome, complete genome	ID=cds-WP_234741486.1;Parent=gene-LZ599_RS05535;Dbxref=GenBank:WP_234741486.1;Name=WP_234741486.1;Ontology_term=GO:0055085,GO:0042626,GO:0140359,GO:0016020,GO:0043190;gbkey=CDS;go_component=membrane|0016020||IEA,ATP-binding cassette (ABC) transporter complex|0043190||IEA;go_function=ATPase-coupled transmembrane transporter activity|0042626||IEA,ABC-type transporter activity|0140359||IEA;go_proces…
MAHAU_RS04150	1	NC_015520.1 Mahella australiensis 50-1 BON, complete sequence	ID=cds-WP_013780469.1;Parent=gene-MAHAU_RS04150;Dbxref=GenBank:WP_013780469.1;Name=WP_013780469.1;Ontology_term=GO:0006352,GO:0003677,GO:0016987;gbkey=CDS;go_function=DNA binding|0003677||IEA,sigma factor activity|0016987||IEA;go_process=DNA-templated transcription initiation|0006352||IEA;inference=COORDINATES: protein motif:HMM:TIGR02937.1;locus_tag=MAHAU_RS04150;product=RNA polymerase sigma fac…
LXM88_RS03040	1	NZ_CP090482.1 Burkholderia sp. S-53 chromosome 1, complete sequence	ID=cds-WP_262530465.1;Parent=gene-LXM88_RS03040;Dbxref=GenBank:WP_262530465.1;Name=WP_262530465.1;Ontology_term=GO:0005975,GO:0004553;gbkey=CDS;go_function=hydrolase activity%2C hydrolyzing O-glycosyl compounds|0004553||IEA;go_process=carbohydrate metabolic process|0005975||IEA;inference=COORDINATES: similar to AA sequence:RefSeq:WP_016723132.1;locus_tag=LXM88_RS03040;product=glycoside hydrolase …
MAMMFC1_RS08575	1	NZ_AP018449.1 Methylomusa anaerophila strain MMFC1 chromosome, complete genome	ID=cds-WP_126308141.1;Parent=gene-MAMMFC1_RS08575;Dbxref=GenBank:WP_126308141.1;Name=WP_126308141.1;Ontology_term=GO:0006304,GO:0003886,GO:0008168,GO:1904047;gbkey=CDS;go_function=DNA (cytosine-5-)-methyltransferase activity|0003886||IEA,methyltransferase activity|0008168||IEA,S-adenosyl-L-methionine binding|1904047||IEA;go_process=DNA modification|0006304||IEA;inference=COORDINATES: protein moti…
MCACP_RS10935	1	NZ_CP136420.1 Neomoorella carbonis strain ACPs chromosome, complete genome	ID=cds-WP_406676792.1;Parent=gene-MCACP_RS10935;Dbxref=GenBank:WP_406676792.1;Name=WP_406676792.1;gbkey=CDS;inference=COORDINATES: protein motif:HMM:NF012400.6;locus_tag=MCACP_RS10935;product=cytochrome b5 domain-containing protein;protein_id=WP_406676792.1;transl_table=11
LVJ88_RS09250	1	NZ_CP091509.1 Neisseria dumasiana strain LMG 30012 chromosome, complete genome	ID=cds-WP_143773696.1;Parent=gene-LVJ88_RS09250;Dbxref=GenBank:WP_143773696.1;Name=WP_143773696.1;gbkey=CDS;inference=COORDINATES: ab initio prediction:GeneMarkS-2+;locus_tag=LVJ88_RS09250;product=hypothetical protein;protein_id=WP_143773696.1;transl_table=11
MKY51_RS15665	1	NZ_CP150231.1 Solibacillus sp. FSL R5-0691 chromosome, complete genome	ID=cds-WP_339173766.1;Parent=gene-MKY51_RS15665;Dbxref=GenBank:WP_339173766.1;Name=WP_339173766.1;gbkey=CDS;inference=COORDINATES: similar to AA sequence:RefSeq:WP_008405542.1;locus_tag=MKY51_RS15665;product=nitroreductase family protein;protein_id=WP_339173766.1;transl_table=11
LPY66_RS13570	1	NZ_CP092282.1 Dehalobacter sp. DCM chromosome, complete genome	ID=cds-WP_337984862.1;Parent=gene-LPY66_RS13570;Dbxref=GenBank:WP_337984862.1;Name=WP_337984862.1;gbkey=CDS;gene=rhuM;inference=COORDINATES: protein motif:HMM:NF024706.4;locus_tag=LPY66_RS13570;product=RhuM family protein;protein_id=WP_337984862.1;transl_table=11
LF599_RS07420	1	NZ_CP120635.1 Pseudodesulfovibrio thermohalotolerans strain MCM B-1480 chromosome, complete genome	ID=cds-WP_279522850.1;Parent=gene-LF599_RS07420;Dbxref=GenBank:WP_279522850.1;Name=WP_279522850.1;gbkey=CDS;inference=COORDINATES: ab initio prediction:GeneMarkS-2+;locus_tag=LF599_RS07420;product=hypothetical protein;protein_id=WP_279522850.1;transl_table=11
MUG10_RS19110	1	NZ_CP094827.1 Xanthomonas prunicola strain Arg-1 chromosome, complete genome	ID=cds-WP_252162747.1;Parent=gene-MUG10_RS19110;Dbxref=GenBank:WP_252162747.1;Name=WP_252162747.1;Ontology_term=GO:0005524,GO:0016874;gbkey=CDS;go_function=ATP binding|0005524||IEA,ligase activity|0016874||IEA;inference=COORDINATES: ab initio prediction:GeneMarkS-2+;locus_tag=MUG10_RS19110;product=ATP-grasp domain-containing protein;protein_id=WP_252162747.1;transl_table=11
MOVS_RS10495	1	NZ_CP011158.1 Moraxella ovis strain 199/55 chromosome, complete genome	ID=cds-WP_063514855.1;Parent=gene-MOVS_RS10495;Dbxref=GenBank:WP_063514855.1;Name=WP_063514855.1;Ontology_term=GO:0006457,GO:0005524,GO:0016887;gbkey=CDS;gene=dnaK;go_function=ATP binding|0005524||IEA,ATP hydrolysis activity|0016887||IEA;go_process=protein folding|0006457||IEA;inference=COORDINATES: similar to AA sequence:RefSeq:WP_019456665.1;locus_tag=MOVS_RS10495;product=molecular chaperone Dn…
MPN23_RS07375	1	NZ_CP094380.1 Pseudodesulfovibrio tunisiensis strain RB22 chromosome, complete genome	ID=cds-WP_243547054.1;Parent=gene-MPN23_RS07375;Dbxref=GenBank:WP_243547054.1;Name=WP_243547054.1;Ontology_term=GO:0019509,GO:0046523;gbkey=CDS;gene=mtnA;go_function=S-methyl-5-thioribose-1-phosphate isomerase activity|0046523||IEA;go_process=L-methionine salvage from methylthioadenosine|0019509||IEA;inference=COORDINATES: similar to AA sequence:RefSeq:WP_015414034.1;locus_tag=MPN23_RS07375;produ…
LIS66_RS02505	1	NZ_CP085885.1 Pseudomonas sp. HN2 chromosome, complete genome	ID=cds-WP_227973553.1;Parent=gene-LIS66_RS02505;Dbxref=GenBank:WP_227973553.1;Name=WP_227973553.1;gbkey=CDS;inference=COORDINATES: ab initio prediction:GeneMarkS-2+;locus_tag=LIS66_RS02505;product=hypothetical protein;protein_id=WP_227973553.1;transl_table=11
MTP38_RS09025	1	NZ_CP094468.1 Faecalibacterium sp. I3-3-89 chromosome, complete genome	ID=cds-WP_227620289.1;Parent=gene-MTP38_RS09025;Dbxref=GenBank:WP_227620289.1;Name=WP_227620289.1;Ontology_term=GO:0000917;gbkey=CDS;go_process=division septum assembly|0000917||IEA;inference=COORDINATES: similar to AA sequence:RefSeq:WP_015564725.1;locus_tag=MTP38_RS09025;product=cell division protein ZapA;protein_id=WP_227620289.1;transl_table=11
LHFGNBLO_RS20960	1	NZ_CP080524.1 Mesorhizobium sp. AR10 chromosome, complete genome	ID=cds-WP_258601254.1;Parent=gene-LHFGNBLO_RS20960;Dbxref=GenBank:WP_258601254.1;Name=WP_258601254.1;gbkey=CDS;inference=COORDINATES: similar to AA sequence:RefSeq:WP_003528417.1;locus_tag=LHFGNBLO_RS20960;product=hypothetical protein;protein_id=WP_258601254.1;transl_table=11
LGV80_RS20515	1	NZ_CP086019.1 Ralstonia pseudosolanacearum strain RS642 plasmid megaplasmid, complete sequence	ID=cds-WP_011003477.1;Parent=gene-LGV80_RS20515;Dbxref=GenBank:WP_011003477.1;Name=WP_011003477.1;gbkey=CDS;inference=COORDINATES: similar to AA sequence:RefSeq:WP_016724800.1;locus_tag=LGV80_RS20515;product=glycoside hydrolase family 5 protein;protein_id=WP_011003477.1;transl_table=11
LGV61_RS07740	1	NZ_CP084704.1 Desulfurispirillum indicum strain A2 chromosome, complete genome	ID=cds-WP_226507639.1;Parent=gene-LGV61_RS07740;Dbxref=GenBank:WP_226507639.1;Name=WP_226507639.1;gbkey=CDS;inference=COORDINATES: ab initio prediction:GeneMarkS-2+;locus_tag=LGV61_RS07740;product=hypothetical protein;protein_id=WP_226507639.1;transl_table=11
MUG87_RS00115	1	NZ_CP095462.1 Ectobacillus sp. JY-23 chromosome, complete genome	ID=cds-WP_247087819.1;Parent=gene-MUG87_RS00115;Dbxref=GenBank:WP_247087819.1;Name=WP_247087819.1;Ontology_term=GO:0006508,GO:0008233;gbkey=CDS;go_function=peptidase activity|0008233||IEA;go_process=proteolysis|0006508||IEA;inference=COORDINATES: similar to AA sequence:RefSeq:WP_006920799.1;locus_tag=MUG87_RS00115;product=immune inhibitor A domain-containing protein;protein_id=WP_247087819.1;tran…
MOO44_RS00380	1	NZ_CP093360.1 Nicoliella spurrieriana strain SGEP1_A5 plasmid p1unnamed, complete sequence	ID=cds-WP_260115941.1;Parent=gene-MOO44_RS00380;Dbxref=GenBank:WP_260115941.1;Name=WP_260115941.1;Ontology_term=GO:0016787;gbkey=CDS;go_function=hydrolase activity|0016787||IEA;inference=COORDINATES: similar to AA sequence:RefSeq:WP_003571484.1;locus_tag=MOO44_RS00380;product=M20/M25/M40 family metallo-hydrolase;protein_id=WP_260115941.1;transl_table=11
LGN97_RS11140	1	NZ_CP084767.1 Klebsiella variicola subsp. tropica strain CDC4241-71 chromosome, complete genome	ID=cds-WP_131003008.1;Parent=gene-LGN97_RS11140;Dbxref=GenBank:WP_131003008.1;Name=WP_131003008.1;gbkey=CDS;inference=COORDINATES: similar to AA sequence:RefSeq:WP_015376201.1;locus_tag=LGN97_RS11140;product=DUF3892 domain-containing protein;protein_id=WP_131003008.1;transl_table=11
MUN82_RS00855	1	NZ_CP095053.1 Hymenobacter aerilatus strain 5413 J-13 chromosome, complete genome	ID=cds-WP_245094004.1;Parent=gene-MUN82_RS00855;Dbxref=GenBank:WP_245094004.1;Name=WP_245094004.1;gbkey=CDS;inference=COORDINATES: similar to AA sequence:RefSeq:WP_017732069.1;locus_tag=MUN82_RS00855;product=SDR family oxidoreductase;protein_id=WP_245094004.1;transl_table=11
LG331_RS14080	1	NZ_CP085222.1 Vreelandella aquamarina strain ADH2-948 chromosome, complete genome	ID=cds-WP_404463802.1;Parent=gene-LG331_RS14080;Dbxref=GenBank:WP_404463802.1;Name=WP_404463802.1;gbkey=CDS;inference=COORDINATES: ab initio prediction:GeneMarkS-2+;locus_tag=LG331_RS14080;product=hypothetical protein;protein_id=WP_404463802.1;transl_table=11
LG300_RS06565	1	NZ_CP085232.1 Vreelandella aquamarina strain ADH-27 chromosome, complete genome	ID=cds-WP_404377594.1;Parent=gene-LG300_RS06565;Dbxref=GenBank:WP_404377594.1;Name=WP_404377594.1;Ontology_term=GO:0006355,GO:0003700;gbkey=CDS;go_function=DNA-binding transcription factor activity|0003700||IEA;go_process=regulation of DNA-templated transcription|0006355||IEA;inference=COORDINATES: similar to AA sequence:RefSeq:WP_017431248.1;locus_tag=LG300_RS06565;product=MarR family winged hel…
MUN86_RS21225	1	NZ_CP095061.1 Hymenobacter volaticus strain 5420 S-77 chromosome, complete genome	ID=cds-WP_245119981.1;Parent=gene-MUN86_RS21225;Dbxref=GenBank:WP_245119981.1;Name=WP_245119981.1;gbkey=CDS;inference=COORDINATES: protein motif:HMM:NF018525.5;locus_tag=MUN86_RS21225;product=alpha/beta hydrolase;protein_id=WP_245119981.1;transl_table=11
LG286_RS16675	1	NZ_CP085265.1 Vreelandella venusta strain ABH-461 chromosome, complete genome	ID=cds-WP_404344235.1;Parent=gene-LG286_RS16675;Dbxref=GenBank:WP_404344235.1;Name=WP_404344235.1;Ontology_term=GO:0042578,GO:0046872;gbkey=CDS;go_function=phosphoric ester hydrolase activity|0042578||IEA,metal ion binding|0046872||IEA;inference=COORDINATES: protein motif:HMM:NF014069.5;locus_tag=LG286_RS16675;product=HD domain-containing protein;protein_id=WP_404344235.1;transl_table=11
LG277_RS13425	1	NZ_CP085210.1 Vreelandella aquamarina strain QJJ-865 chromosome, complete genome	ID=cds-WP_404414777.1;Parent=gene-LG277_RS13425;Dbxref=GenBank:WP_404414777.1;Name=WP_404414777.1;gbkey=CDS;inference=COORDINATES: similar to AA sequence:RefSeq:WP_008956472.1;locus_tag=LG277_RS13425;product=PA3496 family putative envelope integrity protein;protein_id=WP_404414777.1;transl_table=11
LJ046_RS02555	1	NZ_CP018218.1 Lactobacillus delbrueckii subsp. jakobsenii ZN7a-9 = DSM 26046 chromosome, complete genome	ID=cds-WP_133281457.1;Parent=gene-LJ046_RS02555;Dbxref=GenBank:WP_133281457.1,GeneID:69668220;Name=WP_133281457.1;gbkey=CDS;inference=COORDINATES: similar to AA sequence:RefSeq:WP_016395999.1;locus_tag=LJ046_RS02555;product=fumarate reductase flavoprotein subunit;protein_id=WP_133281457.1;transl_table=11
MOE34_RS24770	1	NZ_CP093531.1 Shinella zoogloeoides strain XJ20 plasmid p3, complete sequence	ID=cds-WP_234189725.1;Parent=gene-MOE34_RS24770;Dbxref=GenBank:WP_234189725.1;Name=WP_234189725.1;gbkey=CDS;inference=COORDINATES: ab initio prediction:GeneMarkS-2+;locus_tag=MOE34_RS24770;product=hypothetical protein;protein_id=WP_234189725.1;transl_table=11
MKY92_RS04785	1	NZ_CP150233.1 Paenibacillus sp. FSL R5-0623 chromosome, complete genome	ID=cds-WP_339299428.1;Parent=gene-MKY92_RS04785;Dbxref=GenBank:WP_339299428.1;Name=WP_339299428.1;gbkey=CDS;inference=COORDINATES: ab initio prediction:GeneMarkS-2+;locus_tag=MKY92_RS04785;product=hypothetical protein;protein_id=WP_339299428.1;transl_table=11
LO777_RS12230	1	NZ_AP024086.1 Desulfomarina profundi strain KT2 chromosome, complete genome	ID=cds-WP_228854178.1;Parent=gene-LO777_RS12230;Dbxref=GenBank:WP_228854178.1;Name=WP_228854178.1;Ontology_term=GO:0015628,GO:0015627;gbkey=CDS;gene=gspF;go_component=type II protein secretion system complex|0015627||IEA;go_process=protein secretion by the type II secretion system|0015628||IEA;inference=COORDINATES: similar to AA sequence:RefSeq:WP_015723388.1;locus_tag=LO777_RS12230;product=type…
LPW11_RS17025	1	NZ_CP087999.1 Geomonas sp. RF6 chromosome, complete genome	ID=cds-WP_230995073.1;Parent=gene-LPW11_RS17025;Dbxref=GenBank:WP_230995073.1;Name=WP_230995073.1;gbkey=CDS;inference=COORDINATES: ab initio prediction:GeneMarkS-2+;locus_tag=LPW11_RS17025;product=hypothetical protein;protein_id=WP_230995073.1;transl_table=11
MMAR10_RS03695	1	NC_008347.1 Maricaulis maris MCS10, complete sequence	ID=cds-WP_011642652.1;Parent=gene-MMAR10_RS03695;Dbxref=GenBank:WP_011642652.1;Name=WP_011642652.1;Ontology_term=GO:0015031,GO:0015891,GO:0055085,GO:0031992,GO:0030288;gbkey=CDS;go_component=outer membrane-bounded periplasmic space|0030288||IEA;go_function=energy transducer activity|0031992||IEA;go_process=protein transport|0015031||IEA,siderophore transport|0015891||IEA,transmembrane transport|0…
LPQ25_RS22830	1	NZ_CP089234.1 Klebsiella sp. KPN54798 chromosome, complete genome	ID=cds-WP_012737310.1;Parent=gene-LPQ25_RS22830;Dbxref=GenBank:WP_012737310.1;Name=WP_012737310.1;Ontology_term=GO:0005524,GO:0140658;gbkey=CDS;gene=drmD;go_function=ATP binding|0005524||IEA,ATP-dependent chromatin remodeler activity|0140658||IEA;inference=COORDINATES: similar to AA sequence:RefSeq:WP_012737310.1;locus_tag=LPQ25_RS22830;product=DISARM system SNF2-like helicase DrmD;protein_id=WP_…
LPB142_RS12640	1	NZ_CP017781.1 Rhodobacter xanthinilyticus strain LPB0142 chromosome, complete genome	ID=cds-WP_071166599.1;Parent=gene-LPB142_RS12640;Dbxref=GenBank:WP_071166599.1;Name=WP_071166599.1;Ontology_term=GO:0004803;gbkey=CDS;gene=istA;go_function=transposase activity|0004803||IEA;inference=COORDINATES: similar to AA sequence:RefSeq:WP_032490240.1;locus_tag=LPB142_RS12640;product=IS21 family transposase;protein_id=WP_071166599.1;transl_table=11
MMB17_RS17410	1	NZ_CP092848.1 Methylobacterium organophilum strain WPA_B chromosome, complete genome	ID=cds-WP_238311044.1;Parent=gene-MMB17_RS17410;Dbxref=GenBank:WP_238311044.1;Name=WP_238311044.1;gbkey=CDS;inference=COORDINATES: similar to AA sequence:RefSeq:WP_018043970.1;locus_tag=MMB17_RS17410;product=dimethylamine monooxygenase subunit DmmA family protein;protein_id=WP_238311044.1;transl_table=11
MNO11_RS06735	1	NZ_CP093323.1 Serratia plymuthica strain B37/06 chromosome, complete genome	ID=cds-WP_241921848.1;Parent=gene-MNO11_RS06735;Dbxref=GenBank:WP_241921848.1;Name=WP_241921848.1;gbkey=CDS;inference=COORDINATES: similar to AA sequence:RefSeq:WP_004951900.1;locus_tag=MNO11_RS06735;product=SIR2 family protein;protein_id=WP_241921848.1;transl_table=11
MNQ95_RS15335	1	NZ_CP093331.1 Pseudoxanthomonas daejeonensis strain S9-A64R chromosome, complete genome	ID=cds-WP_241953390.1;Parent=gene-MNQ95_RS15335;Dbxref=GenBank:WP_241953390.1;Name=WP_241953390.1;gbkey=CDS;inference=COORDINATES: similar to AA sequence:RefSeq:WP_013535023.1;locus_tag=MNQ95_RS15335;product=SGNH/GDSL hydrolase family protein;protein_id=WP_241953390.1;transl_table=11
LO777_RS05600	1	NZ_AP024086.1 Desulfomarina profundi strain KT2 chromosome, complete genome	ID=cds-WP_228856554.1;Parent=gene-LO777_RS05600;Dbxref=GenBank:WP_228856554.1;Name=WP_228856554.1;gbkey=CDS;inference=COORDINATES: similar to AA sequence:RefSeq:WP_015724355.1;locus_tag=LO777_RS05600;product=roadblock/LC7 domain-containing protein;protein_id=WP_228856554.1;transl_table=11
M654_RS23990	1	NZ_CP048273.1 Bacillus sp. NSP9.1 chromosome, complete genome	ID=cds-WP_051290486.1;Parent=gene-M654_RS23990;Dbxref=GenBank:WP_051290486.1;Name=WP_051290486.1;gbkey=CDS;inference=COORDINATES: similar to AA sequence:RefSeq:WP_016885990.1;locus_tag=M654_RS23990;product=T7SS effector LXG polymorphic toxin;protein_id=WP_051290486.1;transl_table=11
LNP23_RS00715	1	NZ_CP087134.1 Flavobacterium cupriresistens strain F-323 chromosome, complete genome	ID=cds-WP_230003103.1;Parent=gene-LNP23_RS00715;Dbxref=GenBank:WP_230003103.1;Name=WP_230003103.1;gbkey=CDS;inference=COORDINATES: ab initio prediction:GeneMarkS-2+;locus_tag=LNP23_RS00715;product=hypothetical protein;protein_id=WP_230003103.1;transl_table=11
LN040_RS13525	1	NZ_CP087381.1 Desulfovibrio subterraneus strain ND17 chromosome, complete genome	ID=cds-WP_269890570.1;Parent=gene-LN040_RS13525;Dbxref=GenBank:WP_269890570.1;Name=WP_269890570.1;gbkey=CDS;inference=COORDINATES: ab initio prediction:GeneMarkS-2+;locus_tag=LN040_RS13525;product=hypothetical protein;protein_id=WP_269890570.1;transl_table=11
MNQ96_RS12555	1	NZ_CP093335.1 Sphingopyxis granuli strain A2-E30 chromosome, complete genome	ID=cds-WP_241941005.1;Parent=gene-MNQ96_RS12555;Dbxref=GenBank:WP_241941005.1;Name=WP_241941005.1;gbkey=CDS;inference=COORDINATES: similar to AA sequence:RefSeq:WP_011541571.1;locus_tag=MNQ96_RS12555;product=ATP-binding protein;protein_id=WP_241941005.1;transl_table=11
LMA04_RS20460	1	NZ_CP086374.1 Pseudescherichia vulneris strain KY109 chromosome, complete genome	ID=cds-WP_088218881.1;Parent=gene-LMA04_RS20460;Dbxref=GenBank:WP_088218881.1;Name=WP_088218881.1;gbkey=CDS;gene=azuC;inference=COORDINATES: similar to AA sequence:RefSeq:YP_002791245.1;locus_tag=LMA04_RS20460;product=stress response protein AzuC;protein_id=WP_088218881.1;transl_table=11
LLE53_RS02605	1	NZ_CP088273.1 Phyllobacterium sp. T1293 chromosome, complete genome	ID=cds-WP_113097400.1;Parent=gene-LLE53_RS02605;Dbxref=GenBank:WP_113097400.1;Name=WP_113097400.1;Ontology_term=GO:0003677,GO:0003700;gbkey=CDS;go_function=DNA binding|0003677||IEA,DNA-binding transcription factor activity|0003700||IEA;inference=COORDINATES: similar to AA sequence:RefSeq:WP_019404338.1;locus_tag=LLE53_RS02605;product=Rrf2 family transcriptional regulator;protein_id=WP_113097400.1…
LL998_RS33590	1	NZ_CP086300.1 Burkholderia ambifaria strain B21-006 plasmid unnamed, complete sequence	ID=cds-WP_229083789.1;Parent=gene-LL998_RS33590;Dbxref=GenBank:WP_229083789.1;Name=WP_229083789.1;gbkey=CDS;inference=COORDINATES: similar to AA sequence:RefSeq:WP_013699990.1;locus_tag=LL998_RS33590;product=CAP domain-containing protein;protein_id=WP_229083789.1;transl_table=11
MNR02_RS10425	1	NZ_CP093337.1 Shinella sp. H4-D48 chromosome, complete genome	ID=cds-WP_241946735.1;Parent=gene-MNR02_RS10425;Dbxref=GenBank:WP_241946735.1;Name=WP_241946735.1;Ontology_term=GO:0006433,GO:0004827;gbkey=CDS;gene=proS;go_function=proline-tRNA ligase activity|0004827||IEA;go_process=prolyl-tRNA aminoacylation|0006433||IEA;inference=COORDINATES: similar to AA sequence:RefSeq:WP_020049502.1;locus_tag=MNR02_RS10425;product=proline--tRNA ligase;protein_id=WP_24194…
LV478_RS09885	1	NZ_CP117861.1 Komagataeibacter oboediens strain NCIB 8034 chromosome, complete genome	ID=cds-WP_275879252.1;Parent=gene-LV478_RS09885;Dbxref=GenBank:WP_275879252.1;Name=WP_275879252.1;gbkey=CDS;inference=COORDINATES: similar to AA sequence:RefSeq:WP_010516162.1;locus_tag=LV478_RS09885;product=Hint domain-containing protein;protein_id=WP_275879252.1;transl_table=11
A0U91_RS06755	1	NZ_CP014687.1 Acetobacter persici strain TMW2.1084 chromosome, complete genome	ID=cds-WP_244285119.1;Parent=gene-A0U91_RS06755;Dbxref=GenBank:WP_244285119.1;Name=WP_244285119.1;gbkey=CDS;inference=COORDINATES: similar to AA sequence:RefSeq:WP_003630893.1;locus_tag=A0U91_RS06755;product=hypothetical protein;protein_id=WP_244285119.1;transl_table=11
NBY65_RS22100	1	NZ_OW485601.1 Rhodovastum atsumiense strain G2-11 chromosome RHOA	ID=cds-WP_150045786.1;Parent=gene-NBY65_RS22100;Dbxref=GenBank:WP_150045786.1;Name=WP_150045786.1;gbkey=CDS;inference=COORDINATES: protein motif:HMM:NF012573.5;locus_tag=NBY65_RS22100;product=hypothetical protein;protein_id=WP_150045786.1;transl_table=11
RVY71_RS11700	1	NZ_CP136188.1 Emergencia timonensis strain NTUH-41-K21 chromosome, complete genome	ID=cds-WP_082907602.1;Parent=gene-RVY71_RS11700;Dbxref=GenBank:WP_082907602.1;Name=WP_082907602.1;Ontology_term=GO:0003677,GO:0003700;gbkey=CDS;go_function=DNA binding|0003677||IEA,DNA-binding transcription factor activity|0003700||IEA;inference=COORDINATES: protein motif:HMM:NF015513.5;locus_tag=RVY71_RS11700;product=PadR family transcriptional regulator;protein_id=WP_082907602.1;transl_table=11
S7S_RS08595	1	NZ_CP004387.1 Isoalcanivorax pacificus W11-5 chromosome, complete genome	ID=cds-WP_144401623.1;Parent=gene-S7S_RS08595;Dbxref=GenBank:WP_144401623.1;Name=WP_144401623.1;gbkey=CDS;inference=COORDINATES: similar to AA sequence:RefSeq:WP_008736060.1;locus_tag=S7S_RS08595;product=RNA-directed DNA polymerase;protein_id=WP_144401623.1;transl_table=11
RvVAT039_RS08885	1	NZ_AP023268.1 Agrobacterium vitis strain VAR03-1 chromosome 1, complete sequence	ID=cds-WP_158544212.1;Parent=gene-RvVAT039_RS08885;Dbxref=GenBank:WP_158544212.1;Name=WP_158544212.1;Ontology_term=GO:0005525,GO:0046872,GO:0052621,GO:0005886;gbkey=CDS;go_component=plasma membrane|0005886||IEA;go_function=GTP binding|0005525||IEA,metal ion binding|0046872||IEA,diguanylate cyclase activity|0052621||IEA;inference=COORDINATES: protein motif:HMM:TIGR00254.1;locus_tag=RvVAT039_RS0888…
RZS28_RS15035	1	NZ_CP136862.1 Methylocapsa polymorpha strain RX1 chromosome, complete genome	ID=cds-WP_407338551.1;Parent=gene-RZS28_RS15035;Dbxref=GenBank:WP_407338551.1;Name=WP_407338551.1;gbkey=CDS;inference=COORDINATES: protein motif:HMM:NF024914.5;locus_tag=RZS28_RS15035;product=glycosyltransferase;protein_id=WP_407338551.1;transl_table=11
RZS28_RS00435	1	NZ_CP136862.1 Methylocapsa polymorpha strain RX1 chromosome, complete genome	ID=cds-WP_407339262.1;Parent=gene-RZS28_RS00435;Dbxref=GenBank:WP_407339262.1;Name=WP_407339262.1;gbkey=CDS;inference=COORDINATES: ab initio prediction:GeneMarkS-2+;locus_tag=RZS28_RS00435;product=hypothetical protein;protein_id=WP_407339262.1;transl_table=11
RWV98_RS11125	1	NZ_CP136187.1 Agathobaculum sp. NTUH-O15-33 chromosome, complete genome	ID=cds-WP_317860757.1;Parent=gene-RWV98_RS11125;Dbxref=GenBank:WP_317860757.1;Name=WP_317860757.1;gbkey=CDS;inference=COORDINATES: ab initio prediction:GeneMarkS-2+;locus_tag=RWV98_RS11125;product=hypothetical protein;protein_id=WP_317860757.1;transl_table=11
RWV98_RS02440	1	NZ_CP136187.1 Agathobaculum sp. NTUH-O15-33 chromosome, complete genome	ID=cds-WP_317863526.1;Parent=gene-RWV98_RS02440;Dbxref=GenBank:WP_317863526.1;Name=WP_317863526.1;Ontology_term=GO:0140359,GO:0043190;gbkey=CDS;go_component=ATP-binding cassette (ABC) transporter complex|0043190||IEA;go_function=ABC-type transporter activity|0140359||IEA;inference=COORDINATES: similar to AA sequence:RefSeq:WP_009257061.1;locus_tag=RWV98_RS02440;product=ABC transporter permease;pr…
RWV98_RS01510	1	NZ_CP136187.1 Agathobaculum sp. NTUH-O15-33 chromosome, complete genome	ID=cds-WP_317863312.1;Parent=gene-RWV98_RS01510;Dbxref=GenBank:WP_317863312.1;Name=WP_317863312.1;gbkey=CDS;gene=pgeF;inference=COORDINATES: protein motif:HMM:NF014619.4;locus_tag=RWV98_RS01510;product=peptidoglycan editing factor PgeF;protein_id=WP_317863312.1;transl_table=11
RUMAL_RS17710	1	NC_014824.1 Ruminococcus albus 7 = DSM 20455 plasmid pRUMAL01, complete sequence	ID=cds-WP_013483470.1;Parent=gene-RUMAL_RS17710;Dbxref=GenBank:WP_013483470.1;Name=WP_013483470.1;Ontology_term=GO:0006298,GO:0005524,GO:0030983;gbkey=CDS;go_function=ATP binding|0005524||IEA,mismatched DNA binding|0030983||IEA;go_process=mismatch repair|0006298||IEA;inference=COORDINATES: similar to AA sequence:RefSeq:WP_013483470.1;locus_tag=RUMAL_RS17710;product=MutS-related protein;protein_id…
NBY65_RS33925	1	NZ_OW485601.1 Rhodovastum atsumiense strain G2-11 chromosome RHOA	ID=cds-WP_275266298.1;Parent=gene-NBY65_RS33925;Dbxref=GenBank:WP_275266298.1;Name=WP_275266298.1;gbkey=CDS;inference=COORDINATES: ab initio prediction:GeneMarkS-2+;locus_tag=NBY65_RS33925;product=hypothetical protein;protein_id=WP_275266298.1;transl_table=11
RUMAL_RS02590	1	NC_014833.1 Ruminococcus albus 7 = DSM 20455, complete sequence	ID=cds-WP_013497251.1;Parent=gene-RUMAL_RS02590;Dbxref=GenBank:WP_013497251.1;Name=WP_013497251.1;gbkey=CDS;inference=COORDINATES: ab initio prediction:GeneMarkS-2+;locus_tag=RUMAL_RS02590;product=hypothetical protein;protein_id=WP_013497251.1;transl_table=11
RSK81_RS07485	1	NZ_CP135591.1 Streptococcus sp. DTU_2020_1000888_1_SI_GRL_NUU_041A chromosome, complete genome	ID=cds-WP_002913447.1;Parent=gene-RSK81_RS07485;Dbxref=GenBank:WP_002913447.1;Name=WP_002913447.1;Ontology_term=GO:0000271,GO:0019305,GO:0008879;gbkey=CDS;gene=rfbA;go_function=glucose-1-phosphate thymidylyltransferase activity|0008879||IEA;go_process=polysaccharide biosynthetic process|0000271||IEA,dTDP-rhamnose biosynthetic process|0019305||IEA;inference=COORDINATES: similar to AA sequence:RefS…
RSK81_RS03765	1	NZ_CP135591.1 Streptococcus sp. DTU_2020_1000888_1_SI_GRL_NUU_041A chromosome, complete genome	ID=cds-WP_049547456.1;Parent=gene-RSK81_RS03765;Dbxref=GenBank:WP_049547456.1;Name=WP_049547456.1;Ontology_term=GO:0016020;gbkey=CDS;go_component=membrane|0016020||IEA;inference=COORDINATES: similar to AA sequence:RefSeq:WP_002925494.1;locus_tag=RSK81_RS03765;product=DUF805 domain-containing protein;protein_id=WP_049547456.1;transl_table=11
RS031_RS09935	1	NZ_CP136016.1 Serratia inhibens strain CCGG2742 chromosome, complete genome	ID=cds-WP_346827925.1;Parent=gene-RS031_RS09935;Dbxref=GenBank:WP_346827925.1;Name=WP_346827925.1;gbkey=CDS;inference=COORDINATES: similar to AA sequence:RefSeq:WP_006324748.1;locus_tag=RS031_RS09935;product=hypothetical protein;protein_id=WP_346827925.1;transl_table=11
RRU92_RS01045	1	NZ_CP135436.1 Streptococcus sp. DTU_2020_1001019_1_SI_AUS_MUR_006 chromosome, complete genome	ID=cds-WP_315640024.1;Parent=gene-RRU92_RS01045;Dbxref=GenBank:WP_315640024.1;Name=WP_315640024.1;gbkey=CDS;inference=COORDINATES: similar to AA sequence:RefSeq:WP_000341092.1;locus_tag=RRU92_RS01045;product=glycosyltransferase;protein_id=WP_315640024.1;transl_table=11
RQP18_RS06630	1	NZ_CP138333.2 Salinicoccus bachuensis strain Bachu38 chromosome, complete genome	ID=cds-WP_031545000.1;Parent=gene-RQP18_RS06630;Dbxref=GenBank:WP_031545000.1;Name=WP_031545000.1;gbkey=CDS;inference=COORDINATES: similar to AA sequence:RefSeq:WP_016111662.1;locus_tag=RQP18_RS06630;product=DUF2626 family protein;protein_id=WP_031545000.1;transl_table=11
ROP_RS44990	1	NC_012521.1 Rhodococcus opacus B4 plasmid pROB02, complete sequence	ID=cds-WP_269454496.1;Parent=gene-ROP_RS44990;Dbxref=GenBank:WP_269454496.1;Name=WP_269454496.1;gbkey=CDS;inference=COORDINATES: ab initio prediction:GeneMarkS-2+;locus_tag=ROP_RS44990;product=hypothetical protein;protein_id=WP_269454496.1;transl_table=11
SA2016_RS16470	1	NZ_CP014518.1 Sinomonas atrocyanea strain KCTC 3377 chromosome, complete genome	ID=cds-WP_066500164.1;Parent=gene-SA2016_RS16470;Dbxref=GenBank:WP_066500164.1;Name=WP_066500164.1;gbkey=CDS;inference=COORDINATES: similar to AA sequence:RefSeq:WP_003797891.1;locus_tag=SA2016_RS16470;product=hypothetical protein;protein_id=WP_066500164.1;transl_table=11
SAMCFNEI73_RS22700	1	NZ_CP013110.1 Sinorhizobium americanum strain CFNEI 73 plasmid C, complete sequence	ID=cds-WP_064255455.1;Parent=gene-SAMCFNEI73_RS22700;Dbxref=GenBank:WP_064255455.1;Name=WP_064255455.1;gbkey=CDS;inference=COORDINATES: similar to AA sequence:RefSeq:WP_008125659.1;locus_tag=SAMCFNEI73_RS22700;product=DUF6212 domain-containing protein;protein_id=WP_064255455.1;transl_table=11
SANT_RS23265	1	NZ_CP006569.1 Sodalis praecaptivus strain HS1 chromosome, complete genome	ID=cds-WP_071882004.1;Parent=gene-SANT_RS23265;Dbxref=GenBank:WP_071882004.1;Name=WP_071882004.1;Ontology_term=GO:0005515;gbkey=CDS;go_function=protein binding|0005515||IEA;inference=COORDINATES: protein motif:HMM:NF024206.6;locus_tag=SANT_RS23265;product=ankyrin repeat domain-containing protein;protein_id=WP_071882004.1;transl_table=11
SBP02_RS12005	1	NZ_CP137892.1 Pseudomonas benzenivorans strain HNIBRBA3361 chromosome, complete genome	ID=cds-WP_318642011.1;Parent=gene-SBP02_RS12005;Dbxref=GenBank:WP_318642011.1;Name=WP_318642011.1;gbkey=CDS;inference=COORDINATES: ab initio prediction:GeneMarkS-2+;locus_tag=SBP02_RS12005;product=hypothetical protein;protein_id=WP_318642011.1;transl_table=11
SMCB_RS12650	1	NZ_AP014569.1 Serpentinimonas maccroryi strain B1 chromosome, complete genome	ID=cds-WP_171820273.1;Parent=gene-SMCB_RS12650;Dbxref=GenBank:WP_171820273.1;Name=WP_171820273.1;gbkey=CDS;inference=COORDINATES: ab initio prediction:GeneMarkS-2+;locus_tag=SMCB_RS12650;product=hypothetical protein;protein_id=WP_171820273.1;transl_table=11
SLH34_RS06925	1	NZ_CP139203.1 Achromobacter xylosoxidans strain DDA01 chromosome, complete genome	ID=cds-WP_320565644.1;Parent=gene-SLH34_RS06925;Dbxref=GenBank:WP_320565644.1;Name=WP_320565644.1;gbkey=CDS;inference=COORDINATES: ab initio prediction:GeneMarkS-2+;locus_tag=SLH34_RS06925;product=hypothetical protein;protein_id=WP_320565644.1;transl_table=11
SKTS_RS14410	1	NZ_AP022853.1 Sulfurimicrobium lacus strain skT11 chromosome, complete genome	ID=cds-WP_244617350.1;Parent=gene-SKTS_RS14410;Dbxref=GenBank:WP_244617350.1;Name=WP_244617350.1;gbkey=CDS;inference=COORDINATES: similar to AA sequence:RefSeq:WP_009205022.1;locus_tag=SKTS_RS14410;product=chromate resistance protein ChrB domain-containing protein;protein_id=WP_244617350.1;transl_table=11
SK066_RS03635	1	NZ_CP139194.1 Paenibacillus hunanensis strain Y9 chromosome, complete genome	ID=cds-WP_188774086.1;Parent=gene-SK066_RS03635;Dbxref=GenBank:WP_188774086.1;Name=WP_188774086.1;Ontology_term=GO:0006289,GO:0003677,GO:0005515,GO:0005524,GO:0016787,GO:0016887,GO:0009380;gbkey=CDS;gene=uvrB;go_component=excinuclease repair complex|0009380||IEA;go_function=DNA binding|0003677||IEA,protein binding|0005515||IEA,ATP binding|0005524||IEA,hydrolase activity|0016787||IEA,ATP hydrolysi…
SJY45_RS00615	1	NZ_CP139000.1 Zobellia russellii strain R86513 chromosome, complete genome	ID=cds-WP_400072910.1;Parent=gene-SJY45_RS00615;Dbxref=GenBank:WP_400072910.1;Name=WP_400072910.1;gbkey=CDS;inference=COORDINATES: similar to AA sequence:RefSeq:WP_007138644.1;locus_tag=SJY45_RS00615;product=DUF4442 domain-containing protein;protein_id=WP_400072910.1;transl_table=11
SJQ66_RS00835	1	NZ_CP139164.1 Robbsia andropogonis strain BLB1 chromosome 3, complete sequence	ID=cds-WP_320533749.1;Parent=gene-SJQ66_RS00835;Dbxref=GenBank:WP_320533749.1;Name=WP_320533749.1;gbkey=CDS;inference=COORDINATES: ab initio prediction:GeneMarkS-2+;locus_tag=SJQ66_RS00835;product=hypothetical protein;protein_id=WP_320533749.1;transl_table=11
SIO70_RS26295	1	NZ_CP139247.1 Chitinophaga sancti strain HSF-01 chromosome, complete genome	ID=cds-WP_320575819.1;Parent=gene-SIO70_RS26295;Dbxref=GenBank:WP_320575819.1;Name=WP_320575819.1;gbkey=CDS;inference=COORDINATES: protein motif:HMM:NF036578.5;locus_tag=SIO70_RS26295;product=RICIN domain-containing protein;protein_id=WP_320575819.1;transl_table=11
SIB74_RS07455	1	NZ_CP138959.1 Prochlorococcus sp. MIT 1306 chromosome, complete genome	ID=cds-WP_063395540.1;Parent=gene-SIB74_RS07455;Dbxref=GenBank:WP_063395540.1;Name=WP_063395540.1;gbkey=CDS;inference=COORDINATES: ab initio prediction:GeneMarkS-2+;locus_tag=SIB74_RS07455;product=radical SAM protein;protein_id=WP_063395540.1;transl_table=11
SGLY_RS15380	1	NC_015172.1 Syntrophobotulus glycolicus DSM 8271, complete sequence	ID=cds-WP_013626108.1;Parent=gene-SGLY_RS15380;Dbxref=GenBank:WP_013626108.1;Name=WP_013626108.1;Ontology_term=GO:0005975,GO:0004553;gbkey=CDS;go_function=hydrolase activity%2C hydrolyzing O-glycosyl compounds|0004553||IEA;go_process=carbohydrate metabolic process|0005975||IEA;inference=COORDINATES: protein motif:HMM:NF021507.6;locus_tag=SGLY_RS15380;product=phosphodiester glycosidase family prot…
SFUM_RS22330	1	NC_008554.1 Syntrophobacter fumaroxidans MPOB, complete sequence	ID=cds-WP_011697639.1;Parent=gene-SFUM_RS22330;Dbxref=GenBank:WP_011697639.1;Name=WP_011697639.1;Ontology_term=GO:0005515;gbkey=CDS;go_function=protein binding|0005515||IEA;inference=COORDINATES: protein motif:HMM:NF025030.4;locus_tag=SFUM_RS22330;product=HEAT repeat domain-containing protein;protein_id=WP_011697639.1;transl_table=11
SFSGTM_RS00610	1	NZ_AP021881.1 Sulfuriferula nivalis strain SGTM chromosome, complete genome	ID=cds-WP_162083467.1;Parent=gene-SFSGTM_RS00610;Dbxref=GenBank:WP_162083467.1;Name=WP_162083467.1;gbkey=CDS;inference=COORDINATES: ab initio prediction:GeneMarkS-2+;locus_tag=SFSGTM_RS00610;product=hypothetical protein;protein_id=WP_162083467.1;transl_table=11
SFA35_RS13865	1	NZ_CP139141.1 Pseudomonas sp. HR96 chromosome, complete genome	ID=cds-WP_320571117.1;Parent=gene-SFA35_RS13865;Dbxref=GenBank:WP_320571117.1;Name=WP_320571117.1;Ontology_term=GO:0016491,GO:0051287,GO:0070403;gbkey=CDS;go_function=oxidoreductase activity|0016491||IEA,NAD binding|0051287||IEA,NAD+ binding|0070403||IEA;inference=COORDINATES: similar to AA sequence:RefSeq:WP_013790096.1;locus_tag=SFA35_RS13865;product=NAD(P)-dependent oxidoreductase;protein_id=W…
SELSP_RS03465	1	NC_015437.1 Selenomonas sputigena ATCC 35185, complete sequence	ID=cds-WP_169304914.1;Parent=gene-SELSP_RS03465;Dbxref=GenBank:WP_169304914.1;Name=WP_169304914.1;Ontology_term=GO:0098561;gbkey=CDS;go_component=methyl accepting chemotaxis protein complex|0098561||IEA;inference=COORDINATES: similar to AA sequence:RefSeq:WP_013740668.1;locus_tag=SELSP_RS03465;product=methyl-accepting chemotaxis protein;protein_id=WP_169304914.1;transl_table=11
SELR_RS17340	1	NC_017073.1 Selenomonas ruminantium subsp. lactilytica TAM6421 plasmid pSRC3, complete sequence	ID=cds-WP_014426191.1;Parent=gene-SELR_RS17340;Dbxref=GenBank:WP_014426191.1;Name=WP_014426191.1;Ontology_term=GO:0003677;gbkey=CDS;go_function=DNA binding|0003677||IEA;inference=COORDINATES: similar to AA sequence:RefSeq:WP_014426191.1;locus_tag=SELR_RS17340;product=helix-turn-helix domain-containing protein;protein_id=WP_014426191.1;transl_table=11
SD235_RS27845	1	NZ_CP138379.1 Burkholderia cepacia strain L303 plasmid unnamed1, complete sequence	ID=cds-WP_416269961.1;Parent=gene-SD235_RS27845;Dbxref=GenBank:WP_416269961.1;Name=WP_416269961.1;gbkey=CDS;inference=COORDINATES: similar to AA sequence:RefSeq:WP_011694851.1;locus_tag=SD235_RS27845;product=ESPR-type extended signal peptide-containing protein;protein_id=WP_416269961.1;transl_table=11
RNT40_RS18475	1	NZ_CP135236.1 Delftia tsuruhatensis strain HA60 chromosome, complete genome	ID=cds-WP_042438374.1;Parent=gene-RNT40_RS18475;Dbxref=GenBank:WP_042438374.1;Name=WP_042438374.1;Ontology_term=GO:0006310,GO:0015074,GO:0003677;gbkey=CDS;go_function=DNA binding|0003677||IEA;go_process=DNA recombination|0006310||IEA,DNA integration|0015074||IEA;inference=COORDINATES: similar to AA sequence:RefSeq:WP_003058375.1;locus_tag=RNT40_RS18475;product=site-specific integrase;protein_id=W…
RMR04_RS19310	1	NZ_CP134779.1 Bosea sp. 685 chromosome, complete genome	ID=cds-WP_311909948.1;Parent=gene-RMR04_RS19310;Dbxref=GenBank:WP_311909948.1;Name=WP_311909948.1;Ontology_term=GO:0003677,GO:0003700;gbkey=CDS;go_function=DNA binding|0003677||IEA,DNA-binding transcription factor activity|0003700||IEA;inference=COORDINATES: similar to AA sequence:RefSeq:WP_008125956.1;locus_tag=RMR04_RS19310;product=AraC family transcriptional regulator;protein_id=WP_311909948.1…
RMR04_RS14405	1	NZ_CP134779.1 Bosea sp. 685 chromosome, complete genome	ID=cds-WP_311915278.1;Parent=gene-RMR04_RS14405;Dbxref=GenBank:WP_311915278.1;Name=WP_311915278.1;Ontology_term=GO:0055085,GO:0022857;gbkey=CDS;go_function=transmembrane transporter activity|0022857||IEA;go_process=transmembrane transport|0055085||IEA;inference=COORDINATES: similar to AA sequence:RefSeq:WP_007562227.1;locus_tag=RMR04_RS14405;product=MFS transporter;protein_id=WP_311915278.1;trans…
R2B67_RS33980	1	NZ_CP137002.1 Streptomyces cyaneofuscatus strain 89-2-2 chromosome, complete genome	ID=cds-WP_317824127.1;Parent=gene-R2B67_RS33980;Dbxref=GenBank:WP_317824127.1,GeneID:91317018;Name=WP_317824127.1;gbkey=CDS;inference=COORDINATES: similar to AA sequence:RefSeq:WP_018514868.1;locus_tag=R2B67_RS33980;product=hypothetical protein;protein_id=WP_317824127.1;transl_table=11
R1Z03_RS24705	1	NZ_CP136797.1 Acidovorax sp. BLS4 chromosome, complete genome	ID=cds-WP_317356016.1;Parent=gene-R1Z03_RS24705;Dbxref=GenBank:WP_317356016.1;Name=WP_317356016.1;gbkey=CDS;inference=COORDINATES: ab initio prediction:GeneMarkS-2+;locus_tag=R1Z03_RS24705;product=hypothetical protein;protein_id=WP_317356016.1;transl_table=11
R1Z03_RS24700	1	NZ_CP136797.1 Acidovorax sp. BLS4 chromosome, complete genome	ID=cds-WP_372588211.1;Parent=gene-R1Z03_RS24700;Dbxref=GenBank:WP_372588211.1;Name=WP_372588211.1;gbkey=CDS;inference=COORDINATES: ab initio prediction:GeneMarkS-2+;locus_tag=R1Z03_RS24700;product=hypothetical protein;protein_id=WP_372588211.1;transl_table=11
R1Z03_RS24540	1	NZ_CP136797.1 Acidovorax sp. BLS4 chromosome, complete genome	ID=cds-WP_317355996.1;Parent=gene-R1Z03_RS24540;Dbxref=GenBank:WP_317355996.1;Name=WP_317355996.1;gbkey=CDS;inference=COORDINATES: ab initio prediction:GeneMarkS-2+;locus_tag=R1Z03_RS24540;product=thiamine pyrophosphate-binding protein;protein_id=WP_317355996.1;transl_table=11
R1Z03_RS24455	1	NZ_CP136797.1 Acidovorax sp. BLS4 chromosome, complete genome	ID=cds-WP_317355986.1;Parent=gene-R1Z03_RS24455;Dbxref=GenBank:WP_317355986.1;Name=WP_317355986.1;Ontology_term=GO:1990397;gbkey=CDS;go_process=queuosine salvage|1990397||IEA;inference=COORDINATES: protein motif:HMM:NF014631.5;locus_tag=R1Z03_RS24455;product=VUT family protein;protein_id=WP_317355986.1;transl_table=11
R0L47_RS16205	1	NZ_CP139173.1 Pectobacterium polonicum strain LMG 31077 chromosome, complete genome	ID=cds-WP_137742380.1;Parent=gene-R0L47_RS16205;Dbxref=GenBank:WP_137742380.1;Name=WP_137742380.1;gbkey=CDS;inference=COORDINATES: ab initio prediction:GeneMarkS-2+;locus_tag=R0L47_RS16205;product=hypothetical protein;protein_id=WP_137742380.1;transl_table=11
QYS58_RS08045	1	NZ_CP130143.1 Halomonas alkalicola strain M2 chromosome, complete genome	ID=cds-WP_156734049.1;Parent=gene-QYS58_RS08045;Dbxref=GenBank:WP_156734049.1;Name=WP_156734049.1;Ontology_term=GO:0022857;gbkey=CDS;go_function=transmembrane transporter activity|0022857||IEA;inference=COORDINATES: similar to AA sequence:RefSeq:WP_015059047.1;locus_tag=QYS58_RS08045;product=multidrug efflux SMR transporter;protein_id=WP_156734049.1;transl_table=11
QUY26_RS40450	1	NZ_CP128848.1 Streptomyces flavofungini strain TRM90047 plasmid unnamed2, complete sequence	ID=cds-WP_003457203.1;Parent=gene-QUY26_RS40450;Dbxref=GenBank:WP_003457203.1;Name=WP_003457203.1;gbkey=CDS;inference=COORDINATES: similar to AA sequence:RefSeq:WP_003478078.1;locus_tag=QUY26_RS40450;product=hypothetical protein;protein_id=WP_003457203.1;transl_table=11
QUF22_RS25220	1	NZ_AP028074.1 Burkholderia pseudomallei strain GTC3P0050 chromosome 2, complete sequence	ID=cds-WP_004547535.1;Parent=gene-QUF22_RS25220;Dbxref=GenBank:WP_004547535.1;Name=WP_004547535.1;gbkey=CDS;inference=COORDINATES: ab initio prediction:GeneMarkS-2+;locus_tag=QUF22_RS25220;product=hypothetical protein;protein_id=WP_004547535.1;transl_table=11
QUE68_RS29515	1	NZ_AP027291.1 Mycolicibacterium sp. TUM20985 chromosome, complete genome	ID=cds-WP_353507012.1;Parent=gene-QUE68_RS29515;Dbxref=GenBank:WP_353507012.1;Name=WP_353507012.1;Ontology_term=GO:0016627,GO:0050660;gbkey=CDS;go_function=oxidoreductase activity%2C acting on the CH-CH group of donors|0016627||IEA,flavin adenine dinucleotide binding|0050660||IEA;inference=COORDINATES: protein motif:HMM:NF012656.4;locus_tag=QUE68_RS29515;product=acyl-CoA dehydrogenase family prot…
QUD34_RS06180	1	NZ_AP027079.1 Geothrix oryzae strain Red222 chromosome, complete genome	ID=cds-WP_286355724.1;Parent=gene-QUD34_RS06180;Dbxref=GenBank:WP_286355724.1;Name=WP_286355724.1;gbkey=CDS;inference=COORDINATES: protein motif:HMM:NF024895.5;locus_tag=QUD34_RS06180;product=outer membrane beta-barrel protein;protein_id=WP_286355724.1;transl_table=11
QUB73_RS14665	1	NZ_CP128601.1 Roseibium aggregatum strain S1616 chromosome, complete genome	ID=cds-WP_289806407.1;Parent=gene-QUB73_RS14665;Dbxref=GenBank:WP_289806407.1;Name=WP_289806407.1;Ontology_term=GO:0098561;gbkey=CDS;go_component=methyl accepting chemotaxis protein complex|0098561||IEA;inference=COORDINATES: protein motif:HMM:NF012245.4;locus_tag=QUB73_RS14665;product=methyl-accepting chemotaxis protein;protein_id=WP_289806407.1;transl_table=11
QU599_RS23365	1	NZ_CP133017.1 Paenibacillus silvisoli strain TW38 chromosome, complete genome	ID=cds-WP_308635535.1;Parent=gene-QU599_RS23365;Dbxref=GenBank:WP_308635535.1;Name=WP_308635535.1;gbkey=CDS;inference=COORDINATES: similar to AA sequence:RefSeq:WP_010493145.1;locus_tag=QU599_RS23365;product=hypothetical protein;protein_id=WP_308635535.1;transl_table=11
QU522_RS26595	1	NZ_CP129220.1 Klebsiella pneumoniae subsp. pneumoniae strain Kp3412_LBHALD plasmid p_Kp3412_LBHALD, complete sequence	ID=cds-WP_020805752.1;Parent=gene-QU522_RS26595;Dbxref=GenBank:WP_020805752.1;Name=WP_020805752.1;Ontology_term=GO:0003677;gbkey=CDS;gene=traM;go_function=DNA binding|0003677||IEA;inference=COORDINATES: similar to AA sequence:RefSeq:WP_004178062.1;locus_tag=QU522_RS26595;product=conjugal transfer relaxosome DNA-binding protein TraM;protein_id=WP_020805752.1;transl_table=11
QR721_RS04065	1	NZ_CP129113.1 Aciduricibacillus chroicocephali strain 44XB chromosome, complete genome	ID=cds-WP_348029198.1;Parent=gene-QR721_RS04065;Dbxref=GenBank:WP_348029198.1;Name=WP_348029198.1;gbkey=CDS;inference=COORDINATES: ab initio prediction:GeneMarkS-2+;locus_tag=QR721_RS04065;product=hypothetical protein;protein_id=WP_348029198.1;transl_table=11
QNH37_RS07695	1	NZ_CP126112.1 Peribacillus simplex strain WH6 chromosome, complete genome	ID=cds-WP_283901750.1;Parent=gene-QNH37_RS07695;Dbxref=GenBank:WP_283901750.1;Name=WP_283901750.1;gbkey=CDS;inference=COORDINATES: similar to AA sequence:RefSeq:WP_003348802.1;locus_tag=QNH37_RS07695;product=YlaN family protein;protein_id=WP_283901750.1;transl_table=11
R1Z03_RS25155	1	NZ_CP136797.1 Acidovorax sp. BLS4 chromosome, complete genome	ID=cds-WP_372588292.1;Parent=gene-R1Z03_RS25155;Dbxref=GenBank:WP_372588292.1;Name=WP_372588292.1;Ontology_term=GO:0006396,GO:0003723,GO:0008173;gbkey=CDS;go_function=RNA binding|0003723||IEA,RNA methyltransferase activity|0008173||IEA;go_process=RNA processing|0006396||IEA;inference=COORDINATES: protein motif:HMM:NF012797.5;locus_tag=R1Z03_RS25155;product=TrmH family RNA methyltransferase;protei…
R3I40_RS09085	1	NZ_CP136959.1 Helcobacillus massiliensis strain UMB10441 chromosome, complete genome	ID=cds-WP_285262280.1;Parent=gene-R3I40_RS09085;Dbxref=GenBank:WP_285262280.1;Name=WP_285262280.1;gbkey=CDS;inference=COORDINATES: protein motif:HMM:NF012692.5;locus_tag=R3I40_RS09085;product=ROK family protein;protein_id=WP_285262280.1;transl_table=11
RKH55_RS30510	1	NZ_CP134822.1 Streptomyces xinghaiensis strain sf106 chromosome, complete genome	ID=cds-WP_043472233.1;Parent=gene-RKH55_RS30510;Dbxref=GenBank:WP_043472233.1;Name=WP_043472233.1;gbkey=CDS;inference=COORDINATES: similar to AA sequence:RefSeq:WP_018836447.1;locus_tag=RKH55_RS30510;product=hypothetical protein;protein_id=WP_043472233.1;transl_table=11
R4823_RS09540	1	NZ_CP136998.1 Pigmentiphaga sp. CHJ604 chromosome, complete genome	ID=cds-WP_087841030.1;Parent=gene-R4823_RS09540;Dbxref=GenBank:WP_087841030.1;Name=WP_087841030.1;gbkey=CDS;inference=COORDINATES: similar to AA sequence:RefSeq:WP_014252095.1;locus_tag=R4823_RS09540;product=aromatic ring-hydroxylating dioxygenase subunit alpha;protein_id=WP_087841030.1;transl_table=11
RJF2_RS21330	1	NZ_CP014008.1 Klebsiella pneumoniae subsp. pneumoniae strain RJF293 chromosome, complete genome	ID=cds-WP_023284264.1;Parent=gene-RJF2_RS21330;Dbxref=GenBank:WP_023284264.1;Name=WP_023284264.1;Ontology_term=GO:0007155,GO:0009289;gbkey=CDS;go_component=pilus|0009289||IEA;go_process=cell adhesion|0007155||IEA;inference=COORDINATES: similar to AA sequence:RefSeq:WP_004215745.1;locus_tag=RJF2_RS21330;product=fimbrial protein;protein_id=WP_023284264.1;transl_table=11
RHM57_RS02095	1	NZ_CP133773.1 Cryobacterium sp. 10S3 chromosome, complete genome	ID=cds-WP_322189526.1;Parent=gene-RHM57_RS02095;Dbxref=GenBank:WP_322189526.1;Name=WP_322189526.1;Ontology_term=GO:0016032,GO:0005198;gbkey=CDS;go_function=structural molecule activity|0005198||IEA;go_process=viral process|0016032||IEA;inference=COORDINATES: protein motif:HMM:TIGR01760.1;locus_tag=RHM57_RS02095;product=phage tail tape measure protein;protein_id=WP_322189526.1;transl_table=11
RF679_RS18125	1	NZ_CP133720.1 Undibacterium cyanobacteriorum strain 20NA77.5 chromosome, complete genome	ID=cds-WP_309482027.1;Parent=gene-RF679_RS18125;Dbxref=GenBank:WP_309482027.1;Name=WP_309482027.1;Ontology_term=GO:0003824;gbkey=CDS;go_function=catalytic activity|0003824||IEA;inference=COORDINATES: protein motif:HMM:NF038032.1;locus_tag=RF679_RS18125;product=CehA/McbA family metallohydrolase;protein_id=WP_309482027.1;transl_table=11
RAS12_RS25050	1	NZ_CP132976.1 Achromobacter seleniivolatilans strain R39 chromosome, complete genome	ID=cds-WP_306942460.1;Parent=gene-RAS12_RS25050;Dbxref=GenBank:WP_306942460.1;Name=WP_306942460.1;gbkey=CDS;inference=COORDINATES: ab initio prediction:GeneMarkS-2+;locus_tag=RAS12_RS25050;product=helix-turn-helix domain-containing protein;protein_id=WP_306942460.1;transl_table=11
RAH42_RS12465	1	NZ_CP133038.1 Pyramidobacter sp. YE332 chromosome, complete genome	ID=cds-WP_317539630.1;Parent=gene-RAH42_RS12465;Dbxref=GenBank:WP_317539630.1;Name=WP_317539630.1;Ontology_term=GO:0055085,GO:0022857;gbkey=CDS;go_function=transmembrane transporter activity|0022857||IEA;go_process=transmembrane transport|0055085||IEA;inference=COORDINATES: protein motif:HMM:NF019310.4;locus_tag=RAH42_RS12465;product=OFA family MFS transporter;protein_id=WP_317539630.1;transl_tab…
RAH42_RS04280	1	NZ_CP133038.1 Pyramidobacter sp. YE332 chromosome, complete genome	ID=cds-WP_317540018.1;Parent=gene-RAH42_RS04280;Dbxref=GenBank:WP_317540018.1;Name=WP_317540018.1;gbkey=CDS;inference=COORDINATES: similar to AA sequence:RefSeq:WP_015555809.1;locus_tag=RAH42_RS04280;product=M20 family metallopeptidase;protein_id=WP_317540018.1;transl_table=11
RAH40_RS11460	1	NZ_CP132910.1 Geothrix sp. 21YS21S-2 chromosome, complete genome	ID=cds-WP_306602256.1;Parent=gene-RAH40_RS11460;Dbxref=GenBank:WP_306602256.1;Name=WP_306602256.1;gbkey=CDS;inference=COORDINATES: protein motif:HMM:NF014567.5;locus_tag=RAH40_RS11460;product=ATP-binding protein;protein_id=WP_306602256.1;transl_table=11
RAH40_RS06820	1	NZ_CP132910.1 Geothrix sp. 21YS21S-2 chromosome, complete genome	ID=cds-WP_306601337.1;Parent=gene-RAH40_RS06820;Dbxref=GenBank:WP_306601337.1;Name=WP_306601337.1;gbkey=CDS;inference=COORDINATES: protein motif:HMM:NF024985.5;locus_tag=RAH40_RS06820;product=DUF4139 domain-containing protein;protein_id=WP_306601337.1;transl_table=11
RAH40_RS05265	1	NZ_CP132910.1 Geothrix sp. 21YS21S-2 chromosome, complete genome	ID=cds-WP_306601035.1;Parent=gene-RAH40_RS05265;Dbxref=GenBank:WP_306601035.1;Name=WP_306601035.1;gbkey=CDS;inference=COORDINATES: ab initio prediction:GeneMarkS-2+;locus_tag=RAH40_RS05265;product=hypothetical protein;protein_id=WP_306601035.1;transl_table=11
RAH40_RS04580	1	NZ_CP132910.1 Geothrix sp. 21YS21S-2 chromosome, complete genome	ID=cds-WP_306600901.1;Parent=gene-RAH40_RS04580;Dbxref=GenBank:WP_306600901.1;Name=WP_306600901.1;gbkey=CDS;inference=COORDINATES: protein motif:HMM:NF024583.5;locus_tag=RAH40_RS04580;product=PAS domain S-box protein;protein_id=WP_306600901.1;transl_table=11
RADP37_RS04045	1	NZ_CP025189.1 Roseomonas mucosa strain AD2 chromosome, complete genome	ID=cds-WP_139341825.1;Parent=gene-RADP37_RS04045;Dbxref=GenBank:WP_139341825.1;Name=WP_139341825.1;gbkey=CDS;inference=COORDINATES: protein motif:HMM:NF012307.5;locus_tag=RADP37_RS04045;product=RNA-directed DNA polymerase;protein_id=WP_139341825.1;transl_table=11
R9X41_RS08475	1	NZ_CP137854.1 Xylophilus sp. GOD-11R chromosome, complete genome	ID=cds-WP_318634435.1;Parent=gene-R9X41_RS08475;Dbxref=GenBank:WP_318634435.1;Name=WP_318634435.1;Ontology_term=GO:0016747;gbkey=CDS;go_function=acyltransferase activity%2C transferring groups other than amino-acyl groups|0016747||IEA;inference=COORDINATES: protein motif:HMM:NF013884.5;locus_tag=R9X41_RS08475;product=acyltransferase;protein_id=WP_318634435.1;transl_table=11
R8964_RS21675	1	NZ_AP028040.1 Achromobacter xylosoxidans strain H1_3_1 chromosome, complete genome	ID=cds-WP_076408409.1;Parent=gene-R8964_RS21675;Dbxref=GenBank:WP_076408409.1;Name=WP_076408409.1;Ontology_term=GO:0003677,GO:0003700;gbkey=CDS;go_function=DNA binding|0003677||IEA,DNA-binding transcription factor activity|0003700||IEA;inference=COORDINATES: similar to AA sequence:RefSeq:WP_006388111.1;locus_tag=R8964_RS21675;product=Rrf2 family transcriptional regulator;protein_id=WP_076408409.1…
R6U47_RS19725	1	NZ_CP137561.1 Pseudomonas aeruginosa strain CPA0053 chromosome, complete genome	ID=cds-WP_153575543.1;Parent=gene-R6U47_RS19725;Dbxref=GenBank:WP_153575543.1;Name=WP_153575543.1;gbkey=CDS;inference=COORDINATES: ab initio prediction:GeneMarkS-2+;locus_tag=R6U47_RS19725;product=hypothetical protein;protein_id=WP_153575543.1;transl_table=11
R5031_RS05975	1	NZ_CP137512.1 Pseudomonas aeruginosa strain HPA0271 chromosome, complete genome	ID=cds-WP_126123008.1;Parent=gene-R5031_RS05975;Dbxref=GenBank:WP_126123008.1;Name=WP_126123008.1;gbkey=CDS;inference=COORDINATES: similar to AA sequence:RefSeq:WP_008266034.1;locus_tag=R5031_RS05975;product=TIGR03757 family integrating conjugative element protein;protein_id=WP_126123008.1;transl_table=11
SMDB11_RS05510	1	NZ_HG326223.1 Serratia marcescens subsp. marcescens Db11 chromosome I, complete sequence	ID=cds-WP_025302366.1;Parent=gene-SMDB11_RS05510;Dbxref=GenBank:WP_025302366.1;Name=WP_025302366.1;gbkey=CDS;inference=COORDINATES: ab initio prediction:GeneMarkS-2+;locus_tag=SMDB11_RS05510;product=hypothetical protein;protein_id=WP_025302366.1;transl_table=11
SOIL9_RS11875	1	NZ_LR593886.1 Gemmata massiliana isolate Soil9 chromosome 1	ID=cds-WP_162667879.1;Parent=gene-SOIL9_RS11875;Dbxref=GenBank:WP_162667879.1;Name=WP_162667879.1;gbkey=CDS;inference=COORDINATES: ab initio prediction:GeneMarkS-2+;locus_tag=SOIL9_RS11875;product=hypothetical protein;protein_id=WP_162667879.1;transl_table=11
SOV_RS06395	1	NZ_CP146301.1 Sporomusa ovata DSM 2662 chromosome, complete genome	ID=cds-WP_236614489.1;Parent=gene-SOV_RS06395;Dbxref=GenBank:WP_236614489.1;Name=WP_236614489.1;Ontology_term=GO:0030551;gbkey=CDS;go_function=cyclic nucleotide binding|0030551||IEA;inference=COORDINATES: protein motif:HMM:NF012257.6;locus_tag=SOV_RS06395;product=cyclic nucleotide-binding domain-containing protein;protein_id=WP_236614489.1;transl_table=11
WN53_RS05370	1	NZ_CP011254.1 Serratia fonticola strain DSM 4576 chromosome, complete genome	ID=cds-WP_024483972.1;Parent=gene-WN53_RS05370;Dbxref=GenBank:WP_024483972.1,GeneID:30319586;Name=WP_024483972.1;gbkey=CDS;inference=COORDINATES: similar to AA sequence:RefSeq:WP_017894126.1;locus_tag=WN53_RS05370;product=DUF1090 domain-containing protein;protein_id=WP_024483972.1;transl_table=11
WM29_RS08990	1	NZ_CP013463.1 Burkholderia ubonensis strain MSMB1471WGS chromosome 1, complete sequence	ID=cds-WP_069237354.1;Parent=gene-WM29_RS08990;Dbxref=GenBank:WP_069237354.1;Name=WP_069237354.1;gbkey=CDS;inference=COORDINATES: similar to AA sequence:RefSeq:WP_011882185.1;locus_tag=WM29_RS08990;product=hypothetical protein;protein_id=WP_069237354.1;transl_table=11
WKK05_RS10585	1	NZ_CP151099.1 Nostoc sp. UHCC 0302 chromosome, complete genome	ID=cds-WP_341529685.1;Parent=gene-WKK05_RS10585;Dbxref=GenBank:WP_341529685.1;Name=WP_341529685.1;gbkey=CDS;inference=COORDINATES: ab initio prediction:GeneMarkS-2+;locus_tag=WKK05_RS10585;product=hypothetical protein;protein_id=WP_341529685.1;transl_table=11
WJM45_RS11630	1	NZ_CP150634.1 Methylotuvimicrobium sp. KM2 chromosome, complete genome	ID=cds-WP_341325269.1;Parent=gene-WJM45_RS11630;Dbxref=GenBank:WP_341325269.1;Name=WP_341325269.1;gbkey=CDS;inference=COORDINATES: similar to AA sequence:RefSeq:WP_017838926.1;locus_tag=WJM45_RS11630;product=lysophospholipase;protein_id=WP_341325269.1;transl_table=11
WJ16_RS19530	1	NZ_CP013402.1 Burkholderia metallica strain FL-6-5-30-S1-D7 chromosome 3, complete sequence	ID=cds-WP_069258822.1;Parent=gene-WJ16_RS19530;Dbxref=GenBank:WP_069258822.1,GeneID:67906221;Name=WP_069258822.1;Ontology_term=GO:0006355,GO:0003677,GO:0003700;gbkey=CDS;go_function=DNA binding|0003677||IEA,DNA-binding transcription factor activity|0003700||IEA;go_process=regulation of DNA-templated transcription|0006355||IEA;inference=COORDINATES: similar to AA sequence:RefSeq:WP_012428356.1;loc…
WI408_RS24755	1	NZ_CP149354.1 Salmonella enterica subsp. enterica serovar Typhimurium strain Z1323HSL0078 plasmid pZ1323HSL0078-2, complete sequence	ID=cds-WP_425327176.1;Parent=gene-WI408_RS24755;Dbxref=GenBank:WP_425327176.1;Name=WP_425327176.1;Ontology_term=GO:0006353,GO:0006354,GO:0031564,GO:0032784;gbkey=CDS;gene=nusG;go_process=DNA-templated transcription termination|0006353||IEA,DNA-templated transcription elongation|0006354||IEA,transcription antitermination|0031564||IEA,regulation of DNA-templated transcription elongation|0032784||IE…
WHX56_RS20175	1	NZ_CP148753.1 Achromobacter veterisilvae strain AB1 chromosome, complete genome	ID=cds-WP_129244453.1;Parent=gene-WHX56_RS20175;Dbxref=GenBank:WP_129244453.1;Name=WP_129244453.1;gbkey=CDS;inference=COORDINATES: similar to AA sequence:RefSeq:WP_013393949.1;locus_tag=WHX56_RS20175;product=high-affinity branched-chain amino acid ABC transporter substrate-binding protein;protein_id=WP_129244453.1;transl_table=11
WEU32_RS09775	1	NZ_CP150796.1 Brevundimonas sp. BH3 chromosome, complete genome	ID=cds-WP_312812546.1;Parent=gene-WEU32_RS09775;Dbxref=GenBank:WP_312812546.1;Name=WP_312812546.1;gbkey=CDS;inference=COORDINATES: ab initio prediction:GeneMarkS-2+;locus_tag=WEU32_RS09775;product=hypothetical protein;protein_id=WP_312812546.1;transl_table=11
WDY80_RS20440	1	NZ_CP148027.1 Gordonia hongkongensis strain GlSt389 chromosome, complete genome	ID=cds-WP_005201328.1;Parent=gene-WDY80_RS20440;Dbxref=GenBank:WP_005201328.1;Name=WP_005201328.1;Ontology_term=GO:0003677;gbkey=CDS;go_function=DNA binding|0003677||IEA;inference=COORDINATES: similar to AA sequence:RefSeq:WP_005201328.1;locus_tag=WDY80_RS20440;product=TetR/AcrR family transcriptional regulator;protein_id=WP_005201328.1;transl_table=11
WDM69_RS06145	1	NZ_CP147511.1 Moraxella lincolnii strain 302605.3 chromosome, complete genome	ID=cds-WP_338755123.1;Parent=gene-WDM69_RS06145;Dbxref=GenBank:WP_338755123.1;Name=WP_338755123.1;Ontology_term=GO:0006810,GO:0015291;gbkey=CDS;go_function=secondary active transmembrane transporter activity|0015291||IEA;go_process=transport|0006810||IEA;inference=COORDINATES: protein motif:HMM:TIGR01352.1;locus_tag=WDM69_RS06145;product=TonB family protein;protein_id=WP_338755123.1;transl_table=…
WBJ53_RS10485	1	NZ_CP147518.1 Spirosoma sp. SC4-14 chromosome, complete genome	ID=cds-WP_338876056.1;Parent=gene-WBJ53_RS10485;Dbxref=GenBank:WP_338876056.1;Name=WP_338876056.1;gbkey=CDS;inference=COORDINATES: similar to AA sequence:RefSeq:WP_009283951.1;locus_tag=WBJ53_RS10485;product=DUF1345 domain-containing protein;protein_id=WP_338876056.1;transl_table=11
Vgang_RS10175	1	NZ_AP021869.1 Vibrio gangliei strain DSM 104291 chromosome 1, complete sequence	ID=cds-WP_157945981.1;Parent=gene-Vgang_RS10175;Dbxref=GenBank:WP_157945981.1;Name=WP_157945981.1;gbkey=CDS;inference=COORDINATES: ab initio prediction:GeneMarkS-2+;locus_tag=Vgang_RS10175;product=hypothetical protein;protein_id=WP_157945981.1;transl_table=11
VXK30_RS17045	1	NZ_CP142860.1 Caproiciproducens sp. CPB-2 chromosome, complete genome	ID=cds-WP_275715168.1;Parent=gene-VXK30_RS17045;Dbxref=GenBank:WP_275715168.1;Name=WP_275715168.1;Ontology_term=GO:0009847,GO:0003824;gbkey=CDS;gene=sleB;go_function=catalytic activity|0003824||IEA;go_process=spore germination|0009847||IEA;inference=COORDINATES: similar to AA sequence:RefSeq:WP_007488462.1;locus_tag=VXK30_RS17045;product=spore cortex-lytic enzyme;protein_id=WP_275715168.1;transl_…
VT85_RS23840	1	NZ_CP011273.1 Planctomyces sp. SH-PL62 chromosome, complete genome	ID=cds-WP_068420573.1;Parent=gene-VT85_RS23840;Dbxref=GenBank:WP_068420573.1;Name=WP_068420573.1;gbkey=CDS;inference=COORDINATES: similar to AA sequence:RefSeq:WP_015247229.1;locus_tag=VT85_RS23840;product=DUF1559 domain-containing protein;protein_id=WP_068420573.1;transl_table=11
VT85_RS01935	1	NZ_CP011273.1 Planctomyces sp. SH-PL62 chromosome, complete genome	ID=cds-WP_068421251.1;Parent=gene-VT85_RS01935;Dbxref=GenBank:WP_068421251.1;Name=WP_068421251.1;Ontology_term=GO:0005524,GO:0016887;gbkey=CDS;go_function=ATP binding|0005524||IEA,ATP hydrolysis activity|0016887||IEA;inference=COORDINATES: similar to AA sequence:RefSeq:WP_015246126.1;locus_tag=VT85_RS01935;product=AAA family ATPase;protein_id=WP_068421251.1;transl_table=11
VSU10_RS29435	1	NZ_CP142413.1 Klebsiella pneumoniae strain KC25-20925 plasmid pKC25-20925_3.6kb, complete sequence	ID=cds-WP_326913145.1;Parent=gene-VSU10_RS29435;Dbxref=GenBank:WP_326913145.1;Name=WP_326913145.1;gbkey=CDS;inference=COORDINATES: similar to AA sequence:RefSeq:WP_000739598.1;locus_tag=VSU10_RS29435;product=NERD domain-containing protein;protein_id=WP_326913145.1;transl_table=11
WM33_RS31835	1	NZ_CP013467.1 Burkholderia multivorans strain MSMB1640WGS chromosome 1, complete sequence	ID=cds-WP_081074299.1;Parent=gene-WM33_RS31835;Dbxref=GenBank:WP_081074299.1;Name=WP_081074299.1;gbkey=CDS;inference=COORDINATES: similar to AA sequence:RefSeq:WP_003262795.1;locus_tag=WM33_RS31835;product=type II toxin-antitoxin system RelB/DinJ family antitoxin;protein_id=WP_081074299.1;transl_table=11
WN982_RS07030	1	NZ_CP150900.1 Paraburkholderia sp. IMGN_8 strain SJ_3 chromosome 1, complete sequence	ID=cds-WP_341315020.1;Parent=gene-WN982_RS07030;Dbxref=GenBank:WP_341315020.1;Name=WP_341315020.1;gbkey=CDS;inference=COORDINATES: similar to AA sequence:RefSeq:WP_013588926.1;locus_tag=WN982_RS07030;product=hypothetical protein;protein_id=WP_341315020.1;transl_table=11
VPX56_RS00330	1	NZ_CP142124.1 Enterobacter wuhouensis strain AV1 chromosome, complete genome	ID=cds-WP_326469205.1;Parent=gene-VPX56_RS00330;Dbxref=GenBank:WP_326469205.1;Name=WP_326469205.1;gbkey=CDS;gene=nlpA;inference=COORDINATES: similar to AA sequence:RefSeq:WP_014830078.1;locus_tag=VPX56_RS00330;product=lipoprotein NlpA;protein_id=WP_326469205.1;transl_table=11
WS51_RS28265	1	NZ_CP013367.1 Burkholderia territorii strain RF8-non-BP5 chromosome 3, complete sequence	ID=cds-WP_155773630.1;Parent=gene-WS51_RS28265;Dbxref=GenBank:WP_155773630.1,GeneID:46202140;Name=WP_155773630.1;gbkey=CDS;inference=COORDINATES: ab initio prediction:GeneMarkS-2+;locus_tag=WS51_RS28265;product=hypothetical protein;protein_id=WP_155773630.1;transl_table=11
skT53_RS13265	1	NZ_AP023366.1 Effusibacillus dendaii strain skT53 chromosome, complete genome	ID=cds-WP_200757771.1;Parent=gene-skT53_RS13265;Dbxref=GenBank:WP_200757771.1;Name=WP_200757771.1;gbkey=CDS;inference=COORDINATES: protein motif:HMM:TIGR00254.1;locus_tag=skT53_RS13265;product=GGDEF domain-containing protein;protein_id=WP_200757771.1;transl_table=11
myaer102_RS09540	1	NZ_AP019314.1 Microcystis viridis NIES-102 chromosome, complete genome	ID=cds-WP_232023819.1;Parent=gene-myaer102_RS09540;Dbxref=GenBank:WP_232023819.1;Name=WP_232023819.1;Ontology_term=GO:0004803;gbkey=CDS;go_function=transposase activity|0004803||IEA;inference=COORDINATES: similar to AA sequence:RefSeq:WP_012264869.1;locus_tag=myaer102_RS09540;product=IS4 family transposase;protein_id=WP_232023819.1;transl_table=11
miv_RS33875	1	NZ_AP024145.1 Methylobacterium indicum strain VL1 chromosome, complete genome	ID=cds-WP_425312998.1;Parent=gene-miv_RS33875;Dbxref=GenBank:WP_425312998.1;Name=WP_425312998.1;Ontology_term=GO:0005886;gbkey=CDS;go_component=plasma membrane|0005886||IEA;inference=COORDINATES: protein motif:HMM:NF019301.6;locus_tag=miv_RS33875;product=DoxX family protein;protein_id=WP_425312998.1;transl_table=11
hmeg3_RS11705	1	NZ_CP022736.1 Herbaspirillum sp. meg3 chromosome, complete genome	ID=cds-WP_094563873.1;Parent=gene-hmeg3_RS11705;Dbxref=GenBank:WP_094563873.1;Name=WP_094563873.1;gbkey=CDS;inference=COORDINATES: similar to AA sequence:RefSeq:WP_007875854.1;locus_tag=hmeg3_RS11705;product=YcjF family protein;protein_id=WP_094563873.1;transl_table=11
dnm_RS21720	1	NZ_CP061800.1 Desulfonema magnum strain 4be13 chromosome, complete genome	ID=cds-WP_207678992.1;Parent=gene-dnm_RS21720;Dbxref=GenBank:WP_207678992.1;Name=WP_207678992.1;gbkey=CDS;inference=COORDINATES: protein motif:HMM:NF012774.4;locus_tag=dnm_RS21720;product=thermonuclease family protein;protein_id=WP_207678992.1;transl_table=11
ZYMOP_RS03370	1	NC_015709.1 Zymomonas mobilis subsp. pomaceae ATCC 29192, complete sequence	ID=cds-WP_013933956.1;Parent=gene-ZYMOP_RS03370;Dbxref=GenBank:WP_013933956.1;Name=WP_013933956.1;gbkey=CDS;inference=COORDINATES: similar to AA sequence:RefSeq:WP_013933956.1;locus_tag=ZYMOP_RS03370;product=pyridoxal phosphate-dependent aminotransferase;protein_id=WP_013933956.1;transl_table=11
ZBT109_RS12495	1	NZ_AP018933.1 Zymobacter palmae strain IAM14233 chromosome, complete genome	ID=cds-WP_051523760.1;Parent=gene-ZBT109_RS12495;Dbxref=GenBank:WP_051523760.1;Name=WP_051523760.1;Ontology_term=GO:0015103,GO:0016020;gbkey=CDS;go_component=membrane|0016020||IEA;go_function=inorganic anion transmembrane transporter activity|0015103||IEA;inference=COORDINATES: protein motif:HMM:NF013109.5;locus_tag=ZBT109_RS12495;product=SulP family inorganic anion transporter;protein_id=WP_0515…
ZBT109_RS05445	1	NZ_AP018933.1 Zymobacter palmae strain IAM14233 chromosome, complete genome	ID=cds-WP_197714371.1;Parent=gene-ZBT109_RS05445;Dbxref=GenBank:WP_197714371.1;Name=WP_197714371.1;gbkey=CDS;inference=COORDINATES: ab initio prediction:GeneMarkS-2+;locus_tag=ZBT109_RS05445;product=hypothetical protein;protein_id=WP_197714371.1;transl_table=11
YQ44_RS21095	1	NZ_CP011319.1 Janthinobacterium sp. 1_2014MBL_MicDiv chromosome, complete genome	ID=cds-WP_156894938.1;Parent=gene-YQ44_RS21095;Dbxref=GenBank:WP_156894938.1;Name=WP_156894938.1;gbkey=CDS;inference=COORDINATES: ab initio prediction:GeneMarkS-2+;locus_tag=YQ44_RS21095;product=hypothetical protein;protein_id=WP_156894938.1;transl_table=11
Y958_RS08430	1	NZ_CP022110.1 Nitrospirillum viridazoti CBAmc chromosome 1, complete sequence	ID=cds-WP_088871648.1;Parent=gene-Y958_RS08430;Dbxref=GenBank:WP_088871648.1;Name=WP_088871648.1;Ontology_term=GO:0006935,GO:0007165,GO:0004888,GO:0016020,GO:0098561;gbkey=CDS;go_component=membrane|0016020||IEA,methyl accepting chemotaxis protein complex|0098561||IEA;go_function=transmembrane signaling receptor activity|0004888||IEA;go_process=chemotaxis|0006935||IEA,signal transduction|0007165||…
XB05_RS00100	1	NZ_CP011256.1 Xanthomonas arboricola strain 17 chromosome, complete genome	ID=cds-WP_046341922.1;Parent=gene-XB05_RS00100;Dbxref=GenBank:WP_046341922.1;Name=WP_046341922.1;gbkey=CDS;inference=COORDINATES: ab initio prediction:GeneMarkS-2+;locus_tag=XB05_RS00100;product=hypothetical protein;protein_id=WP_046341922.1;transl_table=11
X792_RS00450	1	NZ_CP006949.1 Dehalococcoides mccartyi CG1 chromosome, complete genome	ID=cds-WP_041330369.1;Parent=gene-X792_RS00450;Dbxref=GenBank:WP_041330369.1;Name=WP_041330369.1;Ontology_term=GO:0006355,GO:0003700;gbkey=CDS;go_function=DNA-binding transcription factor activity|0003700||IEA;go_process=regulation of DNA-templated transcription|0006355||IEA;inference=COORDINATES: protein motif:HMM:NF047172.2;locus_tag=X792_RS00450;product=MarR family winged helix-turn-helix tran…
WS78_RS35100	1	NZ_CP013419.1 Burkholderia savannae strain MSMB266 plasmid pMSMB0266, complete sequence	ID=cds-WP_226377342.1;Parent=gene-WS78_RS35100;Dbxref=GenBank:WP_226377342.1;Name=WP_226377342.1;gbkey=CDS;inference=COORDINATES: protein motif:HMM:NF012698.5;locus_tag=WS78_RS35100;product=winged helix-turn-helix domain-containing protein;protein_id=WP_226377342.1;transl_table=11
WS71_RS25445	1	NZ_CP013389.1 Burkholderia mayonis strain BDU8 chromosome 1, complete sequence	ID=cds-WP_108027000.1;Parent=gene-WS71_RS25445;Dbxref=GenBank:WP_108027000.1;Name=WP_108027000.1;Ontology_term=GO:0030254,GO:0030257;gbkey=CDS;go_component=type III protein secretion system complex|0030257||IEA;go_process=protein secretion by the type III secretion system|0030254||IEA;inference=COORDINATES: similar to AA sequence:RefSeq:WP_004528825.1;locus_tag=WS71_RS25445;product=PrgH/EprH fami…
WS57_RS05095	1	NZ_CP013377.1 Burkholderia pseudomultivorans strain SUB-INT23-BP2 chromosome 2, complete sequence	ID=cds-WP_059517419.1;Parent=gene-WS57_RS05095;Dbxref=GenBank:WP_059517419.1;Name=WP_059517419.1;gbkey=CDS;inference=COORDINATES: similar to AA sequence:RefSeq:WP_012366250.1;locus_tag=WS57_RS05095;product=peptidoglycan DD-metalloendopeptidase family protein;protein_id=WP_059517419.1;transl_table=11
VRB69_RS13325	1	NZ_CP142293.1 Erwinia aphidicola strain B10_7 chromosome, complete genome	ID=cds-WP_338501371.1;Parent=gene-VRB69_RS13325;Dbxref=GenBank:WP_338501371.1;Name=WP_338501371.1;gbkey=CDS;inference=COORDINATES: ab initio prediction:GeneMarkS-2+;locus_tag=VRB69_RS13325;product=hypothetical protein;protein_id=WP_338501371.1;transl_table=11
VPH48_RS24435	1	NZ_CP142041.1 Pseudomonas veronii strain T1 chromosome, complete genome	ID=cds-WP_324741478.1;Parent=gene-VPH48_RS24435;Dbxref=GenBank:WP_324741478.1;Name=WP_324741478.1;gbkey=CDS;inference=COORDINATES: ab initio prediction:GeneMarkS-2+;locus_tag=VPH48_RS24435;product=hypothetical protein;protein_id=WP_324741478.1;transl_table=11
SPIRS_RS02730	1	NC_014364.1 Sediminispirochaeta smaragdinae DSM 11293, complete sequence	ID=cds-WP_013253148.1;Parent=gene-SPIRS_RS02730;Dbxref=GenBank:WP_013253148.1;Name=WP_013253148.1;Ontology_term=GO:0055085,GO:0022857,GO:0016020;gbkey=CDS;go_component=membrane|0016020||IEA;go_function=transmembrane transporter activity|0022857||IEA;go_process=transmembrane transport|0055085||IEA;inference=COORDINATES: similar to AA sequence:RefSeq:WP_013253148.1;locus_tag=SPIRS_RS02730;product=D…
Thiosp_RS05715	1	NZ_CP121473.1 Thiorhodovibrio litoralis strain 06511 chromosome, complete genome	ID=cds-WP_201068479.1;Parent=gene-Thiosp_RS05715;Dbxref=GenBank:WP_201068479.1;Name=WP_201068479.1;Ontology_term=GO:0016020;gbkey=CDS;go_component=membrane|0016020||IEA;inference=COORDINATES: protein motif:HMM:TIGR01414.1;locus_tag=Thiosp_RS05715;product=autotransporter outer membrane beta-barrel domain-containing protein;protein_id=WP_201068479.1;transl_table=11
TTER_RS00570	1	NC_013525.1 Thermobaculum terrenum ATCC BAA-798 chromosome 1, complete sequence	ID=cds-WP_041424288.1;Parent=gene-TTER_RS00570;Dbxref=GenBank:WP_041424288.1;Name=WP_041424288.1;Ontology_term=GO:0006352,GO:0006355,GO:0003677,GO:0003700,GO:0016987;gbkey=CDS;go_function=DNA binding|0003677||IEA,DNA-binding transcription factor activity|0003700||IEA,sigma factor activity|0016987||IEA;go_process=DNA-templated transcription initiation|0006352||IEA,regulation of DNA-templated trans…
TSH58p_RS33330	1	NZ_CP022367.1 Azospirillum sp. TSH58 plasmid TSH58_p02, complete sequence	ID=cds-WP_146205999.1;Parent=gene-TSH58p_RS33330;Dbxref=GenBank:WP_146205999.1;Name=WP_146205999.1;gbkey=CDS;inference=COORDINATES: ab initio prediction:GeneMarkS-2+;locus_tag=TSH58p_RS33330;product=hypothetical protein;protein_id=WP_146205999.1;transl_table=11
TMZ1T_RS06120	1	NC_011662.2 Thauera aminoaromatica, complete sequence	ID=cds-WP_004321249.1;Parent=gene-TMZ1T_RS06120;Dbxref=GenBank:WP_004321249.1;Name=WP_004321249.1;gbkey=CDS;gene=clpS;inference=COORDINATES: similar to AA sequence:RefSeq:WP_004335527.1;locus_tag=TMZ1T_RS06120;product=ATP-dependent Clp protease adapter ClpS;protein_id=WP_004321249.1;transl_table=11
TH61_RS12700	1	NZ_CP010776.1 Rufibacter sp. DG15C chromosome, complete genome	ID=cds-WP_066509927.1;Parent=gene-TH61_RS12700;Dbxref=GenBank:WP_066509927.1;Name=WP_066509927.1;Ontology_term=GO:0006744,GO:0032259,GO:0008425,GO:0061542,GO:0102208;gbkey=CDS;go_function=2-polyprenyl-6-methoxy-1%2C4-benzoquinone methyltransferase activity|0008425||IEA,3-demethylubiquinol-n 3-O-methyltransferase activity|0061542||IEA,2-polyprenyl-6-hydroxyphenol methylase activity|0102208||IEA;go…
TFU_RS16050	1	NC_007333.1 Thermobifida fusca YX, complete sequence	ID=cds-WP_011291784.1;Parent=gene-TFU_RS16050;Dbxref=GenBank:WP_011291784.1;Name=WP_011291784.1;gbkey=CDS;inference=COORDINATES: protein motif:HMM:NF037202.5;locus_tag=TFU_RS16050;product=type ISP restriction/modification enzyme;protein_id=WP_011291784.1;transl_table=11
TAN611_RS19545	1	NZ_LR994655.1 Serratia sp. Tan611 isolate Serratia sp. Tan611 chromosome Tan611, complete sequence	ID=cds-WP_203066896.1;Parent=gene-TAN611_RS19545;Dbxref=GenBank:WP_203066896.1;Name=WP_203066896.1;gbkey=CDS;inference=COORDINATES: similar to AA sequence:RefSeq:WP_009092951.1;locus_tag=TAN611_RS19545;product=cholesterol oxidase substrate-binding domain-containing protein;protein_id=WP_203066896.1;transl_table=11
T8K17_RS22830	1	NZ_CP139715.1 Thalassobaculum sp. OXR-137 chromosome, complete genome	ID=cds-WP_322332035.1;Parent=gene-T8K17_RS22830;Dbxref=GenBank:WP_322332035.1;Name=WP_322332035.1;gbkey=CDS;inference=COORDINATES: ab initio prediction:GeneMarkS-2+;locus_tag=T8K17_RS22830;product=hypothetical protein;protein_id=WP_322332035.1;transl_table=11
T8K17_RS08600	1	NZ_CP139715.1 Thalassobaculum sp. OXR-137 chromosome, complete genome	ID=cds-WP_322334089.1;Parent=gene-T8K17_RS08600;Dbxref=GenBank:WP_322334089.1;Name=WP_322334089.1;gbkey=CDS;inference=COORDINATES: ab initio prediction:GeneMarkS-2+;locus_tag=T8K17_RS08600;product=hypothetical protein;protein_id=WP_322334089.1;transl_table=11
SWOL_RS10965	1	NC_008346.1 Syntrophomonas wolfei subsp. wolfei str. Goettingen G311, complete sequence	ID=cds-WP_011641503.1;Parent=gene-SWOL_RS10965;Dbxref=GenBank:WP_011641503.1;Name=WP_011641503.1;gbkey=CDS;inference=COORDINATES: ab initio prediction:GeneMarkS-2+;locus_tag=SWOL_RS10965;product=hypothetical protein;protein_id=WP_011641503.1;transl_table=11
STSP2_RS06375	1	NZ_CP019791.1 Anaerohalosphaera lusitana strain ST-NAGAB-D1 chromosome, complete genome	ID=cds-WP_146660931.1;Parent=gene-STSP2_RS06375;Dbxref=GenBank:WP_146660931.1;Name=WP_146660931.1;Ontology_term=GO:0009306,GO:0005524,GO:0016887,GO:0016020;gbkey=CDS;go_component=membrane|0016020||IEA;go_function=ATP binding|0005524||IEA,ATP hydrolysis activity|0016887||IEA;go_process=protein secretion|0009306||IEA;inference=COORDINATES: similar to AA sequence:RefSeq:WP_007289134.1;locus_tag=STSP…
SRRS_RS19120	1	NZ_CP156925.1 Sporomusa rhizae strain DSM 16652 chromosome, complete genome	ID=cds-WP_371362764.1;Parent=gene-SRRS_RS19120;Dbxref=GenBank:WP_371362764.1;Name=WP_371362764.1;gbkey=CDS;inference=COORDINATES: protein motif:HMM:NF012301.5;locus_tag=SRRS_RS19120;product=response regulator;protein_id=WP_371362764.1;transl_table=11
SRB521_RS06880	1	NZ_CP011524.1 Intestinimonas butyriciproducens strain SRB-521-5-I chromosome, complete genome	ID=cds-WP_075704060.1;Parent=gene-SRB521_RS06880;Dbxref=GenBank:WP_075704060.1,GeneID:93228981;Name=WP_075704060.1;Ontology_term=GO:0006355,GO:0003677,GO:0003700;gbkey=CDS;go_function=DNA binding|0003677||IEA,DNA-binding transcription factor activity|0003700||IEA;go_process=regulation of DNA-templated transcription|0006355||IEA;inference=COORDINATES: protein motif:HMM:NF012655.6;locus_tag=SRB521_…
SRB521_RS02005	1	NZ_CP011524.1 Intestinimonas butyriciproducens strain SRB-521-5-I chromosome, complete genome	ID=cds-WP_116721467.1;Parent=gene-SRB521_RS02005;Dbxref=GenBank:WP_116721467.1,GeneID:93228038;Name=WP_116721467.1;gbkey=CDS;inference=COORDINATES: similar to AA sequence:RefSeq:WP_003501972.1;locus_tag=SRB521_RS02005;product=SLOG family protein;protein_id=WP_116721467.1;transl_table=11
SPTER_RS03020	1	NZ_CP036259.1 Sporomusa termitida strain DSM 4440 chromosome, complete genome	ID=cds-WP_144348995.1;Parent=gene-SPTER_RS03020;Dbxref=GenBank:WP_144348995.1;Name=WP_144348995.1;gbkey=CDS;inference=COORDINATES: ab initio prediction:GeneMarkS-2+;locus_tag=SPTER_RS03020;product=hypothetical protein;protein_id=WP_144348995.1;transl_table=11
SPTER_RS02710	1	NZ_CP036259.1 Sporomusa termitida strain DSM 4440 chromosome, complete genome	ID=cds-WP_211367410.1;Parent=gene-SPTER_RS02710;Dbxref=GenBank:WP_211367410.1;Name=WP_211367410.1;gbkey=CDS;inference=COORDINATES: protein motif:HMM:NF006050.0;locus_tag=SPTER_RS02710;product=threonine synthase;protein_id=WP_211367410.1;transl_table=11
TX72_RS13735	1	NC_005070.1 Parasynechococcus marenigrum WH 8102, complete sequence	ID=cds-WP_148228748.1;Parent=gene-TX72_RS13735;Dbxref=GenBank:WP_148228748.1;Name=WP_148228748.1;gbkey=CDS;inference=COORDINATES: ab initio prediction:GeneMarkS-2+;locus_tag=TX72_RS13735;product=hypothetical protein;protein_id=WP_148228748.1;transl_table=11
U0004_RS19035	1	NZ_CP139976.1 Janthinobacterium lividum strain HAMBI_1919 chromosome, complete genome	ID=cds-WP_081345712.1;Parent=gene-U0004_RS19035;Dbxref=GenBank:WP_081345712.1;Name=WP_081345712.1;gbkey=CDS;inference=COORDINATES: protein motif:HMM:NF019153.5;locus_tag=U0004_RS19035;product=TraI domain-containing protein;protein_id=WP_081345712.1;transl_table=11
VCASEI_RS14975	1	NZ_AP018681.1 Vibrio casei strain DSM 22364 chromosome 2, complete sequence	ID=cds-WP_086961385.1;Parent=gene-VCASEI_RS14975;Dbxref=GenBank:WP_086961385.1;Name=WP_086961385.1;gbkey=CDS;inference=COORDINATES: similar to AA sequence:RefSeq:WP_017025729.1;locus_tag=VCASEI_RS14975;product=hypothetical protein;protein_id=WP_086961385.1;transl_table=11
U0004_RS20195	1	NZ_CP139976.1 Janthinobacterium lividum strain HAMBI_1919 chromosome, complete genome	ID=cds-WP_167468684.1;Parent=gene-U0004_RS20195;Dbxref=GenBank:WP_167468684.1;Name=WP_167468684.1;gbkey=CDS;inference=COORDINATES: protein motif:HMM:NF013508.5;locus_tag=U0004_RS20195;product=DUF11 domain-containing protein;protein_id=WP_167468684.1;transl_table=11
V9W64_RS05890	1	NZ_CP146598.1 Neisseria leonii strain 51.81 chromosome, complete genome	ID=cds-WP_274585784.1;Parent=gene-V9W64_RS05890;Dbxref=GenBank:WP_274585784.1;Name=WP_274585784.1;gbkey=CDS;inference=COORDINATES: similar to AA sequence:RefSeq:WP_004283070.1;locus_tag=V9W64_RS05890;product=Imm42 family immunity protein;protein_id=WP_274585784.1;transl_table=11
V8Z79_RS15315	1	NZ_CP146254.1 Pantoea dispersa strain MLY101 chromosome, complete genome	ID=cds-WP_338670480.1;Parent=gene-V8Z79_RS15315;Dbxref=GenBank:WP_338670480.1;Name=WP_338670480.1;gbkey=CDS;inference=COORDINATES: protein motif:HMM:NF024573.6;locus_tag=V8Z79_RS15315;product=AAA family ATPase;protein_id=WP_338670480.1;transl_table=11
V8J88_RS15650	1	NZ_CP147776.1 Massilia sp. W12 chromosome, complete genome	ID=cds-WP_338845125.1;Parent=gene-V8J88_RS15650;Dbxref=GenBank:WP_338845125.1;Name=WP_338845125.1;Ontology_term=GO:0007155,GO:0009289;gbkey=CDS;go_component=pilus|0009289||IEA;go_process=cell adhesion|0007155||IEA;inference=COORDINATES: similar to AA sequence:RefSeq:WP_017879357.1;locus_tag=V8J88_RS15650;product=pilin;protein_id=WP_338845125.1;transl_table=11
V8J11_RS07155	1	NZ_CP146988.1 Streptomyces hygroscopicus subsp. hygroscopicus strain DSM 41954 chromosome, complete genome	ID=cds-WP_060943167.1;Parent=gene-V8J11_RS07155;Dbxref=GenBank:WP_060943167.1,GeneID:89481512;Name=WP_060943167.1;gbkey=CDS;inference=COORDINATES: similar to AA sequence:RefSeq:WP_014151974.1;locus_tag=V8J11_RS07155;product=RidA family protein;protein_id=WP_060943167.1;transl_table=11
V6622_RS11745	1	NZ_CP145801.1 Raoultella terrigena strain RT01-5M1 chromosome, complete genome	ID=cds-WP_406671750.1;Parent=gene-V6622_RS11745;Dbxref=GenBank:WP_406671750.1;Name=WP_406671750.1;gbkey=CDS;inference=COORDINATES: similar to AA sequence:RefSeq:WP_006178356.1;locus_tag=V6622_RS11745;product=ChaN family lipoprotein;protein_id=WP_406671750.1;transl_table=11
V3C20_RS10230	1	NZ_CP143889.1 Akkermansia sp. RCC_12PD chromosome, complete genome	ID=cds-WP_330935370.1;Parent=gene-V3C20_RS10230;Dbxref=GenBank:WP_330935370.1;Name=WP_330935370.1;gbkey=CDS;inference=COORDINATES: ab initio prediction:GeneMarkS-2+;locus_tag=V3C20_RS10230;product=hypothetical protein;protein_id=WP_330935370.1;transl_table=11
V1603_RS11630	1	NZ_CP143680.1 Enterobacter sp. ECC-219 chromosome, complete genome	ID=cds-WP_395313954.1;Parent=gene-V1603_RS11630;Dbxref=GenBank:WP_395313954.1;Name=WP_395313954.1;gbkey=CDS;inference=COORDINATES: ab initio prediction:GeneMarkS-2+;locus_tag=V1603_RS11630;product=hypothetical protein;protein_id=WP_395313954.1;transl_table=11
V1599_RS05585	1	NZ_CP143776.1 Enterobacter sp. ECC-175 chromosome, complete genome	ID=cds-WP_395301158.1;Parent=gene-V1599_RS05585;Dbxref=GenBank:WP_395301158.1;Name=WP_395301158.1;Ontology_term=GO:0003677,GO:0005524,GO:0016787;gbkey=CDS;go_function=DNA binding|0003677||IEA,ATP binding|0005524||IEA,hydrolase activity|0016787||IEA;inference=COORDINATES: protein motif:HMM:NF037510.5;locus_tag=V1599_RS05585;product=DEAD/DEAH box helicase family protein;protein_id=WP_395301158.1;tr…
UMN179_RS05210	1	NC_015460.1 Gallibacterium anatis UMN179, complete sequence	ID=cds-WP_013745845.1;Parent=gene-UMN179_RS05210;Dbxref=GenBank:WP_013745845.1;Name=WP_013745845.1;gbkey=CDS;inference=COORDINATES: similar to AA sequence:RefSeq:WP_013745596.1;locus_tag=UMN179_RS05210;product=hypothetical protein;protein_id=WP_013745845.1;transl_table=11
UCCLBBS124_RS07020	1	NZ_CP031169.1 Levilactobacillus brevis strain UCCLBBS124 chromosome, complete genome	ID=cds-WP_139565998.1;Parent=gene-UCCLBBS124_RS07020;Dbxref=GenBank:WP_139565998.1;Name=WP_139565998.1;gbkey=CDS;inference=COORDINATES: similar to AA sequence:RefSeq:WP_010740096.1;locus_tag=UCCLBBS124_RS07020;product=hypothetical protein;protein_id=WP_139565998.1;transl_table=11
U9O48_RS02525	1	NZ_CP141606.1 Lelliottia sp. JS-SCA-14 chromosome, complete genome	ID=cds-WP_285153581.1;Parent=gene-U9O48_RS02525;Dbxref=GenBank:WP_285153581.1;Name=WP_285153581.1;Ontology_term=GO:0019854,GO:0030145,GO:0035460;gbkey=CDS;gene=ulaG;go_function=manganese ion binding|0030145||IEA,L-ascorbate 6-phosphate lactonase activity|0035460||IEA;go_process=L-ascorbic acid catabolic process|0019854||IEA;inference=COORDINATES: similar to AA sequence:RefSeq:WP_003856017.1;locus…
U9988_RS06295	1	NZ_CP142723.1 Pseudomonas aeruginosa strain LXZ1 chromosome, complete genome	ID=cds-WP_023102885.1;Parent=gene-U9988_RS06295;Dbxref=GenBank:WP_023102885.1;Name=WP_023102885.1;Ontology_term=GO:0016747;gbkey=CDS;go_function=acyltransferase activity%2C transferring groups other than amino-acyl groups|0016747||IEA;inference=COORDINATES: protein motif:HMM:NF013884.5;locus_tag=U9988_RS06295;product=acyltransferase family protein;protein_id=WP_023102885.1;transl_table=11
U8Q02_RS38955	1	NZ_CP140867.1 Rhizobium leguminosarum strain TP16 plasmid pRlX5, complete sequence	ID=cds-WP_327211203.1;Parent=gene-U8Q02_RS38955;Dbxref=GenBank:WP_327211203.1;Name=WP_327211203.1;gbkey=CDS;inference=COORDINATES: protein motif:HMM:NF046147.1;locus_tag=U8Q02_RS38955;product=N-acyl amino acid synthase FeeM domain-containing protein;protein_id=WP_327211203.1;transl_table=11
U8Q02_RS04380	1	NZ_CP140862.1 Rhizobium leguminosarum strain TP16 chromosome, complete genome	ID=cds-WP_113544361.1;Parent=gene-U8Q02_RS04380;Dbxref=GenBank:WP_113544361.1;Name=WP_113544361.1;gbkey=CDS;inference=COORDINATES: similar to AA sequence:RefSeq:WP_011650524.1;locus_tag=U8Q02_RS04380;product=nucleotidyltransferase and HEPN domain-containing protein;protein_id=WP_113544361.1;transl_table=11
U7Z10_RS27610	1	NZ_CP141663.1 Klebsiella pneumoniae strain KPN708696 plasmid pK708696-2, complete sequence	ID=cds-WP_324657875.1;Parent=gene-U7Z10_RS27610;Dbxref=GenBank:WP_324657875.1;Name=WP_324657875.1;gbkey=CDS;inference=COORDINATES: ab initio prediction:GeneMarkS-2+;locus_tag=U7Z10_RS27610;product=hypothetical protein;protein_id=WP_324657875.1;transl_table=11
QN315_RS05065	1	NZ_CP127015.1 Nguyenibacter sp. L1 chromosome, complete genome	ID=cds-WP_323991812.1;Parent=gene-QN315_RS05065;Dbxref=GenBank:WP_323991812.1;Name=WP_323991812.1;gbkey=CDS;inference=COORDINATES: protein motif:HMM:NF023737.5;locus_tag=QN315_RS05065;product=sugar dehydrogenase complex small subunit;protein_id=WP_323991812.1;transl_table=11
QN315_RS04740	1	NZ_CP127015.1 Nguyenibacter sp. L1 chromosome, complete genome	ID=cds-WP_323991731.1;Parent=gene-QN315_RS04740;Dbxref=GenBank:WP_323991731.1;Name=WP_323991731.1;gbkey=CDS;inference=COORDINATES: similar to AA sequence:RefSeq:WP_012222506.1;locus_tag=QN315_RS04740;product=hypothetical protein;protein_id=WP_323991731.1;transl_table=11
QMY54_RS25010	1	NZ_CP125986.1 Pseudomonas rhodesiae strain 3.8 chromosome, complete genome	ID=cds-WP_284184842.1;Parent=gene-QMY54_RS25010;Dbxref=GenBank:WP_284184842.1;Name=WP_284184842.1;gbkey=CDS;inference=COORDINATES: ab initio prediction:GeneMarkS-2+;locus_tag=QMY54_RS25010;product=hypothetical protein;protein_id=WP_284184842.1;transl_table=11
OF380_RS18520	1	NZ_CP107532.1 Methylobacterium flocculans strain FF17 chromosome, complete genome	ID=cds-WP_264046528.1;Parent=gene-OF380_RS18520;Dbxref=GenBank:WP_264046528.1;Name=WP_264046528.1;Ontology_term=GO:0043546;gbkey=CDS;go_function=molybdopterin cofactor binding|0043546||IEA;inference=COORDINATES: similar to AA sequence:RefSeq:WP_007609517.1;locus_tag=OF380_RS18520;product=xanthine dehydrogenase family protein molybdopterin-binding subunit;protein_id=WP_264046528.1;transl_table=11
OEA_RS31255	1	NZ_CP032530.1 Priestia megaterium NCT-2 plasmid pNCT2_2, complete sequence	ID=cds-WP_016766621.1;Parent=gene-OEA_RS31255;Dbxref=GenBank:WP_016766621.1;Name=WP_016766621.1;gbkey=CDS;inference=COORDINATES: similar to AA sequence:RefSeq:WP_016766621.1;locus_tag=OEA_RS31255;product=hypothetical protein;protein_id=WP_016766621.1;transl_table=11
OE104_RS14820	1	NZ_CP106878.1 Fervidibacillus albus strain MEBiC13591 chromosome, complete genome	ID=cds-WP_275417544.1;Parent=gene-OE104_RS14820;Dbxref=GenBank:WP_275417544.1;Name=WP_275417544.1;Ontology_term=GO:0008643,GO:0009401,GO:0016310,GO:0016301,GO:1902495;gbkey=CDS;go_component=transmembrane transporter complex|1902495||IEA;go_function=kinase activity|0016301||IEA;go_process=carbohydrate transport|0008643||IEA,phosphoenolpyruvate-dependent sugar phosphotransferase system|0009401||IEA…
OCV39_RS05070	1	NZ_AP025472.1 Vibrio cortegadensis strain CECT 7227 chromosome 1, complete sequence	ID=cds-WP_261889148.1;Parent=gene-OCV39_RS05070;Dbxref=GenBank:WP_261889148.1;Name=WP_261889148.1;gbkey=CDS;inference=COORDINATES: similar to AA sequence:RefSeq:WP_009848142.1;locus_tag=OCV39_RS05070;product=Flp family type IVb pilin;protein_id=WP_261889148.1;transl_table=11
OCU87_RS22445	1	NZ_AP024851.1 Photobacterium sanguinicancri strain CECT 7579 chromosome 2, complete sequence	ID=cds-WP_261858557.1;Parent=gene-OCU87_RS22445;Dbxref=GenBank:WP_261858557.1;Name=WP_261858557.1;gbkey=CDS;inference=COORDINATES: ab initio prediction:GeneMarkS-2+;locus_tag=OCU87_RS22445;product=hypothetical protein;protein_id=WP_261858557.1;transl_table=11
OCU74_RS14705	1	NZ_AP024883.1 Vibrio mangrovi strain CECT 7927 chromosome 1, complete sequence	ID=cds-WP_087482246.1;Parent=gene-OCU74_RS14705;Dbxref=GenBank:WP_087482246.1;Name=WP_087482246.1;Ontology_term=GO:0006526,GO:0019213;gbkey=CDS;gene=argE;go_function=deacetylase activity|0019213||IEA;go_process=arginine biosynthetic process|0006526||IEA;inference=COORDINATES: similar to AA sequence:RefSeq:WP_019827349.1;locus_tag=OCU74_RS14705;product=acetylornithine deacetylase;protein_id=WP_087…
OCU56_RS02685	1	NZ_AP024900.1 Vibrio rarus strain LMG 23674 chromosome 1, complete sequence	ID=cds-WP_261874035.1;Parent=gene-OCU56_RS02685;Dbxref=GenBank:WP_261874035.1;Name=WP_261874035.1;Ontology_term=GO:0008754,GO:0016020;gbkey=CDS;go_component=membrane|0016020||IEA;go_function=O antigen ligase activity|0008754||IEA;inference=COORDINATES: protein motif:HMM:NF016800.5;locus_tag=OCU56_RS02685;product=O-antigen ligase;protein_id=WP_261874035.1;transl_table=11
OCT51_RS21780	1	NZ_CP107009.1 Halomonas sp. LR3S48 chromosome, complete genome	ID=cds-WP_263581858.1;Parent=gene-OCT51_RS21780;Dbxref=GenBank:WP_263581858.1;Name=WP_263581858.1;Ontology_term=GO:0006281,GO:0035870,GO:0036222;gbkey=CDS;gene=rdgB;go_function=dITP diphosphatase activity|0035870||IEA,XTP diphosphatase activity|0036222||IEA;go_process=DNA repair|0006281||IEA;inference=COORDINATES: similar to AA sequence:RefSeq:WP_019019271.1;locus_tag=OCT51_RS21780;product=RdgB/H…
OAN307_RS25500	1	NC_020911.1 Octadecabacter antarcticus 307, complete sequence	ID=cds-WP_015500925.1;Parent=gene-OAN307_RS25500;Dbxref=GenBank:WP_015500925.1;Name=WP_015500925.1;gbkey=CDS;inference=COORDINATES: similar to AA sequence:RefSeq:WP_015500925.1;locus_tag=OAN307_RS25500;product=BLUF domain-containing protein;protein_id=WP_015500925.1;transl_table=11
OA858_RS24670	1	NZ_CP112877.1 Pseudanabaena galeata CCNP1313 plasmid pPg_03, complete sequence	ID=cds-WP_281009881.1;Parent=gene-OA858_RS24670;Dbxref=GenBank:WP_281009881.1;Name=WP_281009881.1;gbkey=CDS;inference=COORDINATES: similar to AA sequence:RefSeq:WP_015161171.1;locus_tag=OA858_RS24670;product=Nif11-like leader peptide family natural product precursor;protein_id=WP_281009881.1;transl_table=11
O9Z63_RS12390	1	NZ_CP115396.1 Hymenobacter yonginensis strain KCTC 22745 chromosome, complete genome	ID=cds-WP_270125539.1;Parent=gene-O9Z63_RS12390;Dbxref=GenBank:WP_270125539.1;Name=WP_270125539.1;gbkey=CDS;inference=COORDINATES: ab initio prediction:GeneMarkS-2+;locus_tag=O9Z63_RS12390;product=hypothetical protein;protein_id=WP_270125539.1;transl_table=11
O77CONTIG1_RS07420	1	NZ_AP017367.1 Leptolyngbya sp. O-77 chromosome, complete genome	ID=cds-WP_068509357.1;Parent=gene-O77CONTIG1_RS07420;Dbxref=GenBank:WP_068509357.1;Name=WP_068509357.1;gbkey=CDS;inference=COORDINATES: similar to AA sequence:RefSeq:WP_008318544.1;locus_tag=O77CONTIG1_RS07420;product=glycosyltransferase family 2 protein;protein_id=WP_068509357.1;transl_table=11
O3303_RS08410	1	NZ_CP114767.1 Hymenobacter canadensis strain PAMC 29467 chromosome, complete genome	ID=cds-WP_269561612.1;Parent=gene-O3303_RS08410;Dbxref=GenBank:WP_269561612.1;Name=WP_269561612.1;Ontology_term=GO:0031240;gbkey=CDS;go_component=external side of cell outer membrane|0031240||IEA;inference=COORDINATES: protein motif:HMM:TIGR04183.1;locus_tag=O3303_RS08410;product=T9SS type A sorting domain-containing protein;protein_id=WP_269561612.1;transl_table=11
O1V66_RS14440	1	NZ_CP114058.1 Rouxiella chamberiensis strain DSM 28324 chromosome, complete genome	ID=cds-WP_045048481.1;Parent=gene-O1V66_RS14440;Dbxref=GenBank:WP_045048481.1;Name=WP_045048481.1;Ontology_term=GO:0006355,GO:0003700;gbkey=CDS;gene=mraZ;go_function=DNA-binding transcription factor activity|0003700||IEA;go_process=regulation of DNA-templated transcription|0006355||IEA;inference=COORDINATES: similar to AA sequence:RefSeq:WP_005167064.1;locus_tag=O1V66_RS14440;product=division/cel…
O0R46_RS03440	1	NZ_CP114052.1 Peptostreptococcus equinus strain CBA3647 chromosome, complete genome	ID=cds-WP_269312181.1;Parent=gene-O0R46_RS03440;Dbxref=GenBank:WP_269312181.1;Name=WP_269312181.1;gbkey=CDS;inference=COORDINATES: similar to AA sequence:RefSeq:WP_019595486.1;locus_tag=O0R46_RS03440;product=DUF1846 domain-containing protein;protein_id=WP_269312181.1;transl_table=11
NYS59_RS02285	1	NZ_CP103789.1 Pseudomonas aeruginosa strain 2718 chromosome, complete genome	ID=cds-WP_023098370.1;Parent=gene-NYS59_RS02285;Dbxref=GenBank:WP_023098370.1;Name=WP_023098370.1;Ontology_term=GO:0008152,GO:0004157,GO:0005737;gbkey=CDS;gene=hydA;go_component=cytoplasm|0005737||IEA;go_function=dihydropyrimidinase activity|0004157||IEA;go_process=metabolic process|0008152||IEA;inference=COORDINATES: similar to AA sequence:RefSeq:NP_249132.1;locus_tag=NYS59_RS02285;product=dihyd…
OEJ84_RS23465	1	NZ_CP106792.1 Bacillus subtilis strain 23-1 plasmid unnamed1, complete sequence	ID=cds-WP_317161376.1;Parent=gene-OEJ84_RS23465;Dbxref=GenBank:WP_317161376.1;Name=WP_317161376.1;Ontology_term=GO:0030541,GO:0000166;gbkey=CDS;go_function=nucleotide binding|0000166||IEA;go_process=plasmid partitioning|0030541||IEA;inference=COORDINATES: protein motif:HMM:NF037161.5;locus_tag=OEJ84_RS23465;product=ParM/StbA family protein;protein_id=WP_317161376.1;transl_table=11
OF820_RS10980	1	NZ_CP107547.1 Oceanotoga sp. DSM 15011 chromosome, complete genome	ID=cds-WP_264149710.1;Parent=gene-OF820_RS10980;Dbxref=GenBank:WP_264149710.1;Name=WP_264149710.1;Ontology_term=GO:0003677,GO:0030552;gbkey=CDS;go_function=DNA binding|0003677||IEA,cAMP binding|0030552||IEA;inference=COORDINATES: protein motif:HMM:NF012257.5;locus_tag=OF820_RS10980;product=Crp/Fnr family transcriptional regulator;protein_id=WP_264149710.1;transl_table=11
NYR53_RS12235	1	NZ_CP104467.1 Paenibacillus andongensis strain SS4 chromosome, complete genome	ID=cds-WP_261305422.1;Parent=gene-NYR53_RS12235;Dbxref=GenBank:WP_261305422.1;Name=WP_261305422.1;gbkey=CDS;inference=COORDINATES: ab initio prediction:GeneMarkS-2+;locus_tag=NYR53_RS12235;product=hypothetical protein;protein_id=WP_261305422.1;transl_table=11
OG244_RS18150	1	NZ_CP109429.1 Streptomyces brevispora strain NBC_01496 chromosome, complete genome	ID=cds-WP_329614805.1;Parent=gene-OG244_RS18150;Dbxref=GenBank:WP_329614805.1;Name=WP_329614805.1;gbkey=CDS;inference=COORDINATES: ab initio prediction:GeneMarkS-2+;locus_tag=OG244_RS18150;product=hypothetical protein;protein_id=WP_329614805.1;transl_table=11
OZX70_RS02865	1	NZ_CP113920.1 Bifidobacterium sp. ESL0732 chromosome, complete genome	ID=cds-WP_277181736.1;Parent=gene-OZX70_RS02865;Dbxref=GenBank:WP_277181736.1;Name=WP_277181736.1;gbkey=CDS;inference=COORDINATES: similar to AA sequence:RefSeq:WP_000248477.1;locus_tag=OZX70_RS02865;product=DUF6037 family protein;protein_id=WP_277181736.1;transl_table=11
OSC7112_RS25015	1	NC_019729.1 Oscillatoria nigro-viridis PCC 7112, complete sequence	ID=cds-WP_015178514.1;Parent=gene-OSC7112_RS25015;Dbxref=GenBank:WP_015178514.1;Name=WP_015178514.1;gbkey=CDS;inference=COORDINATES: protein motif:HMM:NF016071.6;locus_tag=OSC7112_RS25015;product=PPC domain-containing protein;protein_id=WP_015178514.1;transl_table=11
OR613_RS13155	1	NZ_CP112887.1 Klebsiella electrica strain S2-IND-01-C chromosome, complete genome	ID=cds-WP_271207635.1;Parent=gene-OR613_RS13155;Dbxref=GenBank:WP_271207635.1;Name=WP_271207635.1;gbkey=CDS;inference=COORDINATES: ab initio prediction:GeneMarkS-2+;locus_tag=OR613_RS13155;product=hypothetical protein;protein_id=WP_271207635.1;transl_table=11
OQH67_RS00340	1	NZ_AP025943.1 Akkermansia biwaensis strain WON2089 chromosome, complete genome	ID=cds-WP_167506785.1;Parent=gene-OQH67_RS00340;Dbxref=GenBank:WP_167506785.1;Name=WP_167506785.1;gbkey=CDS;inference=COORDINATES: protein motif:HMM:NF024770.6;locus_tag=OQH67_RS00340;product=GntR family transcriptional regulator;protein_id=WP_167506785.1;transl_table=11
OL240_RS07430	1	NZ_CP110231.1 Selenomonas sputigena strain KCOM 20461 chromosome, complete genome	ID=cds-WP_264917720.1;Parent=gene-OL240_RS07430;Dbxref=GenBank:WP_264917720.1;Name=WP_264917720.1;Ontology_term=GO:0009264,GO:0004139,GO:0005737;gbkey=CDS;gene=deoC;go_component=cytoplasm|0005737||IEA;go_function=deoxyribose-phosphate aldolase activity|0004139||IEA;go_process=deoxyribonucleotide catabolic process|0009264||IEA;inference=COORDINATES: similar to AA sequence:RefSeq:WP_006690684.1;loc…
OKX00_RS18170	1	NZ_CP110666.1 Fictibacillus sp. KU28468 chromosome, complete genome	ID=cds-WP_265408327.1;Parent=gene-OKX00_RS18170;Dbxref=GenBank:WP_265408327.1;Name=WP_265408327.1;Ontology_term=GO:0006426,GO:0000166,GO:0004820,GO:0005524;gbkey=CDS;go_function=nucleotide binding|0000166||IEA,glycine-tRNA ligase activity|0004820||IEA,ATP binding|0005524||IEA;go_process=glycyl-tRNA aminoacylation|0006426||IEA;inference=COORDINATES: similar to AA sequence:RefSeq:WP_011232897.1;loc…
OJF58_RS11665	1	NZ_CP126889.1 MAG: Enhydrobacter sp. isolate bin_2004 chromosome, complete genome	ID=cds-WP_300784448.1;Parent=gene-OJF58_RS11665;Dbxref=GenBank:WP_300784448.1;Name=WP_300784448.1;gbkey=CDS;inference=COORDINATES: similar to AA sequence:RefSeq:WP_009755674.1;locus_tag=OJF58_RS11665;product=NifU family protein;protein_id=WP_300784448.1;transl_table=11
OJF2_RS13670	1	NZ_CP042997.1 Aquisphaera giovannonii strain OJF2 chromosome, complete genome	ID=cds-WP_148594223.1;Parent=gene-OJF2_RS13670;Dbxref=GenBank:WP_148594223.1;Name=WP_148594223.1;gbkey=CDS;inference=COORDINATES: similar to AA sequence:RefSeq:WP_007595453.1;locus_tag=OJF2_RS13670;product=DUF5681 domain-containing protein;protein_id=WP_148594223.1;transl_table=11
OHS57_RS00005	1	NZ_CP107968.1 Streptomyces sp. NBC_00370 chromosome, complete genome	ID=cds-WP_328584977.1;Parent=gene-OHS57_RS00005;Dbxref=GenBank:WP_328584977.1;Name=WP_328584977.1;gbkey=CDS;inference=COORDINATES: similar to AA sequence:RefSeq:WP_006139018.1;locus_tag=OHS57_RS00005;product=Helicase associated domain protein;protein_id=WP_328584977.1;transl_table=11
OHA25_RS13140	1	NZ_CP107853.1 Nonomuraea sp. NBC_00507 chromosome, complete genome	ID=cds-WP_327587829.1;Parent=gene-OHA25_RS13140;Dbxref=GenBank:WP_327587829.1;Name=WP_327587829.1;Ontology_term=GO:0030416,GO:0016020;gbkey=CDS;go_component=membrane|0016020||IEA;go_process=methylamine metabolic process|0030416||IEA;inference=COORDINATES: protein motif:HMM:NF018942.4;locus_tag=OHA25_RS13140;product=MauE/DoxX family redox-associated membrane protein;protein_id=WP_327587829.1;trans…
OGV19_RS04180	1	NZ_CP109603.1 Pseudomonas putida strain SEH01 chromosome, complete genome	ID=cds-WP_264312262.1;Parent=gene-OGV19_RS04180;Dbxref=GenBank:WP_264312262.1;Name=WP_264312262.1;gbkey=CDS;inference=COORDINATES: ab initio prediction:GeneMarkS-2+;locus_tag=OGV19_RS04180;product=hypothetical protein;protein_id=WP_264312262.1;transl_table=11
OG943_RS19775	1	NZ_CP107995.1 Amycolatopsis sp. NBC_00345 chromosome, complete genome	ID=cds-WP_328611267.1;Parent=gene-OG943_RS19775;Dbxref=GenBank:WP_328611267.1;Name=WP_328611267.1;Ontology_term=GO:0005975,GO:0006468,GO:0004672,GO:0005524;gbkey=CDS;gene=lanKC;go_function=protein kinase activity|0004672||IEA,ATP binding|0005524||IEA;go_process=carbohydrate metabolic process|0005975||IEA,protein phosphorylation|0006468||IEA;inference=COORDINATES: protein motif:HMM:NF038151.1;locu…
OG504_RS08605	1	NZ_CP108733.1 Streptomyces sp. NBC_00986 chromosome, complete genome	ID=cds-WP_405989214.1;Parent=gene-OG504_RS08605;Dbxref=GenBank:WP_405989214.1;Name=WP_405989214.1;gbkey=CDS;inference=COORDINATES: ab initio prediction:GeneMarkS-2+;locus_tag=OG504_RS08605;product=hypothetical protein;protein_id=WP_405989214.1;transl_table=11
OG489_RS03460	1	NZ_CP108573.1 Streptomyces erythrochromogenes strain NBC_01195 chromosome, complete genome	ID=cds-WP_403224732.1;Parent=gene-OG489_RS03460;Dbxref=GenBank:WP_403224732.1;Name=WP_403224732.1;gbkey=CDS;inference=COORDINATES: similar to AA sequence:RefSeq:WP_019891101.1;locus_tag=OG489_RS03460;product=RICIN domain-containing protein;protein_id=WP_403224732.1;transl_table=11
OG381_RS01635	1	NZ_CP107869.1 Streptomyces sp. NBC_00490 chromosome, complete genome	ID=cds-WP_327714256.1;Parent=gene-OG381_RS01635;Dbxref=GenBank:WP_327714256.1;Name=WP_327714256.1;gbkey=CDS;inference=COORDINATES: similar to AA sequence:RefSeq:WP_019058808.1;locus_tag=OG381_RS01635;product=PAS domain S-box protein;protein_id=WP_327714256.1;transl_table=11
NYR81_RS07370	1	NZ_CP103826.1 Actinobacillus equuli subsp. haemolyticus strain 3113 chromosome, complete genome	ID=cds-WP_005624479.1;Parent=gene-NYR81_RS07370;Dbxref=GenBank:WP_005624479.1;Name=WP_005624479.1;Ontology_term=GO:0006412,GO:0003735,GO:0005840;gbkey=CDS;gene=rpmG;go_component=ribosome|0005840||IEA;go_function=structural constituent of ribosome|0003735||IEA;go_process=translation|0006412||IEA;inference=COORDINATES: similar to AA sequence:RefSeq:WP_005624479.1;locus_tag=NYR81_RS07370;product=50S…
[truncated: 766 more rows]

## Sheet: Legend
List of protein cluster representatives
	Column	Description
0	cluster_representative	ID of sequence selected as cluster representative in mmseqs2 easy-cluster
1	cluster_size	number of sequences in the cluster
2	seq_header	sequence ID and organism name of the cluster representative
[truncated: 1 more rows]
