# Supplementary material for: Bacteria sense the antibiotic rifampicin through a widespread dual-promoter based alarm system
Source: Nucleic Acids Res. 2026 Jan 14;54(2):gkaf1407. doi: 10.1093/nar/gkaf1407 (PMC12802891; doi:10.1093/nar/gkaf1407)
Supplement: gkaf1407_Supplemental_Files [file gkaf1407_supplemental_files.zip › Supplementary Table S5.xlsx]

## Sheet: Supplementary Table S5
Proteome of B. subtlis +RIF/-RIF
Significant	-LOG(P-value)	Difference (log2)	Protein IDs	Fasta headers
+	5.31742	5.0824	sp|O34309|PPS_BACSU	sp|O34309|PPS_BACSU Putative phosphoenolpyruvate synthase OS=Bacillus subtilis (strain 168) OX=224308 GN=pps PE=3 SV=1
+	3.69355	4.16918	sp|O32215|HELD_BACSU	sp|O32215|HELD_BACSU DNA helicase IV OS=Bacillus subtilis (strain 168) OX=224308 GN=helD PE=1 SV=1
+	2.70919	3.01161	sp|O05240|YUGK_BACSU	sp|O05240|YUGK_BACSU Probable NADH-dependent butanol dehydrogenase 2 OS=Bacillus subtilis (strain 168) OX=224308 GN=yugK PE=3 SV=1
+	4.62691	2.87577	sp|Q795Y4|FDHL_BACSU	sp|Q795Y4|FDHL_BACSU Putative formate dehydrogenase YrhE OS=Bacillus subtilis (strain 168) OX=224308 GN=yrhE PE=3 SV=1
	1.13957	2.66722	sp|P55874|RL35_BACSU	sp|P55874|RL35_BACSU 50S ribosomal protein L35 OS=Bacillus subtilis (strain 168) OX=224308 GN=rpmI PE=1 SV=2
	1.79638	2.64031	sp|P42957|MTLD_BACSU	sp|P42957|MTLD_BACSU Mannitol-1-phosphate 5-dehydrogenase OS=Bacillus subtilis (strain 168) OX=224308 GN=mtlD PE=3 SV=2
+	4.2953	2.58945	sp|P26901|CATA_BACSU	sp|P26901|CATA_BACSU Vegetative catalase OS=Bacillus subtilis (strain 168) OX=224308 GN=katA PE=1 SV=5
+	5.89097	2.53644	sp|O31646|MANA1_BACSU	sp|O31646|MANA1_BACSU Mannose-6-phosphate isomerase ManA OS=Bacillus subtilis (strain 168) OX=224308 GN=manA PE=2 SV=1
	1.04566	2.52833	sp|P26907|GSIB_BACSU	sp|P26907|GSIB_BACSU Glucose starvation-inducible protein B OS=Bacillus subtilis (strain 168) OX=224308 GN=gsiB PE=1 SV=3
+	3.07092	2.37824	sp|C0H3V2|PTMA_BACSU	sp|C0H3V2|PTMA_BACSU Mannitol-specific phosphotransferase enzyme IIA component OS=Bacillus subtilis (strain 168) OX=224308 GN=mtlF PE=1 SV=1
+	2.91543	2.37422	sp|O31504|DNMA_BACSU	sp|O31504|DNMA_BACSU DNA methyltransferase A OS=Bacillus subtilis (strain 168) OX=224308 GN=dnmA PE=1 SV=1
+	2.69002	2.33122	sp|P96502|YVIE_BACSU	sp|P96502|YVIE_BACSU Uncharacterized protein YviE OS=Bacillus subtilis (strain 168) OX=224308 GN=yviE PE=2 SV=1
+	4.79532	2.26861	sp|P37872|YBXB_BACSU	sp|P37872|YBXB_BACSU Uncharacterized protein YbxB OS=Bacillus subtilis (strain 168) OX=224308 GN=ybxB PE=3 SV=1
	0.874294	2.26503	sp|P68573|DBH2_BACSU	sp|P68573|DBH2_BACSU SPbeta prophage-derived DNA-binding protein HU 2 OS=Bacillus subtilis (strain 168) OX=224308 GN=hup2 PE=3 SV=1
	1.21473	2.22125	sp|P13714|LDH_BACSU	sp|P13714|LDH_BACSU L-lactate dehydrogenase OS=Bacillus subtilis (strain 168) OX=224308 GN=ldh PE=1 SV=3
+	5.28395	1.89057	sp|P42973|BGLA_BACSU	sp|P42973|BGLA_BACSU Aryl-phospho-beta-D-glucosidase BglA OS=Bacillus subtilis (strain 168) OX=224308 GN=bglA PE=1 SV=1
	1.71323	1.87752	sp|P80242|OHRB_BACSU	sp|P80242|OHRB_BACSU Organic hydroperoxide resistance protein OhrB OS=Bacillus subtilis (strain 168) OX=224308 GN=ohrB PE=1 SV=3
	1.58982	1.83843	sp|O31911|YORB_BACSU	sp|O31911|YORB_BACSU SPbeta prophage-derived uncharacterized protein YorB OS=Bacillus subtilis (strain 168) OX=224308 GN=yorB PE=4 SV=1
	1.49578	1.82319	sp|O34947|YOAZ_BACSU	sp|O34947|YOAZ_BACSU Uncharacterized protease YoaZ OS=Bacillus subtilis (strain 168) OX=224308 GN=yoaZ PE=3 SV=1
+	2.05033	1.74633	sp|P40740|BGLH_BACSU	sp|P40740|BGLH_BACSU Aryl-phospho-beta-D-glucosidase BglH OS=Bacillus subtilis (strain 168) OX=224308 GN=bglH PE=1 SV=2
+	2.07964	1.71938	sp|O31593|YHBJ_BACSU	sp|O31593|YHBJ_BACSU Putative efflux system component YhbJ OS=Bacillus subtilis (strain 168) OX=224308 GN=yhbJ PE=3 SV=1
	1.59398	1.70988	sp|P50831|YPVA_BACSU	sp|P50831|YPVA_BACSU Probable ATP-dependent helicase YpvA OS=Bacillus subtilis (strain 168) OX=224308 GN=ypvA PE=3 SV=1
	0.948275	1.70281	sp|Q45498|YKTB_BACSU	sp|Q45498|YKTB_BACSU UPF0637 protein YktB OS=Bacillus subtilis (strain 168) OX=224308 GN=yktB PE=1 SV=1
	1.68673	1.69207	sp|O31908|YORF_BACSU	sp|O31908|YORF_BACSU SPbeta prophage-derived uncharacterized protein YorF OS=Bacillus subtilis (strain 168) OX=224308 GN=yorF PE=4 SV=1
	1.93976	1.66838	sp|O31503|RLMCD_BACSU	sp|O31503|RLMCD_BACSU 23S rRNA (uracil-C(5))-methyltransferase RlmCD OS=Bacillus subtilis (strain 168) OX=224308 GN=rlmCD PE=1 SV=1
	1.16798	1.66289	sp|P42175|NARG_BACSU	sp|P42175|NARG_BACSU Nitrate reductase alpha chain OS=Bacillus subtilis (strain 168) OX=224308 GN=narG PE=3 SV=2
+	7.08717	1.62633	sp|P18158|GLPD_BACSU	sp|P18158|GLPD_BACSU Aerobic glycerol-3-phosphate dehydrogenase OS=Bacillus subtilis (strain 168) OX=224308 GN=glpD PE=2 SV=2
	1.67694	1.62618	sp|P54465|NFED1_BACSU	sp|P54465|NFED1_BACSU Membrane protein NfeD1b OS=Bacillus subtilis (strain 168) OX=224308 GN=nfeD1 PE=3 SV=1
	1.4731	1.59061	sp|P42234|CATE_BACSU	sp|P42234|CATE_BACSU Catalase-2 OS=Bacillus subtilis (strain 168) OX=224308 GN=katE PE=3 SV=2
+	2.35409	1.57559	sp|P40739|PTV3B_BACSU	sp|P40739|PTV3B_BACSU PTS system beta-glucoside-specific EIIBCA component OS=Bacillus subtilis (strain 168) OX=224308 GN=bglP PE=3 SV=2
	1.73976	1.5659	sp|O31775|YMDB_BACSU	sp|O31775|YMDB_BACSU 2,3-cyclic-nucleotide 2-phosphodiesterase OS=Bacillus subtilis (strain 168) OX=224308 GN=ymdB PE=1 SV=2
	1.28714	1.55535	sp|O31994|YOLA_BACSU	sp|O31994|YOLA_BACSU SPbeta prophage-derived uncharacterized protein YolA OS=Bacillus subtilis (strain 168) OX=224308 GN=yolA PE=1 SV=1
	1.25769	1.54282	sp|P19466|MTRB_BACSU	sp|P19466|MTRB_BACSU Transcription attenuation protein MtrB OS=Bacillus subtilis (strain 168) OX=224308 GN=mtrB PE=1 SV=1
	0.531871	1.50585	sp|P32396|CPFC_BACSU	sp|P32396|CPFC_BACSU Coproporphyrin III ferrochelatase OS=Bacillus subtilis (strain 168) OX=224308 GN=cpfC PE=1 SV=1
	1.61317	1.49902	sp|O34469|YEEB_BACSU	sp|O34469|YEEB_BACSU Putative ATP-dependent helicase YeeB OS=Bacillus subtilis (strain 168) OX=224308 GN=yeeB PE=3 SV=2
	1.6666	1.4975	sp|C0H405|YKZS_BACSU	sp|C0H405|YKZS_BACSU Uncharacterized protein YkzS OS=Bacillus subtilis (strain 168) OX=224308 GN=ykzS PE=4 SV=1
	0.881195	1.49513	sp|P96707|YDGI_BACSU	sp|P96707|YDGI_BACSU Putative NAD(P)H nitroreductase YdgI OS=Bacillus subtilis (strain 168) OX=224308 GN=ydgI PE=3 SV=1
	1.61141	1.4827	sp|P14194|CTC_BACSU	sp|P14194|CTC_BACSU General stress protein CTC OS=Bacillus subtilis (strain 168) OX=224308 GN=ctc PE=1 SV=4
	1.23357	1.47825	sp|P54512|MNTR_BACSU	sp|P54512|MNTR_BACSU HTH-type transcriptional regulator MntR OS=Bacillus subtilis (strain 168) OX=224308 GN=mntR PE=1 SV=2
	1.19546	1.44516	sp|O35019|YFKK_BACSU	sp|O35019|YFKK_BACSU UPF0435 protein YfkK OS=Bacillus subtilis (strain 168) OX=224308 GN=yfkK PE=1 SV=1
	1.10269	1.43411	sp|O34828|YRZB_BACSU	sp|O34828|YRZB_BACSU UPF0473 protein YrzB OS=Bacillus subtilis (strain 168) OX=224308 GN=yrzB PE=3 SV=1
+	4.93426	1.41421	sp|P19994|MAP11_BACSU	sp|P19994|MAP11_BACSU Methionine aminopeptidase 1 OS=Bacillus subtilis (strain 168) OX=224308 GN=map PE=1 SV=1
+	2.12196	1.3791	sp|P32081|CSPB_BACSU	sp|P32081|CSPB_BACSU Cold shock protein CspB OS=Bacillus subtilis (strain 168) OX=224308 GN=cspB PE=1 SV=1
	1.47381	1.37472	sp|O05515|TSAE_BACSU	sp|O05515|TSAE_BACSU tRNA threonylcarbamoyladenosine biosynthesis protein TsaE OS=Bacillus subtilis (strain 168) OX=224308 GN=tsaE PE=1 SV=1
	1.84987	1.36871	sp|O05518|TSAD_BACSU	sp|O05518|TSAD_BACSU tRNA N6-adenosine threonylcarbamoyltransferase OS=Bacillus subtilis (strain 168) OX=224308 GN=tsaD PE=1 SV=1
	1.35446	1.35474	sp|O32221|COPZ_BACSU	sp|O32221|COPZ_BACSU Copper chaperone CopZ OS=Bacillus subtilis (strain 168) OX=224308 GN=copZ PE=1 SV=1
+	2.28429	1.35473	sp|P08877|PTHP_BACSU	sp|P08877|PTHP_BACSU Phosphocarrier protein HPr OS=Bacillus subtilis (strain 168) OX=224308 GN=ptsH PE=1 SV=3
	1.30076	1.34722	sp|P50840|YPSC_BACSU	sp|P50840|YPSC_BACSU Putative RNA methyltransferase YpsC OS=Bacillus subtilis (strain 168) OX=224308 GN=ypsC PE=1 SV=1
+	2.81935	1.33465	sp|O32231|RNR_BACSU	sp|O32231|RNR_BACSU Ribonuclease R OS=Bacillus subtilis (strain 168) OX=224308 GN=rnr PE=1 SV=1
	0.723205	1.32705	sp|P80241|G17M_BACSU	sp|P80241|G17M_BACSU General stress protein 17M OS=Bacillus subtilis (strain 168) OX=224308 GN=yflT PE=1 SV=2
	1.11876	1.31728	sp|P37960|MRGA_BACSU	sp|P37960|MRGA_BACSU Metalloregulation DNA-binding stress protein OS=Bacillus subtilis (strain 168) OX=224308 GN=mrgA PE=1 SV=2
	1.96223	1.29928	sp|P70965|MURA1_BACSU	sp|P70965|MURA1_BACSU UDP-N-acetylglucosamine 1-carboxyvinyltransferase 1 OS=Bacillus subtilis (strain 168) OX=224308 GN=murAA PE=1 SV=1
	0.919987	1.29917	sp|Q06756|ISPF_BACSU	sp|Q06756|ISPF_BACSU 2-C-methyl-D-erythritol 2,4-cyclodiphosphate synthase OS=Bacillus subtilis (strain 168) OX=224308 GN=ispF PE=1 SV=1
	0.936562	1.29148	sp|P97030|QUEG_BACSU	sp|P97030|QUEG_BACSU Epoxyqueuosine reductase OS=Bacillus subtilis (strain 168) OX=224308 GN=queG PE=1 SV=2
	1.45099	1.28491	sp|O35011|RPOZ_BACSU	sp|O35011|RPOZ_BACSU DNA-directed RNA polymerase subunit omega OS=Bacillus subtilis (strain 168) OX=224308 GN=rpoZ PE=1 SV=1
	1.20564	1.27613	sp|O34426|SPEH_BACSU	sp|O34426|SPEH_BACSU S-adenosylmethionine decarboxylase proenzyme OS=Bacillus subtilis (strain 168) OX=224308 GN=speH PE=1 SV=2
	1.13558	1.25985	sp|O05508|GMUD_BACSU	sp|O05508|GMUD_BACSU 6-phospho-beta-glucosidase GmuD OS=Bacillus subtilis (strain 168) OX=224308 GN=gmuD PE=1 SV=1
	0.617402	1.25842	sp|P50727|FER_BACSU	sp|P50727|FER_BACSU Ferredoxin OS=Bacillus subtilis (strain 168) OX=224308 GN=fer PE=1 SV=2
	0.788464	1.25328	sp|P39610|PDXK_BACSU	sp|P39610|PDXK_BACSU Pyridoxine kinase OS=Bacillus subtilis (strain 168) OX=224308 GN=pdxK PE=1 SV=1
+	2.92548	1.23616	sp|O31726|PURNU_BACSU	sp|O31726|PURNU_BACSU Purine nucleoside phosphorylase YlmD OS=Bacillus subtilis (strain 168) OX=224308 GN=ylmD PE=3 SV=1
	1.46776	1.23422	sp|P42956|PTMCB_BACSU	sp|P42956|PTMCB_BACSU PTS system mannitol-specific EIICB component OS=Bacillus subtilis (strain 168) OX=224308 GN=mtlA PE=3 SV=4
+	6.00982	1.22914	sp|P55872|IF3_BACSU	sp|P55872|IF3_BACSU Translation initiation factor IF-3 OS=Bacillus subtilis (strain 168) OX=224308 GN=infC PE=3 SV=3
	1.77977	1.22297	sp|P37564|COAX_BACSU	sp|P37564|COAX_BACSU Type III pantothenate kinase OS=Bacillus subtilis (strain 168) OX=224308 GN=coaX PE=1 SV=3
	0.835621	1.22102	sp|P54423|WPRA_BACSU	sp|P54423|WPRA_BACSU Cell wall-associated protease OS=Bacillus subtilis (strain 168) OX=224308 GN=wprA PE=1 SV=2
	1.68441	1.21795	sp|P17903|RSBV_BACSU	sp|P17903|RSBV_BACSU Anti-sigma-B factor antagonist OS=Bacillus subtilis (strain 168) OX=224308 GN=rsbV PE=1 SV=1
+	2.5633	1.21071	sp|P50620|RIR1_BACSU	sp|P50620|RIR1_BACSU Ribonucleoside-diphosphate reductase subunit alpha OS=Bacillus subtilis (strain 168) OX=224308 GN=nrdE PE=1 SV=1
	0.603796	1.19891	sp|P80874|GS69_BACSU	sp|P80874|GS69_BACSU Aldo-keto reductase YhdN OS=Bacillus subtilis (strain 168) OX=224308 GN=yhdN PE=1 SV=2
	1.52374	1.18224	sp|P19947|RL30_BACSU	sp|P19947|RL30_BACSU 50S ribosomal protein L30 OS=Bacillus subtilis (strain 168) OX=224308 GN=rpmD PE=1 SV=2
	0.992687	1.18161	sp|P32729|YLXQ_BACSU	sp|P32729|YLXQ_BACSU Probable ribosomal protein YlxQ OS=Bacillus subtilis (strain 168) OX=224308 GN=rplGA PE=1 SV=1
	1.11413	1.18072	sp|P21885|SPEA_BACSU	sp|P21885|SPEA_BACSU Arginine decarboxylase OS=Bacillus subtilis (strain 168) OX=224308 GN=speA PE=1 SV=2
	1.14183	1.16722	sp|P94352|YXJI_BACSU	sp|P94352|YXJI_BACSU Uncharacterized protein YxjI OS=Bacillus subtilis (strain 168) OX=224308 GN=yxjI PE=3 SV=1
	1.02867	1.16406	sp|P18579|MURB_BACSU	sp|P18579|MURB_BACSU UDP-N-acetylenolpyruvoylglucosamine reductase OS=Bacillus subtilis (strain 168) OX=224308 GN=murB PE=3 SV=1
+	3.572	1.16094	sp|P80880|TRXB_BACSU	sp|P80880|TRXB_BACSU Thioredoxin reductase OS=Bacillus subtilis (strain 168) OX=224308 GN=trxB PE=1 SV=3
	1.379	1.15287	sp|O31590|TRML_BACSU	sp|O31590|TRML_BACSU Putative tRNA (cytidine(34)-2-O)-methyltransferase OS=Bacillus subtilis (strain 168) OX=224308 GN=cspR PE=3 SV=2
	1.20699	1.14913	sp|P27622|TAGC_BACSU	sp|P27622|TAGC_BACSU Putative major teichoic acid biosynthesis protein C OS=Bacillus subtilis (strain 168) OX=224308 GN=tagC PE=4 SV=1
	1.45187	1.14906	sp|O31645|PTN3B_BACSU	sp|O31645|PTN3B_BACSU PTS system mannose-specific EIIBCA component OS=Bacillus subtilis (strain 168) OX=224308 GN=manP PE=1 SV=2
	0.648286	1.14074	sp|O31714|K1PF_BACSU	sp|O31714|K1PF_BACSU 1-phosphofructokinase OS=Bacillus subtilis (strain 168) OX=224308 GN=fruK PE=3 SV=1
	1.56595	1.14037	sp|C0H3R3|YVZF_BACSU	sp|C0H3R3|YVZF_BACSU Uncharacterized protein YvzF OS=Bacillus subtilis (strain 168) OX=224308 GN=yvzF PE=4 SV=1
	0.975223	1.13982	sp|P28822|DHPS_BACSU	sp|P28822|DHPS_BACSU Dihydropteroate synthase OS=Bacillus subtilis (strain 168) OX=224308 GN=sul PE=3 SV=2
	1.72601	1.13981	sp|P37519|YYAE_BACSU	sp|P37519|YYAE_BACSU Probable oxidoreductase YyaE OS=Bacillus subtilis (strain 168) OX=224308 GN=yyaE PE=3 SV=1
+	3.286	1.13899	sp|O05396|YRHD_BACSU	sp|O05396|YRHD_BACSU Uncharacterized protein YrhD OS=Bacillus subtilis (strain 168) OX=224308 GN=yrhD PE=4 SV=1
	0.703331	1.13778	sp|P32959|PBPE_BACSU	sp|P32959|PBPE_BACSU Penicillin-binding protein 4* OS=Bacillus subtilis (strain 168) OX=224308 GN=pbpE PE=1 SV=1
	0.689291	1.12486	sp|P06629|YWJG_BACSU	sp|P06629|YWJG_BACSU Uncharacterized protein YwjG OS=Bacillus subtilis (strain 168) OX=224308 GN=ywjG PE=4 SV=1
+	2.54061	1.12355	sp|P16304|KAD_BACSU	sp|P16304|KAD_BACSU Adenylate kinase OS=Bacillus subtilis (strain 168) OX=224308 GN=adk PE=1 SV=2
	1.09199	1.11847	sp|O31727|PLPHP_BACSU	sp|O31727|PLPHP_BACSU Pyridoxal phosphate homeostasis protein OS=Bacillus subtilis (strain 168) OX=224308 GN=ylmE PE=3 SV=1
+	2.47569	1.1007	sp|O34687|RL32_BACSU	sp|O34687|RL32_BACSU 50S ribosomal protein L32 OS=Bacillus subtilis (strain 168) OX=224308 GN=rpmF PE=1 SV=3
	1.00624	1.10061	sp|O34940|YVRE_BACSU	sp|O34940|YVRE_BACSU Putative sugar lactone lactonase YvrE OS=Bacillus subtilis (strain 168) OX=224308 GN=yvrE PE=3 SV=1
	1.47788	1.08797	sp|P12013|6PGDH_BACSU	sp|P12013|6PGDH_BACSU 6-phosphogluconate dehydrogenase, NAD(+)-dependent, decarboxylating OS=Bacillus subtilis (strain 168) OX=224308 GN=gntZ PE=1 SV=1
+	4.27203	1.08471	sp|P05657|RL27_BACSU	sp|P05657|RL27_BACSU 50S ribosomal protein L27 OS=Bacillus subtilis (strain 168) OX=224308 GN=rpmA PE=1 SV=1
+	4.27417	1.07895	sp|P54454|YQEI_BACSU	sp|P54454|YQEI_BACSU Probable RNA-binding protein YqeI OS=Bacillus subtilis (strain 168) OX=224308 GN=yqeI PE=4 SV=1
	0.683074	1.07621	sp|P54383|ISPA_BACSU	sp|P54383|ISPA_BACSU Farnesyl diphosphate synthase OS=Bacillus subtilis (strain 168) OX=224308 GN=ispA PE=3 SV=2
+	2.34616	1.07491	sp|P08874|ABRB_BACSU	sp|P08874|ABRB_BACSU Transition state regulatory protein AbrB OS=Bacillus subtilis (strain 168) OX=224308 GN=abrB PE=1 SV=1
	1.07381	1.07402	sp|P46899|RL18_BACSU	sp|P46899|RL18_BACSU 50S ribosomal protein L18 OS=Bacillus subtilis (strain 168) OX=224308 GN=rplR PE=1 SV=1
+	4.07728	1.07192	sp|P32731|RBFA_BACSU	sp|P32731|RBFA_BACSU Ribosome-binding factor A OS=Bacillus subtilis (strain 168) OX=224308 GN=rbfA PE=3 SV=1
+	3.83625	1.06277	sp|P19946|RL15_BACSU	sp|P19946|RL15_BACSU 50S ribosomal protein L15 OS=Bacillus subtilis (strain 168) OX=224308 GN=rplO PE=1 SV=1
	1.42801	1.06218	sp|P12011|GNTK_BACSU	sp|P12011|GNTK_BACSU Gluconokinase OS=Bacillus subtilis (strain 168) OX=224308 GN=gntK PE=3 SV=1
+	3.0029	1.06065	sp|O06977|YVCN_BACSU	sp|O06977|YVCN_BACSU Uncharacterized acetyltransferase YvcN OS=Bacillus subtilis (strain 168) OX=224308 GN=yvcN PE=3 SV=1
	1.72823	1.03996	sp|O05516|TSAB_BACSU	sp|O05516|TSAB_BACSU tRNA threonylcarbamoyladenosine biosynthesis protein TsaB OS=Bacillus subtilis (strain 168) OX=224308 GN=tsaB PE=1 SV=1
	1.00537	1.03612	sp|O34452|YRRB_BACSU	sp|O34452|YRRB_BACSU TPR repeat-containing protein YrrB OS=Bacillus subtilis (strain 168) OX=224308 GN=yrrB PE=1 SV=1
	0.470782	1.03093	sp|P21656|SYW_BACSU	sp|P21656|SYW_BACSU Tryptophan--tRNA ligase OS=Bacillus subtilis (strain 168) OX=224308 GN=trpS PE=1 SV=2
	0.551332	1.02506	sp|O34717|FADH_BACSU	sp|O34717|FADH_BACSU Probable 2,4-dienoyl-CoA reductase [(2E)-enoyl-CoA-producing] OS=Bacillus subtilis (strain 168) OX=224308 GN=fadH PE=2 SV=1
	0.595638	1.02384	sp|P80238|GS26_BACSU	sp|P80238|GS26_BACSU General stress protein 26 OS=Bacillus subtilis (strain 168) OX=224308 GN=ydaG PE=1 SV=2
	0.944898	1.02265	sp|P37542|YABA_BACSU	sp|P37542|YABA_BACSU Initiation-control protein YabA OS=Bacillus subtilis (strain 168) OX=224308 GN=yabA PE=1 SV=1
+	2.54887	1.01659	sp|P39581|DLTA_BACSU	sp|P39581|DLTA_BACSU D-alanine--D-alanyl carrier protein ligase OS=Bacillus subtilis (strain 168) OX=224308 GN=dltA PE=1 SV=1
	0.438783	1.00895	sp|P25813|RSMG_BACSU	sp|P25813|RSMG_BACSU Ribosomal RNA small subunit methyltransferase G OS=Bacillus subtilis (strain 168) OX=224308 GN=rsmG PE=1 SV=1
	0.957114	1.00562	sp|Q06004|DHSO_BACSU	sp|Q06004|DHSO_BACSU Sorbitol dehydrogenase OS=Bacillus subtilis (strain 168) OX=224308 GN=gutB PE=1 SV=3
	0.466348	1.00445	sp|O05517|RIMI_BACSU	sp|O05517|RIMI_BACSU Putative [ribosomal protein S18]-alanine N-acetyltransferase OS=Bacillus subtilis (strain 168) OX=224308 GN=rimI PE=3 SV=1
	1.95758	1.00369	sp|O31740|RIMM_BACSU	sp|O31740|RIMM_BACSU Ribosome maturation factor RimM OS=Bacillus subtilis (strain 168) OX=224308 GN=rimM PE=3 SV=1
+	2.38632	1.00074	sp|P21474|RS16_BACSU	sp|P21474|RS16_BACSU 30S ribosomal protein S16 OS=Bacillus subtilis (strain 168) OX=224308 GN=rpsP PE=1 SV=3
	2.10953	0.999457	sp|P21468|RS6_BACSU	sp|P21468|RS6_BACSU 30S ribosomal protein S6 OS=Bacillus subtilis (strain 168) OX=224308 GN=rpsF PE=1 SV=2
+	2.36691	0.993134	sp|O34588|YKUJ_BACSU	sp|O34588|YKUJ_BACSU Uncharacterized protein YkuJ OS=Bacillus subtilis (strain 168) OX=224308 GN=ykuJ PE=1 SV=1
	1.04897	0.992258	sp|O31641|YJCS_BACSU	sp|O31641|YJCS_BACSU Uncharacterized protein YjcS OS=Bacillus subtilis (strain 168) OX=224308 GN=yjcS PE=1 SV=1
	1.68879	0.989928	sp|P81102|YODC_BACSU	sp|P81102|YODC_BACSU Putative NAD(P)H nitroreductase YodC OS=Bacillus subtilis (strain 168) OX=224308 GN=yodC PE=1 SV=3
	1.18219	0.983089	sp|P19079|CDD_BACSU	sp|P19079|CDD_BACSU Cytidine deaminase OS=Bacillus subtilis (strain 168) OX=224308 GN=cdd PE=1 SV=1
	0.524765	0.981834	sp|P94464|RSMB_BACSU	sp|P94464|RSMB_BACSU Probable ribosomal RNA small subunit methyltransferase B OS=Bacillus subtilis (strain 168) OX=224308 GN=rsmB PE=3 SV=2
	0.737741	0.980086	sp|P40762|PCHR_BACSU	sp|P40762|PCHR_BACSU HTH-type transcriptional regulator PchR OS=Bacillus subtilis (strain 168) OX=224308 GN=pchR PE=1 SV=1
	1.03306	0.979615	sp|P46338|PSTS_BACSU	sp|P46338|PSTS_BACSU Phosphate-binding protein PstS OS=Bacillus subtilis (strain 168) OX=224308 GN=pstS PE=3 SV=1
	1.04264	0.97771	sp|Q45065|YNET_BACSU	sp|Q45065|YNET_BACSU Uncharacterized protein YneT OS=Bacillus subtilis (strain 168) OX=224308 GN=yneT PE=4 SV=1
+	3.65855	0.973448	sp|P38493|KCY_BACSU	sp|P38493|KCY_BACSU Cytidylate kinase OS=Bacillus subtilis (strain 168) OX=224308 GN=cmk PE=1 SV=1
	0.83638	0.971879	sp|O34617|RLMN_BACSU	sp|O34617|RLMN_BACSU Probable dual-specificity RNA methyltransferase RlmN OS=Bacillus subtilis (strain 168) OX=224308 GN=rlmN PE=3 SV=1
+	4.83341	0.971669	sp|P12873|RL29_BACSU	sp|P12873|RL29_BACSU 50S ribosomal protein L29 OS=Bacillus subtilis (strain 168) OX=224308 GN=rpmC PE=1 SV=1
	2.15612	0.966987	sp|Q04805|YMXG_BACSU	sp|Q04805|YMXG_BACSU Uncharacterized zinc protease YmxG OS=Bacillus subtilis (strain 168) OX=224308 GN=ymxG PE=3 SV=3
+	4.0149	0.96607	sp|O32053|TGT_BACSU	sp|O32053|TGT_BACSU Queuine tRNA-ribosyltransferase OS=Bacillus subtilis (strain 168) OX=224308 GN=tgt PE=3 SV=1
	1.47347	0.957174	sp|P71019|FABD_BACSU	sp|P71019|FABD_BACSU Malonyl CoA-acyl carrier protein transacylase OS=Bacillus subtilis (strain 168) OX=224308 GN=fabD PE=3 SV=2
	0.987555	0.953327	sp|O34762|OHRA_BACSU	sp|O34762|OHRA_BACSU Organic hydroperoxide resistance protein OhrA OS=Bacillus subtilis (strain 168) OX=224308 GN=ohrA PE=2 SV=1
+	2.61559	0.951547	sp|P16616|HEM3_BACSU	sp|P16616|HEM3_BACSU Porphobilinogen deaminase OS=Bacillus subtilis (strain 168) OX=224308 GN=hemC PE=3 SV=3
	0.646263	0.948773	sp|P42920|RL3_BACSU	sp|P42920|RL3_BACSU 50S ribosomal protein L3 OS=Bacillus subtilis (strain 168) OX=224308 GN=rplC PE=1 SV=2
	1.43933	0.94768	sp|O32127|YUTD_BACSU	sp|O32127|YUTD_BACSU Putative antitoxin YutD OS=Bacillus subtilis (strain 168) OX=224308 GN=yutD PE=1 SV=2
	0.737619	0.941052	sp|P37529|DCK_BACSU	sp|P37529|DCK_BACSU Deoxyadenosine/deoxycytidine kinase OS=Bacillus subtilis (strain 168) OX=224308 GN=dck PE=1 SV=1
	1.23255	0.938869	sp|P32395|DCUP_BACSU	sp|P32395|DCUP_BACSU Uroporphyrinogen decarboxylase OS=Bacillus subtilis (strain 168) OX=224308 GN=hemE PE=1 SV=1
	0.409273	0.936614	sp|P50621|RIR2_BACSU;sp|O30601|YOSP_BACSU	sp|P50621|RIR2_BACSU Ribonucleoside-diphosphate reductase subunit beta OS=Bacillus subtilis (strain 168) OX=224308 GN=nrdF PE=1 SV=1
	1.44333	0.933459	sp|P54524|YQIG_BACSU	sp|P54524|YQIG_BACSU Probable NADH-dependent flavin oxidoreductase YqiG OS=Bacillus subtilis (strain 168) OX=224308 GN=yqiG PE=3 SV=1
+	4.38723	0.933073	sp|P21476|RS19_BACSU	sp|P21476|RS19_BACSU 30S ribosomal protein S19 OS=Bacillus subtilis (strain 168) OX=224308 GN=rpsS PE=1 SV=3
+	5.44596	0.929876	sp|O07631|BIPA_BACSU	sp|O07631|BIPA_BACSU 50S ribosomal subunit assembly factor BipA OS=Bacillus subtilis (strain 168) OX=224308 GN=bipA PE=2 SV=1
	2.3311	0.927071	sp|P54617|PSPA_BACSU	sp|P54617|PSPA_BACSU Phage shock protein A homolog OS=Bacillus subtilis (strain 168) OX=224308 GN=ydjF PE=1 SV=3
	0.965785	0.926411	sp|O31639|YJCQ_BACSU	sp|O31639|YJCQ_BACSU Uncharacterized protein YjcQ OS=Bacillus subtilis (strain 168) OX=224308 GN=yjcQ PE=1 SV=1
	1.77427	0.924019	sp|P49778|EFP_BACSU	sp|P49778|EFP_BACSU Elongation factor P OS=Bacillus subtilis (strain 168) OX=224308 GN=efp PE=3 SV=2
+	4.66988	0.921778	sp|P40924|PGK_BACSU	sp|P40924|PGK_BACSU Phosphoglycerate kinase OS=Bacillus subtilis (strain 168) OX=224308 GN=pgk PE=1 SV=3
	0.598095	0.921259	sp|P71037|YWNB_BACSU	sp|P71037|YWNB_BACSU Uncharacterized protein YwnB OS=Bacillus subtilis (strain 168) OX=224308 GN=ywnB PE=4 SV=1
	0.535483	0.917821	sp|P37474|MFD_BACSU	sp|P37474|MFD_BACSU Transcription-repair-coupling factor OS=Bacillus subtilis (strain 168) OX=224308 GN=mfd PE=3 SV=1
	1.72865	0.913957	sp|P54464|YQEY_BACSU	sp|P54464|YQEY_BACSU Uncharacterized protein YqeY OS=Bacillus subtilis (strain 168) OX=224308 GN=yqeY PE=1 SV=1
+	2.41118	0.909105	sp|P19465|GCH1_BACSU	sp|P19465|GCH1_BACSU GTP cyclohydrolase 1 OS=Bacillus subtilis (strain 168) OX=224308 GN=folE PE=1 SV=1
	0.330966	0.907742	sp|P39579|DLTC_BACSU	sp|P39579|DLTC_BACSU D-alanyl carrier protein OS=Bacillus subtilis (strain 168) OX=224308 GN=dltC PE=1 SV=1
	0.651823	0.906017	sp|O31818|YNZC_BACSU	sp|O31818|YNZC_BACSU UPF0291 protein YnzC OS=Bacillus subtilis (strain 168) OX=224308 GN=ynzC PE=1 SV=1
	1.39679	0.905057	sp|P14949|THIO_BACSU	sp|P14949|THIO_BACSU Thioredoxin OS=Bacillus subtilis (strain 168) OX=224308 GN=trxA PE=1 SV=3
+	3.65185	0.90488	sp|Q03522|MURD_BACSU	sp|Q03522|MURD_BACSU UDP-N-acetylmuramoylalanine--D-glutamate ligase OS=Bacillus subtilis (strain 168) OX=224308 GN=murD PE=3 SV=1
	1.18646	0.896659	sp|O32187|YUSU_BACSU	sp|O32187|YUSU_BACSU Uncharacterized protein YusU OS=Bacillus subtilis (strain 168) OX=224308 GN=yusU PE=4 SV=1
	0.63122	0.896189	sp|P39914|BRXC_BACSU	sp|P39914|BRXC_BACSU Monothiol bacilliredoxin BrxC OS=Bacillus subtilis (strain 168) OX=224308 GN=brxC PE=1 SV=1
	0.962164	0.893475	sp|O31689|YKVY_BACSU	sp|O31689|YKVY_BACSU Putative dipeptidase YkvY OS=Bacillus subtilis (strain 168) OX=224308 GN=ykvY PE=3 SV=1
+	2.65273	0.893311	sp|O31678|QUEF_BACSU	sp|O31678|QUEF_BACSU NADPH-dependent 7-cyano-7-deazaguanine reductase OS=Bacillus subtilis (strain 168) OX=224308 GN=queF PE=1 SV=1
	0.211033	0.890634	sp|P20458|IF1_BACSU	sp|P20458|IF1_BACSU Translation initiation factor IF-1 OS=Bacillus subtilis (strain 168) OX=224308 GN=infA PE=1 SV=2
	2.18399	0.887764	sp|P42919|RL2_BACSU	sp|P42919|RL2_BACSU 50S ribosomal protein L2 OS=Bacillus subtilis (strain 168) OX=224308 GN=rplB PE=1 SV=3
	1.66397	0.886573	sp|P42921|RL4_BACSU	sp|P42921|RL4_BACSU 50S ribosomal protein L4 OS=Bacillus subtilis (strain 168) OX=224308 GN=rplD PE=1 SV=1
+	3.84356	0.885268	sp|P42924|RL23_BACSU	sp|P42924|RL23_BACSU 50S ribosomal protein L23 OS=Bacillus subtilis (strain 168) OX=224308 GN=rplW PE=1 SV=2
	0.693526	0.884173	sp|O31417|YAZB_BACSU	sp|O31417|YAZB_BACSU Uncharacterized HTH-type transcriptional regulator YazB OS=Bacillus subtilis (strain 168) OX=224308 GN=yazB PE=4 SV=1
+	2.56233	0.881154	sp|O31545|YFJO_BACSU	sp|O31545|YFJO_BACSU Uncharacterized RNA methyltransferase YfjO OS=Bacillus subtilis (strain 168) OX=224308 GN=yfjO PE=3 SV=1
	0.744188	0.880999	sp|P96583|TOP3_BACSU	sp|P96583|TOP3_BACSU DNA topoisomerase 3 OS=Bacillus subtilis (strain 168) OX=224308 GN=topB PE=3 SV=1
	0.636129	0.877957	sp|P06574|RPSB_BACSU	sp|P06574|RPSB_BACSU RNA polymerase sigma-B factor OS=Bacillus subtilis (strain 168) OX=224308 GN=sigB PE=1 SV=3
	1.12331	0.877467	sp|P80643|ACP_BACSU	sp|P80643|ACP_BACSU Acyl carrier protein OS=Bacillus subtilis (strain 168) OX=224308 GN=acpA PE=1 SV=1
	0.721118	0.877257	sp|O31437|YBDO_BACSU	sp|O31437|YBDO_BACSU Uncharacterized protein YbdO OS=Bacillus subtilis (strain 168) OX=224308 GN=ybdO PE=4 SV=1
	1.97531	0.877129	sp|P54457|IOJAP_BACSU	sp|P54457|IOJAP_BACSU Ribosomal silencing factor RsfS OS=Bacillus subtilis (strain 168) OX=224308 GN=rsfS PE=3 SV=1
+	3.02209	0.876643	sp|O35022|AZOR1_BACSU	sp|O35022|AZOR1_BACSU FMN-dependent NADH:quinone oxidoreductase 1 OS=Bacillus subtilis (strain 168) OX=224308 GN=azoR1 PE=2 SV=1
	0.495636	0.869264	sp|P94425|YCNE_BACSU	sp|P94425|YCNE_BACSU Putative monooxygenase YcnE OS=Bacillus subtilis (strain 168) OX=224308 GN=ycnE PE=1 SV=1
	1.89911	0.868378	sp|P21477|RS20_BACSU	sp|P21477|RS20_BACSU 30S ribosomal protein S20 OS=Bacillus subtilis (strain 168) OX=224308 GN=rpsT PE=1 SV=4
	1.40907	0.861664	sp|P32728|YLXR_BACSU	sp|P32728|YLXR_BACSU Uncharacterized protein YlxR OS=Bacillus subtilis (strain 168) OX=224308 GN=ylxR PE=4 SV=1
	1.7785	0.860376	sp|P70973|TRUA_BACSU	sp|P70973|TRUA_BACSU tRNA pseudouridine synthase A OS=Bacillus subtilis (strain 168) OX=224308 GN=truA PE=3 SV=2
+	2.98783	0.860327	sp|P46354|PUNA_BACSU	sp|P46354|PUNA_BACSU Purine nucleoside phosphorylase 1 OS=Bacillus subtilis (strain 168) OX=224308 GN=punA PE=1 SV=1
	2.0108	0.857501	sp|P94573|YWOC_BACSU	sp|P94573|YWOC_BACSU Uncharacterized isochorismatase family protein YwoC OS=Bacillus subtilis (strain 168) OX=224308 GN=ywoC PE=3 SV=2
	1.93991	0.857482	sp|Q06797|RL1_BACSU	sp|Q06797|RL1_BACSU 50S ribosomal protein L1 OS=Bacillus subtilis (strain 168) OX=224308 GN=rplA PE=1 SV=4
	1.8516	0.857147	sp|P05653|GYRA_BACSU	sp|P05653|GYRA_BACSU DNA gyrase subunit A OS=Bacillus subtilis (strain 168) OX=224308 GN=gyrA PE=1 SV=1
	1.2472	0.855617	sp|P54476|END4_BACSU	sp|P54476|END4_BACSU Probable endonuclease 4 OS=Bacillus subtilis (strain 168) OX=224308 GN=nfo PE=3 SV=1
	0.547702	0.853239	sp|O35033|COABC_BACSU	sp|O35033|COABC_BACSU Coenzyme A biosynthesis bifunctional protein CoaBC OS=Bacillus subtilis (strain 168) OX=224308 GN=coaBC PE=3 SV=1
	0.376624	0.851727	sp|P39131|MNAA_BACSU	sp|P39131|MNAA_BACSU UDP-N-acetylglucosamine 2-epimerase OS=Bacillus subtilis (strain 168) OX=224308 GN=mnaA PE=1 SV=1
	0.514868	0.850318	sp|P55910|LCTP_BACSU	sp|P55910|LCTP_BACSU L-lactate permease OS=Bacillus subtilis (strain 168) OX=224308 GN=lctP PE=2 SV=3
	1.30364	0.847242	sp|P39155|PAP_BACSU	sp|P39155|PAP_BACSU Protein-arginine-phosphatase OS=Bacillus subtilis (strain 168) OX=224308 GN=ywlE PE=1 SV=1
	1.55757	0.846765	sp|P10726|RPSD_BACSU	sp|P10726|RPSD_BACSU RNA polymerase sigma-D factor OS=Bacillus subtilis (strain 168) OX=224308 GN=sigD PE=1 SV=2
	0.919973	0.846275	sp|P21470|RS9_BACSU	sp|P21470|RS9_BACSU 30S ribosomal protein S9 OS=Bacillus subtilis (strain 168) OX=224308 GN=rpsI PE=1 SV=3
	1.00566	0.845613	sp|P08821|DBH1_BACSU	sp|P08821|DBH1_BACSU DNA-binding protein HU 1 OS=Bacillus subtilis (strain 168) OX=224308 GN=hupA PE=1 SV=2
	0.564835	0.844876	sp|O31602|SPX_BACSU	sp|O31602|SPX_BACSU Global transcriptional regulator Spx OS=Bacillus subtilis (strain 168) OX=224308 GN=spx PE=1 SV=1
+	3.0268	0.84177	sp|P39773|GPMI_BACSU	sp|P39773|GPMI_BACSU 2,3-bisphosphoglycerate-independent phosphoglycerate mutase OS=Bacillus subtilis (strain 168) OX=224308 GN=gpmI PE=1 SV=4
	2.15731	0.837786	sp|P0CI78|RL24_BACSU	sp|P0CI78|RL24_BACSU 50S ribosomal protein L24 OS=Bacillus subtilis (strain 168) OX=224308 GN=rplX PE=1 SV=1
	1.548	0.835702	sp|O34714|OXDC_BACSU	sp|O34714|OXDC_BACSU Oxalate decarboxylase OxdC OS=Bacillus subtilis (strain 168) OX=224308 GN=oxdC PE=1 SV=1
	0.659272	0.834955	sp|O32169|METN_BACSU	sp|O32169|METN_BACSU Methionine import ATP-binding protein MetN OS=Bacillus subtilis (strain 168) OX=224308 GN=metN PE=1 SV=1
+	2.81471	0.833718	sp|P28367|RF2_BACSU	sp|P28367|RF2_BACSU Peptide chain release factor 2 OS=Bacillus subtilis (strain 168) OX=224308 GN=prfB PE=1 SV=2
	1.86159	0.831941	sp|P35137|PPIB_BACSU	sp|P35137|PPIB_BACSU Peptidyl-prolyl cis-trans isomerase B OS=Bacillus subtilis (strain 168) OX=224308 GN=ppiB PE=1 SV=1
	0.471121	0.830595	sp|P23973|MENF_BACSU	sp|P23973|MENF_BACSU Isochorismate synthase MenF OS=Bacillus subtilis (strain 168) OX=224308 GN=menF PE=3 SV=2
+	4.38184	0.828234	sp|P12874|RS17_BACSU	sp|P12874|RS17_BACSU 30S ribosomal protein S17 OS=Bacillus subtilis (strain 168) OX=224308 GN=rpsQ PE=1 SV=3
	0.615535	0.828007	sp|O05394|MCCB_BACSU	sp|O05394|MCCB_BACSU Cystathionine gamma-lyase OS=Bacillus subtilis (strain 168) OX=224308 GN=mccB PE=1 SV=1
	0.558953	0.826907	sp|P39614|YWDF_BACSU	sp|P39614|YWDF_BACSU Uncharacterized glycosyltransferase YwdF OS=Bacillus subtilis (strain 168) OX=224308 GN=ywdF PE=3 SV=1
	1.8307	0.822269	sp|P96618|ACPS_BACSU	sp|P96618|ACPS_BACSU Holo-[acyl-carrier-protein] synthase OS=Bacillus subtilis (strain 168) OX=224308 GN=acpS PE=1 SV=1
	1.47067	0.82036	sp|P37565|HSLO_BACSU	sp|P37565|HSLO_BACSU 33 kDa chaperonin OS=Bacillus subtilis (strain 168) OX=224308 GN=hslO PE=1 SV=1
	0.675547	0.819623	sp|O34678|YTBE_BACSU	sp|O34678|YTBE_BACSU Uncharacterized oxidoreductase YtbE OS=Bacillus subtilis (strain 168) OX=224308 GN=ytbE PE=1 SV=1
	1.85261	0.817717	sp|P09124|G3P1_BACSU	sp|P09124|G3P1_BACSU Glyceraldehyde-3-phosphate dehydrogenase 1 OS=Bacillus subtilis (strain 168) OX=224308 GN=gapA PE=1 SV=2
+	5.02882	0.81534	sp|O34340|FABF_BACSU	sp|O34340|FABF_BACSU 3-oxoacyl-[acyl-carrier-protein] synthase 2 OS=Bacillus subtilis (strain 168) OX=224308 GN=fabF PE=1 SV=1
	0.791447	0.815266	sp|P50618|NRDI_BACSU	sp|P50618|NRDI_BACSU Protein NrdI OS=Bacillus subtilis (strain 168) OX=224308 GN=nrdI PE=1 SV=1
	2.16173	0.815089	sp|O32072|YTWF_BACSU	sp|O32072|YTWF_BACSU Putative sulfurtransferase YtwF OS=Bacillus subtilis (strain 168) OX=224308 GN=ytwF PE=4 SV=2
	0.302888	0.814962	sp|O05496|YDHE_BACSU	sp|O05496|YDHE_BACSU Uncharacterized UDP-glucosyltransferase YdhE OS=Bacillus subtilis (strain 168) OX=224308 GN=ydhE PE=3 SV=2
	0.484553	0.814168	sp|O31858|YOJF_BACSU	sp|O31858|YOJF_BACSU Uncharacterized protein YojF OS=Bacillus subtilis (strain 168) OX=224308 GN=yojF PE=1 SV=1
	0.556975	0.811798	sp|P54574|FUR_BACSU	sp|P54574|FUR_BACSU Ferric uptake regulation protein OS=Bacillus subtilis (strain 168) OX=224308 GN=fur PE=1 SV=2
	0.917618	0.811737	sp|P96655|YDDR_BACSU	sp|P96655|YDDR_BACSU UPF0173 protein YddR OS=Bacillus subtilis (strain 168) OX=224308 GN=yddR PE=3 SV=1
	0.709603	0.811475	sp|C0SPB0|YTCI_BACSU	sp|C0SPB0|YTCI_BACSU Uncharacterized acyl--CoA ligase YtcI OS=Bacillus subtilis (strain 168) OX=224308 GN=ytcI PE=3 SV=1
	1.64254	0.807668	sp|P25814|RNPA_BACSU	sp|P25814|RNPA_BACSU Ribonuclease P protein component OS=Bacillus subtilis (strain 168) OX=224308 GN=rnpA PE=1 SV=2
	0.621888	0.8056	sp|O07561|YHJG_BACSU	sp|O07561|YHJG_BACSU Uncharacterized aromatic compound monooxygenase YhjG OS=Bacillus subtilis (strain 168) OX=224308 GN=yhjG PE=3 SV=1
	0.779848	0.804366	sp|O34380|YBCI_BACSU	sp|O34380|YBCI_BACSU Uncharacterized protein YbcI OS=Bacillus subtilis (strain 168) OX=224308 GN=ybcI PE=4 SV=1
+	3.26482	0.803842	sp|P70998|SPEE_BACSU	sp|P70998|SPEE_BACSU Polyamine aminopropyltransferase OS=Bacillus subtilis (strain 168) OX=224308 GN=speE PE=1 SV=1
	1.18184	0.80215	sp|P94520|YSDB_BACSU	sp|P94520|YSDB_BACSU Sigma-w pathway protein YsdB OS=Bacillus subtilis (strain 168) OX=224308 GN=ysdB PE=2 SV=1
+	3.21742	0.800303	sp|O34443|APT_BACSU	sp|O34443|APT_BACSU Adenine phosphoribosyltransferase OS=Bacillus subtilis (strain 168) OX=224308 GN=apt PE=3 SV=1
	1.36878	0.797036	sp|Q03523|MURE_BACSU	sp|Q03523|MURE_BACSU UDP-N-acetylmuramoyl-L-alanyl-D-glutamate--2,6-diaminopimelate ligase OS=Bacillus subtilis (strain 168) OX=224308 GN=murE PE=3 SV=1
	0.93741	0.796926	sp|O35041|YFJT_BACSU	sp|O35041|YFJT_BACSU Uncharacterized protein YfjT OS=Bacillus subtilis (strain 168) OX=224308 GN=yfjT PE=4 SV=1
	1.02858	0.796748	sp|P45862|YWJB_BACSU	sp|P45862|YWJB_BACSU Uncharacterized protein YwjB OS=Bacillus subtilis (strain 168) OX=224308 GN=ywjB PE=4 SV=1
	0.363691	0.794332	sp|P02394|RL7_BACSU	sp|P02394|RL7_BACSU 50S ribosomal protein L7/L12 OS=Bacillus subtilis (strain 168) OX=224308 GN=rplL PE=1 SV=4
	0.860197	0.788132	sp|Q06795|NUSG_BACSU	sp|Q06795|NUSG_BACSU Transcription termination/antitermination protein NusG OS=Bacillus subtilis (strain 168) OX=224308 GN=nusG PE=1 SV=1
	0.436142	0.78544	sp|P80876|GS18_BACSU	sp|P80876|GS18_BACSU General stress protein 18 OS=Bacillus subtilis (strain 168) OX=224308 GN=yfkM PE=1 SV=3
	0.636192	0.785274	sp|P42105|YXAF_BACSU	sp|P42105|YXAF_BACSU Uncharacterized HTH-type transcriptional regulator YxaF OS=Bacillus subtilis (strain 168) OX=224308 GN=yxaF PE=1 SV=2
	1.70386	0.782057	sp|O34614|YTQB_BACSU	sp|O34614|YTQB_BACSU Putative rRNA methylase YtqB OS=Bacillus subtilis (strain 168) OX=224308 GN=ytqB PE=3 SV=1
	0.999986	0.781231	sp|O31790|YMAD_BACSU	sp|O31790|YMAD_BACSU Uncharacterized protein YmaD OS=Bacillus subtilis (strain 168) OX=224308 GN=ymaD PE=3 SV=1
	0.829455	0.781091	sp|O05269|GUAC_BACSU	sp|O05269|GUAC_BACSU GMP reductase OS=Bacillus subtilis (strain 168) OX=224308 GN=guaC PE=2 SV=2
	0.420016	0.778927	sp|P39667|NADR_BACSU	sp|P39667|NADR_BACSU Transcription repressor NadR OS=Bacillus subtilis (strain 168) OX=224308 GN=nadR PE=1 SV=2
+	4.02683	0.777273	sp|P37455|SSBA_BACSU	sp|P37455|SSBA_BACSU Single-stranded DNA-binding protein A OS=Bacillus subtilis (strain 168) OX=224308 GN=ssbA PE=1 SV=1
+	6.39428	0.775649	sp|P21469|RS7_BACSU	sp|P21469|RS7_BACSU 30S ribosomal protein S7 OS=Bacillus subtilis (strain 168) OX=224308 GN=rpsG PE=1 SV=4
	1.45052	0.775134	sp|O34766|YOPS_BACSU	sp|O34766|YOPS_BACSU SPbeta prophage-derived uncharacterized HTH-type transcriptional regulator YopS OS=Bacillus subtilis (strain 168) OX=224308 GN=yopS PE=4 SV=1
	0.67872	0.77462	sp|P37560|YABR_BACSU	sp|P37560|YABR_BACSU Uncharacterized protein YabR OS=Bacillus subtilis (strain 168) OX=224308 GN=yabR PE=3 SV=1
	1.44842	0.773832	sp|P96499|TAGV_BACSU	sp|P96499|TAGV_BACSU Polyisoprenyl-teichoic acid--peptidoglycan teichoic acid transferase TagV OS=Bacillus subtilis (strain 168) OX=224308 GN=tagV PE=1 SV=1
	1.25925	0.773671	sp|P28619|RNPH_BACSU	sp|P28619|RNPH_BACSU Ribonuclease PH OS=Bacillus subtilis (strain 168) OX=224308 GN=rph PE=1 SV=1
	0.513096	0.773478	sp|P20277|RL17_BACSU	sp|P20277|RL17_BACSU 50S ribosomal protein L17 OS=Bacillus subtilis (strain 168) OX=224308 GN=rplQ PE=1 SV=2
	0.760243	0.772492	sp|O07006|PADC_BACSU	sp|O07006|PADC_BACSU Phenolic acid decarboxylase PadC OS=Bacillus subtilis (strain 168) OX=224308 GN=padC PE=1 SV=1
	0.2764	0.772303	sp|O34357|YTPP_BACSU	sp|O34357|YTPP_BACSU Thioredoxin-like protein YtpP OS=Bacillus subtilis (strain 168) OX=224308 GN=ytpP PE=2 SV=1
+	2.77812	0.77059	sp|P39121|DEOC_BACSU	sp|P39121|DEOC_BACSU Deoxyribose-phosphate aldolase OS=Bacillus subtilis (strain 168) OX=224308 GN=deoC PE=1 SV=3
	1.39906	0.769154	sp|P20282|RS13_BACSU	sp|P20282|RS13_BACSU 30S ribosomal protein S13 OS=Bacillus subtilis (strain 168) OX=224308 GN=rpsM PE=1 SV=3
	1.14486	0.768964	sp|P96501|FLGL_BACSU	sp|P96501|FLGL_BACSU Flagellar hook-associated protein 3 OS=Bacillus subtilis (strain 168) OX=224308 GN=flgL PE=3 SV=1
	0.412574	0.766548	sp|Q9R9I1|HTRB_BACSU	sp|Q9R9I1|HTRB_BACSU Serine protease Do-like HtrB OS=Bacillus subtilis (strain 168) OX=224308 GN=htrB PE=2 SV=1
	1.73788	0.766232	sp|Q05873|SYV_BACSU	sp|Q05873|SYV_BACSU Valine--tRNA ligase OS=Bacillus subtilis (strain 168) OX=224308 GN=valS PE=1 SV=3
	0.934812	0.764199	sp|O31457|TRHO_BACSU	sp|O31457|TRHO_BACSU tRNA uridine(34) hydroxylase OS=Bacillus subtilis (strain 168) OX=224308 GN=trhO PE=3 SV=1
+	2.83247	0.759561	sp|P96613|MURF_BACSU	sp|P96613|MURF_BACSU UDP-N-acetylmuramoyl-tripeptide--D-alanyl-D-alanine ligase OS=Bacillus subtilis (strain 168) OX=224308 GN=murF PE=3 SV=1
	1.67157	0.759267	sp|P13485|TAGF_BACSU	sp|P13485|TAGF_BACSU Teichoic acid poly(glycerol phosphate) polymerase OS=Bacillus subtilis (strain 168) OX=224308 GN=tagF PE=1 SV=1
	1.454	0.757914	sp|P04969|RS11_BACSU	sp|P04969|RS11_BACSU 30S ribosomal protein S11 OS=Bacillus subtilis (strain 168) OX=224308 GN=rpsK PE=1 SV=1
+	2.89	0.750904	sp|Q06753|YACO_BACSU	sp|Q06753|YACO_BACSU Putative TrmH family tRNA/rRNA methyltransferase YacO OS=Bacillus subtilis (strain 168) OX=224308 GN=yacO PE=3 SV=2
	1.2643	0.747891	sp|Q08432|CBL_BACSU	sp|Q08432|CBL_BACSU Cystathionine beta-lyase PatB OS=Bacillus subtilis (strain 168) OX=224308 GN=patB PE=1 SV=1
	0.347432	0.747568	sp|O31546|DUS2_BACSU	sp|O31546|DUS2_BACSU Probable tRNA-dihydrouridine synthase 2 OS=Bacillus subtilis (strain 168) OX=224308 GN=dus2 PE=3 SV=1
	1.06655	0.743833	sp|O68260|YOYC_BACSU	sp|O68260|YOYC_BACSU Uncharacterized protein YoyC OS=Bacillus subtilis (strain 168) OX=224308 GN=yoyC PE=4 SV=1
+	4.24816	0.740129	sp|P37869|ENO_BACSU	sp|P37869|ENO_BACSU Enolase OS=Bacillus subtilis (strain 168) OX=224308 GN=eno PE=1 SV=4
+	3.27597	0.739389	sp|P50849|PNP_BACSU	sp|P50849|PNP_BACSU Polyribonucleotide nucleotidyltransferase OS=Bacillus subtilis (strain 168) OX=224308 GN=pnp PE=1 SV=3
	1.28153	0.735253	sp|P37948|GLPT_BACSU	sp|P37948|GLPT_BACSU Glycerol-3-phosphate transporter OS=Bacillus subtilis (strain 168) OX=224308 GN=glpT PE=3 SV=1
	1.94791	0.733999	sp|P02968|FLA_BACSU	sp|P02968|FLA_BACSU Flagellin OS=Bacillus subtilis (strain 168) OX=224308 GN=hag PE=1 SV=2
+	4.35468	0.733209	sp|P42923|RL10_BACSU	sp|P42923|RL10_BACSU 50S ribosomal protein L10 OS=Bacillus subtilis (strain 168) OX=224308 GN=rplJ PE=1 SV=4
	0.806161	0.731948	sp|O32224|AZOR2_BACSU	sp|O32224|AZOR2_BACSU FMN-dependent NADH:quinone oxidoreductase 2 OS=Bacillus subtilis (strain 168) OX=224308 GN=azoR2 PE=1 SV=1
	1.15769	0.731763	sp|P20964|OBG_BACSU	sp|P20964|OBG_BACSU GTPase Obg OS=Bacillus subtilis (strain 168) OX=224308 GN=obg PE=1 SV=1
	1.27107	0.731137	sp|O31755|SYP_BACSU	sp|O31755|SYP_BACSU Proline--tRNA ligase OS=Bacillus subtilis (strain 168) OX=224308 GN=proS PE=3 SV=1
	1.18933	0.731048	sp|O06976|CRH_BACSU	sp|O06976|CRH_BACSU HPr-like protein Crh OS=Bacillus subtilis (strain 168) OX=224308 GN=crh PE=1 SV=1
	1.8437	0.730336	sp|O34475|YFKO_BACSU	sp|O34475|YFKO_BACSU Putative NAD(P)H nitroreductase YfkO OS=Bacillus subtilis (strain 168) OX=224308 GN=yfkO PE=1 SV=1
	0.661491	0.727756	sp|O05520|MOAC_BACSU	sp|O05520|MOAC_BACSU Cyclic pyranopterin monophosphate synthase OS=Bacillus subtilis (strain 168) OX=224308 GN=moaC PE=3 SV=1
+	4.99229	0.72636	sp|P35159|RLUB_BACSU	sp|P35159|RLUB_BACSU Ribosomal large subunit pseudouridine synthase B OS=Bacillus subtilis (strain 168) OX=224308 GN=rluB PE=1 SV=2
	0.967324	0.724338	sp|O32181|YUSO_BACSU	sp|O32181|YUSO_BACSU Uncharacterized HTH-type transcriptional regulator YusO OS=Bacillus subtilis (strain 168) OX=224308 GN=yusO PE=1 SV=1
	0.497537	0.723853	sp|P70996|YWHD_BACSU	sp|P70996|YWHD_BACSU Uncharacterized protein YwhD OS=Bacillus subtilis (strain 168) OX=224308 GN=ywhD PE=4 SV=1
	0.623828	0.721481	sp|P46906|SYR_BACSU	sp|P46906|SYR_BACSU Arginine--tRNA ligase OS=Bacillus subtilis (strain 168) OX=224308 GN=argS PE=3 SV=2
+	3.51333	0.719507	sp|O31857|BSHB2_BACSU	sp|O31857|BSHB2_BACSU Probable N-acetyl-alpha-D-glucosaminyl L-malate deacetylase 2 OS=Bacillus subtilis (strain 168) OX=224308 GN=bshB2 PE=3 SV=2
	0.642675	0.719252	sp|P26908|RL21_BACSU	sp|P26908|RL21_BACSU 50S ribosomal protein L21 OS=Bacillus subtilis (strain 168) OX=224308 GN=rplU PE=1 SV=1
	0.594924	0.718825	sp|O32037|TCDA_BACSU	sp|O32037|TCDA_BACSU tRNA threonylcarbamoyladenosine dehydratase OS=Bacillus subtilis (strain 168) OX=224308 GN=tcdA PE=3 SV=3
	0.458817	0.718588	sp|Q04385|YGXA_BACSU	sp|Q04385|YGXA_BACSU Uncharacterized protein YgxA OS=Bacillus subtilis (strain 168) OX=224308 GN=ygxA PE=4 SV=2
	0.390297	0.715236	sp|P54333|XKDN_BACSU	sp|P54333|XKDN_BACSU Phage-like element PBSX protein XkdN OS=Bacillus subtilis (strain 168) OX=224308 GN=xkdN PE=4 SV=2
	0.530146	0.713354	sp|O31454|YBFN_BACSU	sp|O31454|YBFN_BACSU Uncharacterized protein YbfN OS=Bacillus subtilis (strain 168) OX=224308 GN=ybfN PE=4 SV=1
+	6.29074	0.709847	sp|P29727|GUAA_BACSU	sp|P29727|GUAA_BACSU GMP synthase [glutamine-hydrolyzing] OS=Bacillus subtilis (strain 168) OX=224308 GN=guaA PE=3 SV=3
+	2.86906	0.70829	sp|P12875|RL14_BACSU	sp|P12875|RL14_BACSU 50S ribosomal protein L14 OS=Bacillus subtilis (strain 168) OX=224308 GN=rplN PE=1 SV=1
+	4.37724	0.70725	sp|P12879|RS8_BACSU	sp|P12879|RS8_BACSU 30S ribosomal protein S8 OS=Bacillus subtilis (strain 168) OX=224308 GN=rpsH PE=1 SV=4
	0.547069	0.704856	sp|P39577|DLTE_BACSU	sp|P39577|DLTE_BACSU Uncharacterized oxidoreductase DltE OS=Bacillus subtilis (strain 168) OX=224308 GN=dltE PE=3 SV=2
	1.9927	0.704487	sp|P39758|ABH_BACSU	sp|P39758|ABH_BACSU Putative transition state regulator Abh OS=Bacillus subtilis (strain 168) OX=224308 GN=abh PE=1 SV=1
	0.510925	0.702384	sp|P96575|YDAB_BACSU	sp|P96575|YDAB_BACSU Putative acyl--CoA ligase YdaB OS=Bacillus subtilis (strain 168) OX=224308 GN=ydaB PE=3 SV=2
	0.872876	0.702056	sp|Q03221|KITH_BACSU	sp|Q03221|KITH_BACSU Thymidine kinase OS=Bacillus subtilis (strain 168) OX=224308 GN=tdk PE=3 SV=2
	1.68724	0.699413	sp|P37477|SYK_BACSU	sp|P37477|SYK_BACSU Lysine--tRNA ligase OS=Bacillus subtilis (strain 168) OX=224308 GN=lysS PE=3 SV=1
	0.972395	0.699101	sp|P36430|SYL_BACSU	sp|P36430|SYL_BACSU Leucine--tRNA ligase OS=Bacillus subtilis (strain 168) OX=224308 GN=leuS PE=3 SV=3
	0.821792	0.69507	sp|O34899|PDUO_BACSU	sp|O34899|PDUO_BACSU Corrinoid adenosyltransferase OS=Bacillus subtilis (strain 168) OX=224308 GN=yvqK PE=1 SV=2
	1.12205	0.69249	sp|P11045|DYR_BACSU	sp|P11045|DYR_BACSU Dihydrofolate reductase OS=Bacillus subtilis (strain 168) OX=224308 GN=dfrA PE=1 SV=2
	0.920363	0.687972	sp|P54522|EX7S_BACSU	sp|P54522|EX7S_BACSU Exodeoxyribonuclease 7 small subunit OS=Bacillus subtilis (strain 168) OX=224308 GN=xseB PE=3 SV=3
	0.714463	0.685132	sp|O32078|YUAE_BACSU	sp|O32078|YUAE_BACSU Uncharacterized protein YuaE OS=Bacillus subtilis (strain 168) OX=224308 GN=yuaE PE=4 SV=1
	1.15249	0.684299	sp|P56849|RL331_BACSU	sp|P56849|RL331_BACSU 50S ribosomal protein L33 1 OS=Bacillus subtilis (strain 168) OX=224308 GN=rpmGA PE=1 SV=2
	0.702798	0.678402	sp|O31955|YONC_BACSU	sp|O31955|YONC_BACSU SPbeta prophage-derived uncharacterized protein YonC OS=Bacillus subtilis (strain 168) OX=224308 GN=yonC PE=4 SV=1
+	3.42885	0.674988	sp|P15874|GRPE_BACSU	sp|P15874|GRPE_BACSU Protein GrpE OS=Bacillus subtilis (strain 168) OX=224308 GN=grpE PE=1 SV=3
	1.05215	0.673147	sp|P21466|RS4_BACSU	sp|P21466|RS4_BACSU 30S ribosomal protein S4 OS=Bacillus subtilis (strain 168) OX=224308 GN=rpsD PE=1 SV=3
	0.739167	0.672064	sp|P94463|FMT_BACSU	sp|P94463|FMT_BACSU Methionyl-tRNA formyltransferase OS=Bacillus subtilis (strain 168) OX=224308 GN=fmt PE=3 SV=2
	0.925846	0.671412	sp|P81101|RRF_BACSU	sp|P81101|RRF_BACSU Ribosome-recycling factor OS=Bacillus subtilis (strain 168) OX=224308 GN=frr PE=1 SV=2
	1.11452	0.67113	sp|P17904|RSBW_BACSU	sp|P17904|RSBW_BACSU Serine-protein kinase RsbW OS=Bacillus subtilis (strain 168) OX=224308 GN=rsbW PE=1 SV=1
	0.31898	0.669321	sp|Q03223|RL31_BACSU	sp|Q03223|RL31_BACSU 50S ribosomal protein L31 OS=Bacillus subtilis (strain 168) OX=224308 GN=rpmE PE=1 SV=1
	1.6314	0.666049	sp|P32726|RIMP_BACSU	sp|P32726|RIMP_BACSU Ribosome maturation factor RimP OS=Bacillus subtilis (strain 168) OX=224308 GN=rimP PE=3 SV=1
	0.340666	0.665367	sp|O32091|PNCA_BACSU	sp|O32091|PNCA_BACSU Uncharacterized isochorismatase family protein PncA OS=Bacillus subtilis (strain 168) OX=224308 GN=pncA PE=3 SV=1
	0.436281	0.664348	sp|Q7WY72|REMA_BACSU	sp|Q7WY72|REMA_BACSU Extracellular matrix regulatory protein A OS=Bacillus subtilis (strain 168) OX=224308 GN=remA PE=1 SV=1
	0.795243	0.663396	sp|O32119|YUTI_BACSU	sp|O32119|YUTI_BACSU Putative nitrogen fixation protein YutI OS=Bacillus subtilis (strain 168) OX=224308 GN=yutI PE=3 SV=1
	0.383853	0.663141	sp|P39737|YVYC_BACSU	sp|P39737|YVYC_BACSU Uncharacterized protein YvyC OS=Bacillus subtilis (strain 168) OX=224308 GN=yvyC PE=1 SV=1
	0.390406	0.662946	sp|O31642|YJDA_BACSU	sp|O31642|YJDA_BACSU Uncharacterized oxidoreductase YjdA OS=Bacillus subtilis (strain 168) OX=224308 GN=yjdA PE=3 SV=1
	0.86115	0.661516	sp|P70999|SPEB_BACSU	sp|P70999|SPEB_BACSU Agmatinase OS=Bacillus subtilis (strain 168) OX=224308 GN=speB PE=1 SV=1
	0.439066	0.661492	sp|P54471|TRMK_BACSU	sp|P54471|TRMK_BACSU tRNA (adenine(22)-N(1))-methyltransferase OS=Bacillus subtilis (strain 168) OX=224308 GN=trmK PE=1 SV=2
	0.57206	0.660588	sp|Q01620|KHPB_BACSU	sp|Q01620|KHPB_BACSU RNA-binding protein KhpB OS=Bacillus subtilis (strain 168) OX=224308 GN=khpB PE=3 SV=1
	0.607414	0.659653	sp|P80875|G16U_BACSU	sp|P80875|G16U_BACSU General stress protein 16U OS=Bacillus subtilis (strain 168) OX=224308 GN=yceD PE=1 SV=3
	0.762065	0.657046	sp|O31676|QUED_BACSU	sp|O31676|QUED_BACSU 6-carboxy-5,6,7,8-tetrahydropterin synthase OS=Bacillus subtilis (strain 168) OX=224308 GN=queD PE=1 SV=2
	0.380078	0.652841	sp|P46337|IOLR_BACSU	sp|P46337|IOLR_BACSU HTH-type transcriptional regulator IolR OS=Bacillus subtilis (strain 168) OX=224308 GN=iolR PE=4 SV=1
	0.382198	0.649513	sp|P94424|NFRA2_BACSU	sp|P94424|NFRA2_BACSU FMN reductase [NAD(P)H] OS=Bacillus subtilis (strain 168) OX=224308 GN=nfrA2 PE=1 SV=1
	0.736604	0.648986	sp|O34981|DAPH_BACSU	sp|O34981|DAPH_BACSU 2,3,4,5-tetrahydropyridine-2,6-dicarboxylate N-acetyltransferase OS=Bacillus subtilis (strain 168) OX=224308 GN=dapH PE=1 SV=2
	0.491929	0.648941	sp|P94428|GABD_BACSU	sp|P94428|GABD_BACSU Succinate-semialdehyde dehydrogenase [NADP(+)] OS=Bacillus subtilis (strain 168) OX=224308 GN=gabD PE=1 SV=1
	0.53423	0.644929	sp|Q45061|YNEP_BACSU	sp|Q45061|YNEP_BACSU Putative acyl-CoA thioesterase YneP OS=Bacillus subtilis (strain 168) OX=224308 GN=yneP PE=3 SV=2
	0.738272	0.644042	sp|P39789|YPOC_BACSU	sp|P39789|YPOC_BACSU Uncharacterized protein YpoC OS=Bacillus subtilis (strain 168) OX=224308 GN=ypoC PE=1 SV=1
	2.12808	0.643503	sp|Q45495|DEF2_BACSU	sp|Q45495|DEF2_BACSU Peptide deformylase 2 OS=Bacillus subtilis (strain 168) OX=224308 GN=defB PE=1 SV=1
	0.992524	0.643129	sp|P42060|RL22_BACSU	sp|P42060|RL22_BACSU 50S ribosomal protein L22 OS=Bacillus subtilis (strain 168) OX=224308 GN=rplV PE=1 SV=1
	2.5226	0.641706	sp|P22250|SYE_BACSU	sp|P22250|SYE_BACSU Glutamate--tRNA ligase OS=Bacillus subtilis (strain 168) OX=224308 GN=gltX PE=3 SV=1
	2.18402	0.640801	sp|O34782|YVRD_BACSU	sp|O34782|YVRD_BACSU Uncharacterized oxidoreductase YvrD OS=Bacillus subtilis (strain 168) OX=224308 GN=yvrD PE=3 SV=1
	0.760861	0.640578	sp|P14577|RL16_BACSU	sp|P14577|RL16_BACSU 50S ribosomal protein L16 OS=Bacillus subtilis (strain 168) OX=224308 GN=rplP PE=1 SV=2
+	4.16837	0.640444	sp|O34746|FABH1_BACSU	sp|O34746|FABH1_BACSU 3-oxoacyl-[acyl-carrier-protein] synthase 3 protein 1 OS=Bacillus subtilis (strain 168) OX=224308 GN=fabHA PE=1 SV=1
	0.398564	0.63954	sp|P28823|FOLB_BACSU	sp|P28823|FOLB_BACSU Dihydroneopterin aldolase OS=Bacillus subtilis (strain 168) OX=224308 GN=folB PE=3 SV=1
	1.55141	0.635345	sp|O34629|YERH_BACSU	sp|O34629|YERH_BACSU Uncharacterized lipoprotein YerH OS=Bacillus subtilis (strain 168) OX=224308 GN=yerH PE=1 SV=1
	0.386087	0.633317	sp|P37551|PURR_BACSU	sp|P37551|PURR_BACSU Pur operon repressor OS=Bacillus subtilis (strain 168) OX=224308 GN=purR PE=1 SV=1
	0.310537	0.632955	sp|P71066|YVFG_BACSU	sp|P71066|YVFG_BACSU Uncharacterized protein YvfG OS=Bacillus subtilis (strain 168) OX=224308 GN=yvfG PE=1 SV=1
	1.16608	0.631708	sp|P32732|TRUB_BACSU	sp|P32732|TRUB_BACSU tRNA pseudouridine synthase B OS=Bacillus subtilis (strain 168) OX=224308 GN=truB PE=3 SV=2
	2.54211	0.63055	sp|O32054|QUEA_BACSU	sp|O32054|QUEA_BACSU S-adenosylmethionine:tRNA ribosyltransferase-isomerase OS=Bacillus subtilis (strain 168) OX=224308 GN=queA PE=1 SV=1
+	3.57093	0.629372	sp|P39779|CODY_BACSU;REV__sp|P96600|DCTB_BACSU	sp|P39779|CODY_BACSU GTP-sensing transcriptional pleiotropic repressor CodY OS=Bacillus subtilis (strain 168) OX=224308 GN=codY PE=1 SV=3
	1.33977	0.627519	sp|P80244|CLPP_BACSU	sp|P80244|CLPP_BACSU ATP-dependent Clp protease proteolytic subunit OS=Bacillus subtilis (strain 168) OX=224308 GN=clpP PE=1 SV=3
	1.1128	0.627148	sp|P37454|EXOA_BACSU	sp|P37454|EXOA_BACSU Exodeoxyribonuclease OS=Bacillus subtilis (strain 168) OX=224308 GN=exoA PE=1 SV=1
	1.53838	0.626424	sp|O34599|ISCS1_BACSU	sp|O34599|ISCS1_BACSU Putative cysteine desulfurase IscS 1 OS=Bacillus subtilis (strain 168) OX=224308 GN=iscS1 PE=3 SV=2
	0.430314	0.626006	sp|O32034|TRHP1_BACSU	sp|O32034|TRHP1_BACSU tRNA hydroxylation protein P1 OS=Bacillus subtilis (strain 168) OX=224308 GN=trhP1 PE=3 SV=1
	0.82982	0.623655	sp|P17618|RIBD_BACSU	sp|P17618|RIBD_BACSU Riboflavin biosynthesis protein RibD OS=Bacillus subtilis (strain 168) OX=224308 GN=ribD PE=1 SV=1
	1.10706	0.62176	sp|P11998|RISB_BACSU	sp|P11998|RISB_BACSU 6,7-dimethyl-8-ribityllumazine synthase OS=Bacillus subtilis (strain 168) OX=224308 GN=ribH PE=1 SV=2
	0.716978	0.621727	sp|P21881|ODPA_BACSU	sp|P21881|ODPA_BACSU Pyruvate dehydrogenase E1 component subunit alpha OS=Bacillus subtilis (strain 168) OX=224308 GN=pdhA PE=1 SV=3
	0.555533	0.621697	sp|O32201|LIAH_BACSU	sp|O32201|LIAH_BACSU Protein LiaH OS=Bacillus subtilis (strain 168) OX=224308 GN=liaH PE=2 SV=1
	0.836383	0.618699	sp|P80698|TIG_BACSU	sp|P80698|TIG_BACSU Trigger factor OS=Bacillus subtilis (strain 168) OX=224308 GN=tig PE=1 SV=3
	0.405899	0.617943	sp|P54504|RSBRD_BACSU	sp|P54504|RSBRD_BACSU RsbT co-antagonist protein RsbRD OS=Bacillus subtilis (strain 168) OX=224308 GN=rsbRD PE=1 SV=2
	0.696966	0.616446	sp|O31742|RL19_BACSU	sp|O31742|RL19_BACSU 50S ribosomal protein L19 OS=Bacillus subtilis (strain 168) OX=224308 GN=rplS PE=1 SV=2
+	3.22033	0.616042	sp|O05239|YUGJ_BACSU	sp|O05239|YUGJ_BACSU Probable NADH-dependent butanol dehydrogenase 1 OS=Bacillus subtilis (strain 168) OX=224308 GN=yugJ PE=3 SV=1
	2.1245	0.615586	sp|Q45477|SYI_BACSU	sp|Q45477|SYI_BACSU Isoleucine--tRNA ligase OS=Bacillus subtilis (strain 168) OX=224308 GN=ileS PE=3 SV=3
	2.6218	0.614698	sp|P20429|RPOA_BACSU	sp|P20429|RPOA_BACSU DNA-directed RNA polymerase subunit alpha OS=Bacillus subtilis (strain 168) OX=224308 GN=rpoA PE=1 SV=1
	0.871159	0.613687	sp|P37573|DISA_BACSU	sp|P37573|DISA_BACSU DNA integrity scanning protein DisA OS=Bacillus subtilis (strain 168) OX=224308 GN=disA PE=1 SV=1
	0.27207	0.611817	sp|O32175|YUSI_BACSU	sp|O32175|YUSI_BACSU Uncharacterized protein YusI OS=Bacillus subtilis (strain 168) OX=224308 GN=yusI PE=3 SV=1
	0.76627	0.609577	sp|O32230|SSRP_BACSU	sp|O32230|SSRP_BACSU SsrA-binding protein OS=Bacillus subtilis (strain 168) OX=224308 GN=smpB PE=1 SV=1
	0.679708	0.608947	sp|P80872|G16O_BACSU	sp|P80872|G16O_BACSU General stress protein 16O OS=Bacillus subtilis (strain 168) OX=224308 GN=yocK PE=1 SV=3
	0.343144	0.607786	sp|P54182|YPOP_BACSU	sp|P54182|YPOP_BACSU Uncharacterized HTH-type transcriptional regulator YpoP OS=Bacillus subtilis (strain 168) OX=224308 GN=ypoP PE=4 SV=1
	0.730572	0.607059	sp|P10725|ALR1_BACSU	sp|P10725|ALR1_BACSU Alanine racemase 1 OS=Bacillus subtilis (strain 168) OX=224308 GN=alr1 PE=3 SV=2
	2.90669	0.606096	sp|O31418|MRNC_BACSU	sp|O31418|MRNC_BACSU Mini-ribonuclease 3 OS=Bacillus subtilis (strain 168) OX=224308 GN=mrnC PE=1 SV=1
	1.46249	0.602046	sp|P37812|ATPE_BACSU	sp|P37812|ATPE_BACSU ATP synthase epsilon chain OS=Bacillus subtilis (strain 168) OX=224308 GN=atpC PE=1 SV=1
+	4.20208	0.601839	sp|P37870|RPOB_BACSU	sp|P37870|RPOB_BACSU DNA-directed RNA polymerase subunit beta OS=Bacillus subtilis (strain 168) OX=224308 GN=rpoB PE=1 SV=2
	0.69082	0.598051	sp|O06006|YRAA_BACSU	sp|O06006|YRAA_BACSU Putative cysteine protease YraA OS=Bacillus subtilis (strain 168) OX=224308 GN=yraA PE=2 SV=2
	0.323612	0.595239	sp|P50619|YMAB_BACSU	sp|P50619|YMAB_BACSU Protein YmaB OS=Bacillus subtilis (strain 168) OX=224308 GN=ymaB PE=2 SV=1
	0.831031	0.59439	sp|P17921|SYFA_BACSU	sp|P17921|SYFA_BACSU Phenylalanine--tRNA ligase alpha subunit OS=Bacillus subtilis (strain 168) OX=224308 GN=pheS PE=3 SV=2
	1.46906	0.593812	sp|P54381|SYGB_BACSU	sp|P54381|SYGB_BACSU Glycine--tRNA ligase beta subunit OS=Bacillus subtilis (strain 168) OX=224308 GN=glyS PE=3 SV=2
	0.45926	0.593493	sp|O05392|RUVA_BACSU	sp|O05392|RUVA_BACSU Holliday junction ATP-dependent DNA helicase RuvA OS=Bacillus subtilis (strain 168) OX=224308 GN=ruvA PE=3 SV=2
	1.3767	0.589866	sp|P06224|SIGA_BACSU	sp|P06224|SIGA_BACSU RNA polymerase sigma factor SigA OS=Bacillus subtilis (strain 168) OX=224308 GN=sigA PE=1 SV=2
	1.45613	0.589664	sp|P96621|ENDAI_BACSU	sp|P96621|ENDAI_BACSU Antitoxin EndoAI OS=Bacillus subtilis (strain 168) OX=224308 GN=ndoAI PE=1 SV=1
	1.07104	0.589296	sp|P21475|RS18_BACSU	sp|P21475|RS18_BACSU 30S ribosomal protein S18 OS=Bacillus subtilis (strain 168) OX=224308 GN=rpsR PE=1 SV=3
	0.526379	0.58802	sp|O34777|OHRR_BACSU	sp|O34777|OHRR_BACSU Organic hydroperoxide resistance transcriptional regulator OS=Bacillus subtilis (strain 168) OX=224308 GN=ohrR PE=1 SV=1
	0.350758	0.587446	sp|O34966|ZNUA_BACSU	sp|O34966|ZNUA_BACSU High-affinity zinc uptake system binding-protein ZnuA OS=Bacillus subtilis (strain 168) OX=224308 GN=znuA PE=1 SV=1
	1.63597	0.587395	sp|P21464|RS2_BACSU	sp|P21464|RS2_BACSU 30S ribosomal protein S2 OS=Bacillus subtilis (strain 168) OX=224308 GN=rpsB PE=1 SV=3
	0.142015	0.586129	sp|O34334|YJOA_BACSU	sp|O34334|YJOA_BACSU Uncharacterized protein YjoA OS=Bacillus subtilis (strain 168) OX=224308 GN=yjoA PE=1 SV=1
	2.5122	0.585981	sp|P21467|RS5_BACSU	sp|P21467|RS5_BACSU 30S ribosomal protein S5 OS=Bacillus subtilis (strain 168) OX=224308 GN=rpsE PE=1 SV=3
	0.61609	0.585706	sp|O34689|MHQA_BACSU	sp|O34689|MHQA_BACSU Putative ring-cleaving dioxygenase MhqA OS=Bacillus subtilis (strain 168) OX=224308 GN=mhqA PE=2 SV=1
	0.293426	0.583572	sp|P94538|YSGA_BACSU	sp|P94538|YSGA_BACSU Uncharacterized tRNA/rRNA methyltransferase YsgA OS=Bacillus subtilis (strain 168) OX=224308 GN=ysgA PE=3 SV=2
	0.361351	0.581978	sp|O31564|YFIV_BACSU	sp|O31564|YFIV_BACSU Uncharacterized HTH-type transcriptional regulator YfiV OS=Bacillus subtilis (strain 168) OX=224308 GN=yfiV PE=4 SV=1
	0.114724	0.580866	sp|P54375|SODM_BACSU	sp|P54375|SODM_BACSU Superoxide dismutase [Mn] OS=Bacillus subtilis (strain 168) OX=224308 GN=sodA PE=1 SV=5
	2.02023	0.579925	sp|P46353|DEOB_BACSU	sp|P46353|DEOB_BACSU Phosphopentomutase OS=Bacillus subtilis (strain 168) OX=224308 GN=drm PE=3 SV=3
	0.341386	0.5789	sp|P42199|TCYA_BACSU	sp|P42199|TCYA_BACSU L-cystine-binding protein TcyA OS=Bacillus subtilis (strain 168) OX=224308 GN=tcyA PE=1 SV=3
	0.727938	0.578799	sp|O34967|RL31B_BACSU	sp|O34967|RL31B_BACSU 50S ribosomal protein L31 type B OS=Bacillus subtilis (strain 168) OX=224308 GN=rpmE2 PE=1 SV=1
	0.656909	0.578266	sp|P96631|IMMR_BACSU	sp|P96631|IMMR_BACSU HTH-type transcriptional regulator ImmR OS=Bacillus subtilis (strain 168) OX=224308 GN=immR PE=1 SV=1
	1.70555	0.577097	sp|O31498|DNLJ_BACSU	sp|O31498|DNLJ_BACSU DNA ligase OS=Bacillus subtilis (strain 168) OX=224308 GN=ligA PE=3 SV=1
	0.51483	0.574071	sp|P46898|RL6_BACSU	sp|P46898|RL6_BACSU 50S ribosomal protein L6 OS=Bacillus subtilis (strain 168) OX=224308 GN=rplF PE=1 SV=2
	0.626804	0.573522	sp|P17906|RSBX_BACSU	sp|P17906|RSBX_BACSU Phosphoserine phosphatase RsbX OS=Bacillus subtilis (strain 168) OX=224308 GN=rsbX PE=1 SV=1
	0.526243	0.57314	sp|P54170|BRXA_BACSU	sp|P54170|BRXA_BACSU Bacilliredoxin BrxA OS=Bacillus subtilis (strain 168) OX=224308 GN=brxA PE=1 SV=1
	0.510972	0.572426	sp|P71084|GSAB_BACSU	sp|P71084|GSAB_BACSU Glutamate-1-semialdehyde 2,1-aminomutase 2 OS=Bacillus subtilis (strain 168) OX=224308 GN=gsaB PE=3 SV=2
	0.311031	0.571005	sp|P94462|DEF1_BACSU	sp|P94462|DEF1_BACSU Peptide deformylase 1 OS=Bacillus subtilis (strain 168) OX=224308 GN=defA PE=3 SV=1
	0.380017	0.570714	sp|O34759|YDJO_BACSU	sp|O34759|YDJO_BACSU Uncharacterized protein YdjO OS=Bacillus subtilis (strain 168) OX=224308 GN=ydjO PE=1 SV=1
	1.62596	0.569284	sp|P13243|ALF_BACSU	sp|P13243|ALF_BACSU Probable fructose-bisphosphate aldolase OS=Bacillus subtilis (strain 168) OX=224308 GN=fbaA PE=1 SV=2
	2.18748	0.56912	sp|Q06752|SYC_BACSU	sp|Q06752|SYC_BACSU Cysteine--tRNA ligase OS=Bacillus subtilis (strain 168) OX=224308 GN=cysS PE=1 SV=1
	0.565571	0.568253	sp|P54455|NADD_BACSU	sp|P54455|NADD_BACSU Nicotinate-nucleotide adenylyltransferase OS=Bacillus subtilis (strain 168) OX=224308 GN=nadD PE=1 SV=1
	0.698719	0.566466	sp|P54380|SYGA_BACSU	sp|P54380|SYGA_BACSU Glycine--tRNA ligase alpha subunit OS=Bacillus subtilis (strain 168) OX=224308 GN=glyQ PE=3 SV=1
	0.672224	0.565654	sp|P17922|SYFB_BACSU	sp|P17922|SYFB_BACSU Phenylalanine--tRNA ligase beta subunit OS=Bacillus subtilis (strain 168) OX=224308 GN=pheT PE=3 SV=2
	0.647149	0.565225	sp|O31635|YJCM_BACSU	sp|O31635|YJCM_BACSU Uncharacterized protein YjcM OS=Bacillus subtilis (strain 168) OX=224308 GN=yjcM PE=3 SV=1
	1.37104	0.565173	sp|P80868|EFG_BACSU	sp|P80868|EFG_BACSU Elongation factor G OS=Bacillus subtilis (strain 168) OX=224308 GN=fusA PE=1 SV=3
	0.623362	0.564058	sp|O34592|YDJP_BACSU	sp|O34592|YDJP_BACSU AB hydrolase superfamily protein YdjP OS=Bacillus subtilis (strain 168) OX=224308 GN=ydjP PE=2 SV=1
	1.77177	0.561077	sp|P14802|YOXD_BACSU	sp|P14802|YOXD_BACSU Uncharacterized oxidoreductase YoxD OS=Bacillus subtilis (strain 168) OX=224308 GN=yoxD PE=3 SV=2
	1.28126	0.559144	sp|O32163|SUFU_BACSU	sp|O32163|SUFU_BACSU Zinc-dependent sulfurtransferase SufU OS=Bacillus subtilis (strain 168) OX=224308 GN=sufU PE=1 SV=1
	0.366473	0.556291	sp|O31447|YBFG_BACSU	sp|O31447|YBFG_BACSU Uncharacterized protein YbfG OS=Bacillus subtilis (strain 168) OX=224308 GN=ybfG PE=3 SV=1
	0.885795	0.556179	sp|O32232|EST_BACSU	sp|O32232|EST_BACSU Carboxylesterase OS=Bacillus subtilis (strain 168) OX=224308 GN=est PE=2 SV=2
	1.01414	0.554225	sp|P29252|HPPK_BACSU	sp|P29252|HPPK_BACSU 2-amino-4-hydroxy-6-hydroxymethyldihydropteridine pyrophosphokinase OS=Bacillus subtilis (strain 168) OX=224308 GN=folK PE=3 SV=2
	0.392125	0.554027	sp|Q06755|ISPD_BACSU	sp|Q06755|ISPD_BACSU 2-C-methyl-D-erythritol 4-phosphate cytidylyltransferase OS=Bacillus subtilis (strain 168) OX=224308 GN=ispD PE=1 SV=2
	0.267817	0.553382	sp|O32113|SUFA_BACSU	sp|O32113|SUFA_BACSU Uncharacterized protein SufA OS=Bacillus subtilis (strain 168) OX=224308 GN=sufA PE=3 SV=1
	0.292146	0.552204	sp|P38049|HMOB_BACSU	sp|P38049|HMOB_BACSU Heme-degrading monooxygenase HmoB OS=Bacillus subtilis (strain 168) OX=224308 GN=hmoB PE=1 SV=1
	0.393457	0.550762	sp|P39070|CLPQ_BACSU	sp|P39070|CLPQ_BACSU ATP-dependent protease subunit ClpQ OS=Bacillus subtilis (strain 168) OX=224308 GN=clpQ PE=1 SV=1
	1.10268	0.548973	sp|P21478|RS21_BACSU	sp|P21478|RS21_BACSU 30S ribosomal protein S21 OS=Bacillus subtilis (strain 168) OX=224308 GN=rpsU PE=1 SV=3
	0.264211	0.547809	sp|P54331|XKDK_BACSU	sp|P54331|XKDK_BACSU Phage-like element PBSX protein XkdK OS=Bacillus subtilis (strain 168) OX=224308 GN=xkdK PE=3 SV=2
	1.27665	0.545629	sp|P18157|GLPK_BACSU	sp|P18157|GLPK_BACSU Glycerol kinase OS=Bacillus subtilis (strain 168) OX=224308 GN=glpK PE=1 SV=2
	1.78875	0.544872	sp|P29726|PURA_BACSU	sp|P29726|PURA_BACSU Adenylosuccinate synthetase OS=Bacillus subtilis (strain 168) OX=224308 GN=purA PE=3 SV=1
	0.578247	0.544003	sp|P33911|CSRA_BACSU	sp|P33911|CSRA_BACSU Translational regulator CsrA OS=Bacillus subtilis (strain 168) OX=224308 GN=csrA PE=1 SV=1
	1.18913	0.542734	sp|P21472|RS12_BACSU	sp|P21472|RS12_BACSU 30S ribosomal protein S12 OS=Bacillus subtilis (strain 168) OX=224308 GN=rpsL PE=1 SV=5
	0.316313	0.542175	sp|O31705|MOAE_BACSU	sp|O31705|MOAE_BACSU Molybdopterin synthase catalytic subunit OS=Bacillus subtilis (strain 168) OX=224308 GN=moaE PE=3 SV=1
	0.205844	0.539776	sp|P94544|POLX_BACSU	sp|P94544|POLX_BACSU DNA polymerase/3-5 exonuclease PolX OS=Bacillus subtilis (strain 168) OX=224308 GN=polX PE=1 SV=1
	0.549522	0.537513	sp|Q45068|ALST_BACSU	sp|Q45068|ALST_BACSU Amino-acid carrier protein AlsT OS=Bacillus subtilis (strain 168) OX=224308 GN=alsT PE=2 SV=1
	0.28165	0.536405	sp|P30950|HEM2_BACSU	sp|P30950|HEM2_BACSU Delta-aminolevulinic acid dehydratase OS=Bacillus subtilis (strain 168) OX=224308 GN=hemB PE=3 SV=1
	0.594831	0.536081	sp|C0SP95|YCNJ_BACSU	sp|C0SP95|YCNJ_BACSU Copper transport protein YcnJ OS=Bacillus subtilis (strain 168) OX=224308 GN=ycnJ PE=1 SV=1
	2.33339	0.535046	sp|P37871|RPOC_BACSU	sp|P37871|RPOC_BACSU DNA-directed RNA polymerase subunit beta OS=Bacillus subtilis (strain 168) OX=224308 GN=rpoC PE=1 SV=4
	0.537317	0.534292	sp|P39158|CSPC_BACSU	sp|P39158|CSPC_BACSU Cold shock protein CspC OS=Bacillus subtilis (strain 168) OX=224308 GN=cspC PE=1 SV=1
	0.299709	0.534221	sp|P05650|RLBA_BACSU	sp|P05650|RLBA_BACSU Probable ribosome maturation protein RlbA OS=Bacillus subtilis (strain 168) OX=224308 GN=rlbA PE=4 SV=1
	1.24098	0.533439	sp|P49786|BCCP_BACSU	sp|P49786|BCCP_BACSU Biotin carboxyl carrier protein of acetyl-CoA carboxylase OS=Bacillus subtilis (strain 168) OX=224308 GN=accB PE=1 SV=2
	0.413422	0.533432	sp|P42176|NARH_BACSU	sp|P42176|NARH_BACSU Nitrate reductase beta chain OS=Bacillus subtilis (strain 168) OX=224308 GN=narH PE=3 SV=1
	0.859484	0.532791	sp|P71012|PTF3A_BACSU	sp|P71012|PTF3A_BACSU PTS system fructose-specific EIIABC component OS=Bacillus subtilis (strain 168) OX=224308 GN=fruA PE=1 SV=2
	1.09351	0.530335	sp|Q03222|RHO_BACSU	sp|Q03222|RHO_BACSU Transcription termination factor Rho OS=Bacillus subtilis (strain 168) OX=224308 GN=rho PE=3 SV=3
	1.02842	0.527864	sp|P08838|PT1_BACSU	sp|P08838|PT1_BACSU Phosphoenolpyruvate-protein phosphotransferase OS=Bacillus subtilis (strain 168) OX=224308 GN=ptsI PE=1 SV=3
	2.96601	0.526855	sp|P37472|HGPRT_BACSU	sp|P37472|HGPRT_BACSU Hypoxanthine-guanine phosphoribosyltransferase OS=Bacillus subtilis (strain 168) OX=224308 GN=hprT PE=3 SV=1
+	4.18452	0.52402	sp|O34824|GLMM_BACSU	sp|O34824|GLMM_BACSU Phosphoglucosamine mutase OS=Bacillus subtilis (strain 168) OX=224308 GN=glmM PE=1 SV=1
	1.0838	0.522856	sp|P54565|YQKB_BACSU	sp|P54565|YQKB_BACSU Uncharacterized protein YqkB OS=Bacillus subtilis (strain 168) OX=224308 GN=yqkB PE=4 SV=1
	2.77118	0.522827	sp|P80885|KPYK_BACSU	sp|P80885|KPYK_BACSU Pyruvate kinase OS=Bacillus subtilis (strain 168) OX=224308 GN=pyk PE=1 SV=2
	0.656313	0.522241	sp|O05256|MAEN_BACSU	sp|O05256|MAEN_BACSU Na(+)-malate symporter OS=Bacillus subtilis (strain 168) OX=224308 GN=maeN PE=3 SV=1
	1.18172	0.521615	sp|O06491|GATA_BACSU	sp|O06491|GATA_BACSU Glutamyl-tRNA(Gln) amidotransferase subunit A OS=Bacillus subtilis (strain 168) OX=224308 GN=gatA PE=1 SV=3
	0.690196	0.517271	sp|P12425|GLN1A_BACSU	sp|P12425|GLN1A_BACSU Glutamine synthetase OS=Bacillus subtilis (strain 168) OX=224308 GN=glnA PE=1 SV=3
	0.770144	0.516539	sp|P17820|DNAK_BACSU	sp|P17820|DNAK_BACSU Chaperone protein DnaK OS=Bacillus subtilis (strain 168) OX=224308 GN=dnaK PE=1 SV=3
	0.814568	0.514642	sp|P07819|SCRB_BACSU	sp|P07819|SCRB_BACSU Sucrose-6-phosphate hydrolase OS=Bacillus subtilis (strain 168) OX=224308 GN=sacA PE=3 SV=2
	2.61884	0.514455	sp|P21471|RS10_BACSU	sp|P21471|RS10_BACSU 30S ribosomal protein S10 OS=Bacillus subtilis (strain 168) OX=224308 GN=rpsJ PE=1 SV=4
	0.603537	0.514394	sp|P27876|TPIS_BACSU	sp|P27876|TPIS_BACSU Triosephosphate isomerase OS=Bacillus subtilis (strain 168) OX=224308 GN=tpiA PE=1 SV=3
	0.815393	0.513792	sp|P39456|TCYC_BACSU	sp|P39456|TCYC_BACSU L-cystine import ATP-binding protein TcyC OS=Bacillus subtilis (strain 168) OX=224308 GN=tcyC PE=1 SV=4
	0.3476	0.513742	sp|O07081|YRDC_BACSU	sp|O07081|YRDC_BACSU Uncharacterized isochorismatase family protein YrdC OS=Bacillus subtilis (strain 168) OX=224308 GN=yrdC PE=3 SV=1
	0.189779	0.513639	sp|P54461|RSME_BACSU	sp|P54461|RSME_BACSU Ribosomal RNA small subunit methyltransferase E OS=Bacillus subtilis (strain 168) OX=224308 GN=rsmE PE=1 SV=1
	0.905611	0.51187	sp|O34790|PCRB_BACSU	sp|O34790|PCRB_BACSU Heptaprenylglyceryl phosphate synthase OS=Bacillus subtilis (strain 168) OX=224308 GN=pcrB PE=1 SV=1
	1.80626	0.50961	sp|Q7BVT7|YERC_BACSU	sp|Q7BVT7|YERC_BACSU Uncharacterized protein YerC OS=Bacillus subtilis (strain 168) OX=224308 GN=yerC PE=4 SV=1
	0.87792	0.508972	sp|O31997|YOKJ_BACSU	sp|O31997|YOKJ_BACSU Immunity protein YokJ OS=Bacillus subtilis (strain 168) OX=224308 GN=yokJ PE=1 SV=1
	0.133753	0.508717	sp|O34355|YTCJ_BACSU	sp|O34355|YTCJ_BACSU Putative amidohydrolase YtcJ OS=Bacillus subtilis (strain 168) OX=224308 GN=ytcJ PE=3 SV=1
	0.478082	0.506043	sp|P13484|TAGE_BACSU	sp|P13484|TAGE_BACSU Poly(glycerol-phosphate) alpha-glucosyltransferase OS=Bacillus subtilis (strain 168) OX=224308 GN=tagE PE=1 SV=1
	0.495711	0.505547	sp|O34634|YQGF_BACSU	sp|O34634|YQGF_BACSU Putative pre-16S rRNA nuclease OS=Bacillus subtilis (strain 168) OX=224308 GN=yrrK PE=1 SV=1
	0.556046	0.504243	sp|P39795|TREC_BACSU	sp|P39795|TREC_BACSU Trehalose-6-phosphate hydrolase OS=Bacillus subtilis (strain 168) OX=224308 GN=treA PE=1 SV=2
	1.26304	0.503909	sp|P05649|DPO3B_BACSU	sp|P05649|DPO3B_BACSU Beta sliding clamp OS=Bacillus subtilis (strain 168) OX=224308 GN=dnaN PE=1 SV=1
	0.286296	0.503702	sp|P37556|YABN_BACSU	sp|P37556|YABN_BACSU Uncharacterized protein YabN OS=Bacillus subtilis (strain 168) OX=224308 GN=yabN PE=4 SV=1
	0.352557	0.501685	sp|O07600|FABH2_BACSU	sp|O07600|FABH2_BACSU 3-oxoacyl-[acyl-carrier-protein] synthase 3 protein 2 OS=Bacillus subtilis (strain 168) OX=224308 GN=fabHB PE=1 SV=1
	2.03492	0.499488	sp|P80700|EFTS_BACSU	sp|P80700|EFTS_BACSU Elongation factor Ts OS=Bacillus subtilis (strain 168) OX=224308 GN=tsf PE=1 SV=3
	0.847823	0.493716	sp|P70974|RL13_BACSU	sp|P70974|RL13_BACSU 50S ribosomal protein L13 OS=Bacillus subtilis (strain 168) OX=224308 GN=rplM PE=1 SV=2
	0.160546	0.493642	sp|O32115|YUTK_BACSU	sp|O32115|YUTK_BACSU Uncharacterized transporter YutK OS=Bacillus subtilis (strain 168) OX=224308 GN=yutK PE=3 SV=1
	1.21331	0.493322	sp|O31628|YJCF_BACSU	sp|O31628|YJCF_BACSU Uncharacterized N-acetyltransferase YjcF OS=Bacillus subtilis (strain 168) OX=224308 GN=yjcF PE=1 SV=1
	0.450289	0.492913	sp|P45872|RF1_BACSU	sp|P45872|RF1_BACSU Peptide chain release factor 1 OS=Bacillus subtilis (strain 168) OX=224308 GN=prfA PE=3 SV=1
	1.73373	0.491474	sp|O34484|MAP12_BACSU	sp|O34484|MAP12_BACSU Methionine aminopeptidase 2 OS=Bacillus subtilis (strain 168) OX=224308 GN=mapB PE=1 SV=1
	0.338467	0.490425	sp|P35162|RESC_BACSU	sp|P35162|RESC_BACSU Cytochrome c biogenesis protein ResC OS=Bacillus subtilis (strain 168) OX=224308 GN=resC PE=1 SV=2
	0.637756	0.488396	sp|P32960|RACX_BACSU	sp|P32960|RACX_BACSU Broad specificity amino-acid racemase RacX OS=Bacillus subtilis (strain 168) OX=224308 GN=racX PE=1 SV=2
	0.537349	0.488131	sp|O31744|RNH2_BACSU	sp|O31744|RNH2_BACSU Ribonuclease HII OS=Bacillus subtilis (strain 168) OX=224308 GN=rnhB PE=1 SV=1
	0.897946	0.487336	sp|P37502|YYBB_BACSU	sp|P37502|YYBB_BACSU Probable metallo-hydrolase YybB OS=Bacillus subtilis (strain 168) OX=224308 GN=yybB PE=3 SV=1
	0.745269	0.486334	sp|P39759|YKQA_BACSU	sp|P39759|YKQA_BACSU Putative gamma-glutamylcyclotransferase YkqA OS=Bacillus subtilis (strain 168) OX=224308 GN=ykqA PE=1 SV=1
	0.977719	0.48604	sp|O31738|KHPA_BACSU	sp|O31738|KHPA_BACSU RNA-binding protein KhpA OS=Bacillus subtilis (strain 168) OX=224308 GN=khpA PE=3 SV=1
	2.62917	0.48464	sp|Q06796|RL11_BACSU	sp|Q06796|RL11_BACSU 50S ribosomal protein L11 OS=Bacillus subtilis (strain 168) OX=224308 GN=rplK PE=1 SV=3
	1.54222	0.48448	sp|P40778|MURC_BACSU	sp|P40778|MURC_BACSU UDP-N-acetylmuramate--L-alanine ligase OS=Bacillus subtilis (strain 168) OX=224308 GN=murC PE=3 SV=2
	0.239954	0.484235	sp|P55873|RL20_BACSU	sp|P55873|RL20_BACSU 50S ribosomal protein L20 OS=Bacillus subtilis (strain 168) OX=224308 GN=rplT PE=1 SV=1
	0.211645	0.480847	sp|O34680|YDIP_BACSU	sp|O34680|YDIP_BACSU Type II methyltransferase M2.BsuMI OS=Bacillus subtilis (strain 168) OX=224308 GN=ydiP PE=1 SV=1
	0.258121	0.480263	sp|C0H437|YOYH_BACSU;sp|C0H3Z3|YJZI_BACSU	sp|C0H437|YOYH_BACSU Uncharacterized protein YoyH OS=Bacillus subtilis (strain 168) OX=224308 GN=yoyH PE=4 SV=1;sp|C0H3Z3|YJZI_BACSU Uncharacterized protein YjzI OS=Bacillus subtilis (strain 168) OX=224308 GN=yjzI PE=4 SV=1
	0.191377	0.480133	sp|O32125|YUTF_BACSU	sp|O32125|YUTF_BACSU 5-nucleotidase YutF OS=Bacillus subtilis (strain 168) OX=224308 GN=yutF PE=1 SV=1
	0.366788	0.479818	sp|P21882|ODPB_BACSU	sp|P21882|ODPB_BACSU Pyruvate dehydrogenase E1 component subunit beta OS=Bacillus subtilis (strain 168) OX=224308 GN=pdhB PE=3 SV=2
	0.26707	0.479553	sp|O34645|AGAL_BACSU	sp|O34645|AGAL_BACSU Alpha-galactosidase OS=Bacillus subtilis (strain 168) OX=224308 GN=melA PE=1 SV=1
	0.988848	0.478384	sp|P33166|EFTU_BACSU	sp|P33166|EFTU_BACSU Elongation factor Tu OS=Bacillus subtilis (strain 168) OX=224308 GN=tuf PE=1 SV=1
	0.30865	0.477983	sp|O31610|YJBL_BACSU	sp|O31610|YJBL_BACSU UPF0738 protein YjbL OS=Bacillus subtilis (strain 168) OX=224308 GN=yjbL PE=3 SV=1
	0.379748	0.476483	sp|P71015|GBSR_BACSU	sp|P71015|GBSR_BACSU HTH-type transcriptional repressor GbsR OS=Bacillus subtilis (strain 168) OX=224308 GN=gbsR PE=3 SV=1
	0.448871	0.474963	sp|P94559|YSNB_BACSU	sp|P94559|YSNB_BACSU Putative metallophosphoesterase YsnB OS=Bacillus subtilis (strain 168) OX=224308 GN=ysnB PE=3 SV=2
	0.373122	0.473398	sp|P05648|DNAA_BACSU	sp|P05648|DNAA_BACSU Chromosomal replication initiator protein DnaA OS=Bacillus subtilis (strain 168) OX=224308 GN=dnaA PE=1 SV=1
	0.275216	0.47264	sp|P39594|THIE_BACSU	sp|P39594|THIE_BACSU Thiamine-phosphate synthase OS=Bacillus subtilis (strain 168) OX=224308 GN=thiE PE=1 SV=1
	0.547521	0.472295	sp|P12877|RL5_BACSU	sp|P12877|RL5_BACSU 50S ribosomal protein L5 OS=Bacillus subtilis (strain 168) OX=224308 GN=rplE PE=1 SV=1
	0.905694	0.472138	sp|O05268|FENR2_BACSU	sp|O05268|FENR2_BACSU Ferredoxin--NADP reductase 2 OS=Bacillus subtilis (strain 168) OX=224308 GN=yumC PE=1 SV=2
	2.92498	0.470615	sp|P14192|GLMU_BACSU	sp|P14192|GLMU_BACSU Bifunctional protein GlmU OS=Bacillus subtilis (strain 168) OX=224308 GN=glmU PE=3 SV=1
	1.19007	0.468509	sp|O31753|DXR_BACSU	sp|O31753|DXR_BACSU 1-deoxy-D-xylulose 5-phosphate reductoisomerase OS=Bacillus subtilis (strain 168) OX=224308 GN=dxr PE=3 SV=2
	0.405066	0.467665	sp|O34876|FTSX_BACSU	sp|O34876|FTSX_BACSU Cell division protein FtsX OS=Bacillus subtilis (strain 168) OX=224308 GN=ftsX PE=1 SV=1
	0.377025	0.465912	sp|P68731|DEGR_BACSU	sp|P68731|DEGR_BACSU Regulatory protein DegR OS=Bacillus subtilis (strain 168) OX=224308 GN=degR PE=1 SV=1
	0.870104	0.465837	sp|P21473|RS15_BACSU	sp|P21473|RS15_BACSU 30S ribosomal protein S15 OS=Bacillus subtilis (strain 168) OX=224308 GN=rpsO PE=1 SV=4
	0.794309	0.465225	sp|P94591|GLCR_BACSU	sp|P94591|GLCR_BACSU HTH-type transcriptional repressor GlcR OS=Bacillus subtilis (strain 168) OX=224308 GN=glcR PE=1 SV=2
	1.4611	0.46512	sp|O34595|THII_BACSU	sp|O34595|THII_BACSU Probable tRNA sulfurtransferase OS=Bacillus subtilis (strain 168) OX=224308 GN=thiI PE=3 SV=2
	0.296243	0.463957	sp|O31907|YORG_BACSU	sp|O31907|YORG_BACSU SPbeta prophage-derived uncharacterized protein YorG OS=Bacillus subtilis (strain 168) OX=224308 GN=yorG PE=4 SV=1
	0.39638	0.46324	sp|P32727|NUSA_BACSU	sp|P32727|NUSA_BACSU Transcription termination/antitermination protein NusA OS=Bacillus subtilis (strain 168) OX=224308 GN=nusA PE=1 SV=2
	0.780737	0.461429	sp|P18256|SYT2_BACSU	sp|P18256|SYT2_BACSU Threonine--tRNA ligase 2 OS=Bacillus subtilis (strain 168) OX=224308 GN=thrZ PE=2 SV=2
	0.547376	0.461335	sp|P94549|FADB_BACSU	sp|P94549|FADB_BACSU Probable enoyl-CoA hydratase OS=Bacillus subtilis (strain 168) OX=224308 GN=fadB PE=2 SV=1
	1.74539	0.460822	sp|P14193|KPRS_BACSU	sp|P14193|KPRS_BACSU Ribose-phosphate pyrophosphokinase OS=Bacillus subtilis (strain 168) OX=224308 GN=prs PE=1 SV=1
	1.89691	0.460814	sp|P37437|RL9_BACSU	sp|P37437|RL9_BACSU 50S ribosomal protein L9 OS=Bacillus subtilis (strain 168) OX=224308 GN=rplI PE=1 SV=1
	0.300383	0.458553	sp|P54456|AP4AH_BACSU	sp|P54456|AP4AH_BACSU Bis(5-nucleosyl)-tetraphosphatase, symmetrical OS=Bacillus subtilis (strain 168) OX=224308 GN=yqeK PE=3 SV=1
	0.345471	0.455688	sp|O06972|YVCI_BACSU	sp|O06972|YVCI_BACSU Uncharacterized Nudix hydrolase YvcI OS=Bacillus subtilis (strain 168) OX=224308 GN=yvcI PE=3 SV=1
	1.31151	0.454209	sp|P22326|SYY1_BACSU	sp|P22326|SYY1_BACSU Tyrosine--tRNA ligase 1 OS=Bacillus subtilis (strain 168) OX=224308 GN=tyrS1 PE=2 SV=2
	0.901316	0.454102	sp|P24072|CHEY_BACSU	sp|P24072|CHEY_BACSU Chemotaxis protein CheY OS=Bacillus subtilis (strain 168) OX=224308 GN=cheY PE=1 SV=3
	0.33456	0.453855	sp|O31675|QUEC_BACSU	sp|O31675|QUEC_BACSU 7-cyano-7-deazaguanine synthase OS=Bacillus subtilis (strain 168) OX=224308 GN=queC PE=1 SV=1
	1.0453	0.451166	sp|O34943|YTPR_BACSU	sp|O34943|YTPR_BACSU Putative tRNA-binding protein YtpR OS=Bacillus subtilis (strain 168) OX=224308 GN=ytpR PE=4 SV=1
	1.642	0.448341	sp|O07542|YHEA_BACSU	sp|O07542|YHEA_BACSU UPF0342 protein YheA OS=Bacillus subtilis (strain 168) OX=224308 GN=yheA PE=1 SV=1
	1.11416	0.447417	sp|O32236|RGHR_BACSU	sp|O32236|RGHR_BACSU HTH-type transcriptional repressor RghR OS=Bacillus subtilis (strain 168) OX=224308 GN=rghR PE=1 SV=1
	0.638438	0.445301	sp|P42305|DBPA_BACSU	sp|P42305|DBPA_BACSU ATP-dependent RNA helicase DbpA OS=Bacillus subtilis (strain 168) OX=224308 GN=dbpA PE=1 SV=2
	1.74917	0.444238	sp|P26899|ASPA_BACSU	sp|P26899|ASPA_BACSU Aspartate ammonia-lyase OS=Bacillus subtilis (strain 168) OX=224308 GN=ansB PE=3 SV=2
	0.553992	0.443386	sp|P42976|DAPB_BACSU	sp|P42976|DAPB_BACSU 4-hydroxy-tetrahydrodipicolinate reductase OS=Bacillus subtilis (strain 168) OX=224308 GN=dapB PE=3 SV=2
	0.511516	0.440798	sp|P28820|PABB_BACSU	sp|P28820|PABB_BACSU Aminodeoxychorismate synthase component 1 OS=Bacillus subtilis (strain 168) OX=224308 GN=pabB PE=1 SV=1
	0.864026	0.437763	sp|P94443|PADR_BACSU	sp|P94443|PADR_BACSU Negative transcription regulator PadR OS=Bacillus subtilis (strain 168) OX=224308 GN=padR PE=1 SV=1
	0.276207	0.436594	sp|P42420|IOLJ_BACSU	sp|P42420|IOLJ_BACSU 6-phospho-5-dehydro-2-deoxy-D-gluconate aldolase OS=Bacillus subtilis (strain 168) OX=224308 GN=iolJ PE=1 SV=1
	1.54388	0.435984	sp|P39646|PTAS_BACSU	sp|P39646|PTAS_BACSU Phosphate acetyltransferase OS=Bacillus subtilis (strain 168) OX=224308 GN=pta PE=1 SV=3
	1.62982	0.435271	sp|P80240|GREA_BACSU	sp|P80240|GREA_BACSU Transcription elongation factor GreA OS=Bacillus subtilis (strain 168) OX=224308 GN=greA PE=1 SV=4
	0.444434	0.434228	sp|P21883|ODP2_BACSU	sp|P21883|ODP2_BACSU Dihydrolipoyllysine-residue acetyltransferase component of pyruvate dehydrogenase complex OS=Bacillus subtilis (strain 168) OX=224308 GN=pdhC PE=1 SV=2
	0.434727	0.433949	sp|O07548|YHEG_BACSU	sp|O07548|YHEG_BACSU Uncharacterized protein YheG OS=Bacillus subtilis (strain 168) OX=224308 GN=yheG PE=4 SV=1
	0.221158	0.432428	sp|P94431|YCNI_BACSU	sp|P94431|YCNI_BACSU Uncharacterized protein YcnI OS=Bacillus subtilis (strain 168) OX=224308 GN=ycnI PE=1 SV=1
	0.726755	0.432104	sp|P06535|SP0B_BACSU	sp|P06535|SP0B_BACSU Sporulation initiation phosphotransferase B OS=Bacillus subtilis (strain 168) OX=224308 GN=spo0B PE=1 SV=1
	0.365837	0.430967	sp|P97247|YSMB_BACSU	sp|P97247|YSMB_BACSU Uncharacterized HTH-type transcriptional regulator YsmB OS=Bacillus subtilis (strain 168) OX=224308 GN=ysmB PE=4 SV=1
	0.616614	0.430159	sp|O31848|YOZC_BACSU	sp|O31848|YOZC_BACSU Uncharacterized protein YozC OS=Bacillus subtilis (strain 168) OX=224308 GN=yozC PE=4 SV=1
	0.374583	0.42897	sp|P96608|YDBM_BACSU	sp|P96608|YDBM_BACSU Putative acyl-CoA dehydrogenase YdbM OS=Bacillus subtilis (strain 168) OX=224308 GN=ydbM PE=2 SV=1
	0.311096	0.428586	sp|P45868|MAO2_BACSU	sp|P45868|MAO2_BACSU NAD-dependent malic enzyme 2 OS=Bacillus subtilis (strain 168) OX=224308 GN=maeA PE=1 SV=1
	0.545029	0.427476	sp|O31949|YONI_BACSU;REV__tr|A0A2K4Z9N2|A0A2K4Z9N2_BACSU	sp|O31949|YONI_BACSU SPbeta prophage-derived uncharacterized protein YonI OS=Bacillus subtilis (strain 168) OX=224308 GN=yonI PE=4 SV=1
	0.793747	0.426161	sp|P32393|COMEB_BACSU	sp|P32393|COMEB_BACSU ComE operon protein 2 OS=Bacillus subtilis (strain 168) OX=224308 GN=comEB PE=3 SV=1
	0.267891	0.425114	sp|P54542|YQJE_BACSU	sp|P54542|YQJE_BACSU Uncharacterized protein YqjE OS=Bacillus subtilis (strain 168) OX=224308 GN=yqjE PE=3 SV=2
	0.204085	0.424244	sp|P54520|NUSB_BACSU	sp|P54520|NUSB_BACSU Transcription antitermination protein NusB OS=Bacillus subtilis (strain 168) OX=224308 GN=nusB PE=3 SV=2
	1.93505	0.422202	sp|P37809|ATPB_BACSU	sp|P37809|ATPB_BACSU ATP synthase subunit beta OS=Bacillus subtilis (strain 168) OX=224308 GN=atpD PE=1 SV=1
	0.726301	0.420782	sp|P06533|SINR_BACSU	sp|P06533|SINR_BACSU HTH-type transcriptional regulator SinR OS=Bacillus subtilis (strain 168) OX=224308 GN=sinR PE=1 SV=1
	0.386349	0.41926	sp|P12669|NIN_BACSU	sp|P12669|NIN_BACSU DNA-entry nuclease inhibitor OS=Bacillus subtilis (strain 168) OX=224308 GN=nin PE=1 SV=1
	1.52339	0.418989	sp|P37487|PPAC_BACSU	sp|P37487|PPAC_BACSU Manganese-dependent inorganic pyrophosphatase OS=Bacillus subtilis (strain 168) OX=224308 GN=ppaC PE=1 SV=1
	0.33299	0.418807	sp|P50736|BDR_BACSU	sp|P50736|BDR_BACSU Bacilliredoxin reductase Bdr OS=Bacillus subtilis (strain 168) OX=224308 GN=bdr PE=1 SV=2
	2.58131	0.417428	sp|P18159|PGCA_BACSU	sp|P18159|PGCA_BACSU Phosphoglucomutase OS=Bacillus subtilis (strain 168) OX=224308 GN=pgcA PE=1 SV=3
	0.574515	0.415332	sp|P50833|YPPE_BACSU	sp|P50833|YPPE_BACSU Uncharacterized protein YppE OS=Bacillus subtilis (strain 168) OX=224308 GN=yppE PE=1 SV=1
	0.193292	0.413831	sp|P96615|YDBS_BACSU	sp|P96615|YDBS_BACSU UPF0699 transmembrane protein YdbS OS=Bacillus subtilis (strain 168) OX=224308 GN=ydbS PE=3 SV=1
	0.511274	0.412141	sp|O06490|YETN_BACSU	sp|O06490|YETN_BACSU Uncharacterized protein YetN OS=Bacillus subtilis (strain 168) OX=224308 GN=yetN PE=4 SV=1
	0.392817	0.412023	sp|O32280|YWZC_BACSU	sp|O32280|YWZC_BACSU UPF0741 protein YwzC OS=Bacillus subtilis (strain 168) OX=224308 GN=ywzC PE=3 SV=1
	0.394332	0.41161	sp|Q07683|ANSR_BACSU	sp|Q07683|ANSR_BACSU HTH-type transcriptional regulator AnsR OS=Bacillus subtilis (strain 168) OX=224308 GN=ansR PE=4 SV=1
	0.24788	0.409479	sp|P17893|ARGR_BACSU	sp|P17893|ARGR_BACSU Arginine repressor OS=Bacillus subtilis (strain 168) OX=224308 GN=argR PE=1 SV=1
	0.203423	0.407568	sp|P96611|YDBP_BACSU	sp|P96611|YDBP_BACSU Thioredoxin-like protein YdbP OS=Bacillus subtilis (strain 168) OX=224308 GN=ydbP PE=2 SV=1
	0.290856	0.40603	sp|P39598|YWBO_BACSU	sp|P39598|YWBO_BACSU Uncharacterized protein YwbO OS=Bacillus subtilis (strain 168) OX=224308 GN=ywbO PE=4 SV=1
	0.761083	0.404679	sp|P39815|TRMFO_BACSU	sp|P39815|TRMFO_BACSU Methylenetetrahydrofolate--tRNA-(uracil-5-)-methyltransferase TrmFO OS=Bacillus subtilis (strain 168) OX=224308 GN=trmFO PE=1 SV=2
	0.813447	0.404645	sp|O34594|CY551_BACSU	sp|O34594|CY551_BACSU Cytochrome c-551 OS=Bacillus subtilis (strain 168) OX=224308 GN=cccB PE=1 SV=1
	0.418759	0.403277	sp|Q04777|ALDC_BACSU	sp|Q04777|ALDC_BACSU Alpha-acetolactate decarboxylase OS=Bacillus subtilis (strain 168) OX=224308 GN=alsD PE=1 SV=1
	0.578918	0.403157	sp|O34962|MAO4_BACSU	sp|O34962|MAO4_BACSU Bifunctional malic/malolactic enzyme OS=Bacillus subtilis (strain 168) OX=224308 GN=ytsJ PE=1 SV=1
	0.302681	0.403038	sp|P37468|RSMA_BACSU	sp|P37468|RSMA_BACSU Ribosomal RNA small subunit methyltransferase A OS=Bacillus subtilis (strain 168) OX=224308 GN=rsmA PE=1 SV=1
	1.23845	0.402956	sp|P08750|DACA_BACSU	sp|P08750|DACA_BACSU D-alanyl-D-alanine carboxypeptidase DacA OS=Bacillus subtilis (strain 168) OX=224308 GN=dacA PE=1 SV=3
	0.335735	0.402654	sp|Q797E6|FRA_BACSU	sp|Q797E6|FRA_BACSU Intracellular iron chaperone frataxin OS=Bacillus subtilis (strain 168) OX=224308 GN=fra PE=1 SV=1
	1.36875	0.402411	sp|P23966|MENB_BACSU	sp|P23966|MENB_BACSU 1,4-dihydroxy-2-naphthoyl-CoA synthase OS=Bacillus subtilis (strain 168) OX=224308 GN=menB PE=1 SV=2
	1.94638	0.402347	sp|Q45480|YLYB_BACSU	sp|Q45480|YLYB_BACSU Uncharacterized RNA pseudouridine synthase YlyB OS=Bacillus subtilis (strain 168) OX=224308 GN=ylyB PE=3 SV=3
	0.814624	0.402317	sp|P21880|DLDH1_BACSU	sp|P21880|DLDH1_BACSU Dihydrolipoyl dehydrogenase OS=Bacillus subtilis (strain 168) OX=224308 GN=pdhD PE=3 SV=1
	0.555644	0.400906	sp|O34596|YOBK_BACSU	sp|O34596|YOBK_BACSU Immunity protein YobK OS=Bacillus subtilis (strain 168) OX=224308 GN=yobK PE=1 SV=1
	0.370263	0.400869	sp|O32041|YRVJ_BACSU	sp|O32041|YRVJ_BACSU Putative N-acetylmuramoyl-L-alanine amidase YrvJ OS=Bacillus subtilis (strain 168) OX=224308 GN=yrvJ PE=3 SV=1
	0.526422	0.4001	sp|P54475|CSHB_BACSU	sp|P54475|CSHB_BACSU DEAD-box ATP-dependent RNA helicase CshB OS=Bacillus subtilis (strain 168) OX=224308 GN=cshB PE=1 SV=1
	1.66478	0.399904	sp|O34526|SYA_BACSU	sp|O34526|SYA_BACSU Alanine--tRNA ligase OS=Bacillus subtilis (strain 168) OX=224308 GN=alaS PE=3 SV=1
	0.235495	0.39896	sp|Q45549|NRDR_BACSU	sp|Q45549|NRDR_BACSU Transcriptional repressor NrdR OS=Bacillus subtilis (strain 168) OX=224308 GN=nrdR PE=3 SV=2
	0.231502	0.398655	sp|P94478|HFLX_BACSU	sp|P94478|HFLX_BACSU GTPase HflX OS=Bacillus subtilis (strain 168) OX=224308 GN=hflX PE=3 SV=2
	0.187442	0.39603	sp|P54395|YPMA_BACSU	sp|P54395|YPMA_BACSU Uncharacterized protein YpmA OS=Bacillus subtilis (strain 168) OX=224308 GN=ypmA PE=4 SV=1
	0.486051	0.395539	sp|P80873|GS39_BACSU	sp|P80873|GS39_BACSU General stress protein 39 OS=Bacillus subtilis (strain 168) OX=224308 GN=ydaD PE=1 SV=3
	0.770996	0.394815	sp|O06746|YITK_BACSU	sp|O06746|YITK_BACSU UPF0234 protein yitk OS=Bacillus subtilis (strain 168) OX=224308 GN=yitK PE=3 SV=1
	0.240733	0.393253	sp|O32003|YOKD_BACSU	sp|O32003|YOKD_BACSU SPbeta prophage-derived aminoglycoside N(3)-acetyltransferase-like protein YokD OS=Bacillus subtilis (strain 168) OX=224308 GN=yokD PE=1 SV=1
	1.35599	0.390553	sp|P37808|ATPA_BACSU	sp|P37808|ATPA_BACSU ATP synthase subunit alpha OS=Bacillus subtilis (strain 168) OX=224308 GN=atpA PE=1 SV=3
	2.40833	0.389287	sp|O34529|PFKA_BACSU	sp|O34529|PFKA_BACSU ATP-dependent 6-phosphofructokinase OS=Bacillus subtilis (strain 168) OX=224308 GN=pfkA PE=1 SV=1
	0.274359	0.386779	sp|O34814|FTSE_BACSU	sp|O34814|FTSE_BACSU Cell division ATP-binding protein FtsE OS=Bacillus subtilis (strain 168) OX=224308 GN=ftsE PE=1 SV=1
	0.136122	0.386307	sp|O07545|YHED_BACSU	sp|O07545|YHED_BACSU Endospore coat-associated protein YheD OS=Bacillus subtilis (strain 168) OX=224308 GN=yheD PE=1 SV=2
	0.509193	0.3854	sp|P46336|IOLS_BACSU	sp|P46336|IOLS_BACSU Aldo-keto reductase IolS OS=Bacillus subtilis (strain 168) OX=224308 GN=iolS PE=1 SV=1
	1.4563	0.385352	sp|O34667|LUXS_BACSU	sp|O34667|LUXS_BACSU S-ribosylhomocysteine lyase OS=Bacillus subtilis (strain 168) OX=224308 GN=luxS PE=1 SV=1
	0.626843	0.383646	sp|O34522|TRMB_BACSU	sp|O34522|TRMB_BACSU tRNA (guanine-N(7)-)-methyltransferase OS=Bacillus subtilis (strain 168) OX=224308 GN=trmB PE=1 SV=1
	0.606267	0.382799	sp|P36946|RBSD_BACSU	sp|P36946|RBSD_BACSU D-ribose pyranase OS=Bacillus subtilis (strain 168) OX=224308 GN=rbsD PE=1 SV=1
	0.636582	0.382083	sp|O32035|TRHP2_BACSU	sp|O32035|TRHP2_BACSU tRNA hydroxylation protein P2 OS=Bacillus subtilis (strain 168) OX=224308 GN=trhP2 PE=3 SV=1
	0.281391	0.380743	sp|P40398|YHXD_BACSU	sp|P40398|YHXD_BACSU Uncharacterized oxidoreductase YhxD OS=Bacillus subtilis (strain 168) OX=224308 GN=yhxD PE=3 SV=2
	0.158257	0.380178	sp|P12464|RPOE_BACSU	sp|P12464|RPOE_BACSU DNA-directed RNA polymerase subunit delta OS=Bacillus subtilis (strain 168) OX=224308 GN=rpoE PE=1 SV=1
	1.37227	0.379064	sp|O31760|RNJ2_BACSU	sp|O31760|RNJ2_BACSU Ribonuclease J2 OS=Bacillus subtilis (strain 168) OX=224308 GN=rnjB PE=1 SV=3
	0.738543	0.378808	sp|O32028|MTNN_BACSU	sp|O32028|MTNN_BACSU 5-methylthioadenosine/S-adenosylhomocysteine nucleosidase OS=Bacillus subtilis (strain 168) OX=224308 GN=mtnN PE=3 SV=1
	1.02573	0.377729	sp|P24281|YAAK_BACSU	sp|P24281|YAAK_BACSU Nucleoid-associated protein YaaK OS=Bacillus subtilis (strain 168) OX=224308 GN=yaaK PE=3 SV=1
	0.21065	0.3771	sp|P94479|YNBB_BACSU	sp|P94479|YNBB_BACSU Uncharacterized protein YnbB OS=Bacillus subtilis (strain 168) OX=224308 GN=ynbB PE=4 SV=2
	1.02756	0.376755	sp|P37810|ATPG_BACSU	sp|P37810|ATPG_BACSU ATP synthase gamma chain OS=Bacillus subtilis (strain 168) OX=224308 GN=atpG PE=1 SV=2
	1.55835	0.376578	sp|O34925|DEOD_BACSU	sp|O34925|DEOD_BACSU Purine nucleoside phosphorylase DeoD-type OS=Bacillus subtilis (strain 168) OX=224308 GN=deoD PE=1 SV=1
	0.496238	0.376418	sp|P54604|YHCT_BACSU	sp|P54604|YHCT_BACSU Uncharacterized RNA pseudouridine synthase YhcT OS=Bacillus subtilis (strain 168) OX=224308 GN=yhcT PE=3 SV=2
	0.290097	0.37612	sp|P39645|CHDC_BACSU	sp|P39645|CHDC_BACSU Coproheme decarboxylase OS=Bacillus subtilis (strain 168) OX=224308 GN=chdC PE=3 SV=1
	0.228473	0.375064	sp|O31677|QUEE_BACSU	sp|O31677|QUEE_BACSU 7-carboxy-7-deazaguanine synthase OS=Bacillus subtilis (strain 168) OX=224308 GN=queE PE=1 SV=1
	1.2696	0.370962	sp|P39148|GLYA_BACSU	sp|P39148|GLYA_BACSU Serine hydroxymethyltransferase OS=Bacillus subtilis (strain 168) OX=224308 GN=glyA PE=1 SV=1
	2.08629	0.368913	sp|P18255|SYT1_BACSU	sp|P18255|SYT1_BACSU Threonine--tRNA ligase 1 OS=Bacillus subtilis (strain 168) OX=224308 GN=thrS PE=2 SV=1
	0.118229	0.366861	sp|O32213|CYSI_BACSU	sp|O32213|CYSI_BACSU Sulfite reductase [NADPH] hemoprotein beta-component OS=Bacillus subtilis (strain 168) OX=224308 GN=cysI PE=1 SV=1
	0.252393	0.36624	sp|O31609|YJBK_BACSU	sp|O31609|YJBK_BACSU Putative triphosphatase YjbK OS=Bacillus subtilis (strain 168) OX=224308 GN=yjbK PE=1 SV=1
	0.266826	0.365723	sp|Q07868|PBP2B_BACSU	sp|Q07868|PBP2B_BACSU Penicillin-binding protein 2B OS=Bacillus subtilis (strain 168) OX=224308 GN=pbpB PE=1 SV=3
	0.126358	0.365266	sp|P38423|YQXK_BACSU	sp|P38423|YQXK_BACSU Uncharacterized protein YqxK OS=Bacillus subtilis (strain 168) OX=224308 GN=yqxK PE=4 SV=3
	0.678834	0.365008	sp|P39578|DLTD_BACSU	sp|P39578|DLTD_BACSU Protein DltD OS=Bacillus subtilis (strain 168) OX=224308 GN=dltD PE=3 SV=1
	0.209042	0.361311	sp|O31535|YETH_BACSU	sp|O31535|YETH_BACSU Uncharacterized protein YetH OS=Bacillus subtilis (strain 168) OX=224308 GN=yetH PE=4 SV=1
	0.326306	0.360308	sp|O34539|NDPGT_BACSU	sp|O34539|NDPGT_BACSU NDP-glycosyltransferase YjiC OS=Bacillus subtilis (strain 168) OX=224308 GN=yjiC PE=1 SV=1
	0.449703	0.359413	sp|O34424|YTEJ_BACSU	sp|O34424|YTEJ_BACSU Uncharacterized membrane protein YteJ OS=Bacillus subtilis (strain 168) OX=224308 GN=yteJ PE=4 SV=1
	0.367811	0.358669	sp|P81100|SCP2_BACSU	sp|P81100|SCP2_BACSU Stress response protein SCP2 OS=Bacillus subtilis (strain 168) OX=224308 GN=yceC PE=1 SV=3
	0.640711	0.358376	sp|P08164|NADE_BACSU	sp|P08164|NADE_BACSU NH(3)-dependent NAD(+) synthetase OS=Bacillus subtilis (strain 168) OX=224308 GN=nadE PE=1 SV=5
	1.18245	0.35808	sp|P37582|GLNR_BACSU	sp|P37582|GLNR_BACSU HTH-type transcriptional regulator GlnR OS=Bacillus subtilis (strain 168) OX=224308 GN=glnR PE=1 SV=1
	0.723522	0.357649	sp|P80239|AHPC_BACSU	sp|P80239|AHPC_BACSU Alkyl hydroperoxide reductase C OS=Bacillus subtilis (strain 168) OX=224308 GN=ahpC PE=1 SV=2
	0.279671	0.356625	sp|P37599|CHEV_BACSU	sp|P37599|CHEV_BACSU Chemotaxis protein CheV OS=Bacillus subtilis (strain 168) OX=224308 GN=cheV PE=1 SV=1
	0.172751	0.356365	sp|O32238|YVAP_BACSU	sp|O32238|YVAP_BACSU Uncharacterized HTH-type transcriptional regulator YvaP OS=Bacillus subtilis (strain 168) OX=224308 GN=yvaP PE=4 SV=2
	1.21162	0.355485	sp|O30509|GATB_BACSU	sp|O30509|GATB_BACSU Aspartyl/glutamyl-tRNA(Asn/Gln) amidotransferase subunit B OS=Bacillus subtilis (strain 168) OX=224308 GN=gatB PE=1 SV=2
	0.42538	0.354658	sp|P11044|TYSY2_BACSU	sp|P11044|TYSY2_BACSU Thymidylate synthase 2 OS=Bacillus subtilis (strain 168) OX=224308 GN=thyA2 PE=1 SV=1
	0.270154	0.353088	sp|O34640|AMIN_BACSU	sp|O34640|AMIN_BACSU Amicoumacin kinase OS=Bacillus subtilis (strain 168) OX=224308 GN=amiN PE=1 SV=1
	0.237432	0.352846	sp|P54568|YQKE_BACSU	sp|P54568|YQKE_BACSU Uncharacterized protein YqkE OS=Bacillus subtilis (strain 168) OX=224308 GN=yqkE PE=4 SV=1
	0.32936	0.352079	sp|Q45539|CSBB_BACSU	sp|Q45539|CSBB_BACSU Putative glycosyltransferase CsbB OS=Bacillus subtilis (strain 168) OX=224308 GN=csbB PE=2 SV=1
	1.27601	0.351434	sp|O05405|YRHO_BACSU	sp|O05405|YRHO_BACSU Uncharacterized protein YrhO OS=Bacillus subtilis (strain 168) OX=224308 GN=yrhO PE=4 SV=1
	0.82507	0.3466	sp|O34384|YCEE_BACSU	sp|O34384|YCEE_BACSU Uncharacterized protein YceE OS=Bacillus subtilis (strain 168) OX=224308 GN=yceE PE=3 SV=1
	0.317397	0.34487	sp|O31607|TRHBO_BACSU	sp|O31607|TRHBO_BACSU Group 2 truncated hemoglobin YjbI OS=Bacillus subtilis (strain 168) OX=224308 GN=yjbI PE=1 SV=1
	0.415793	0.344419	sp|P35165|SIGX_BACSU	sp|P35165|SIGX_BACSU ECF RNA polymerase sigma factor SigX OS=Bacillus subtilis (strain 168) OX=224308 GN=sigX PE=1 SV=2
	0.282945	0.342927	sp|O05234|YUGE_BACSU	sp|O05234|YUGE_BACSU Uncharacterized protein YugE OS=Bacillus subtilis (strain 168) OX=224308 GN=yugE PE=4 SV=2
	0.245335	0.342328	sp|P21458|SP3E_BACSU	sp|P21458|SP3E_BACSU DNA translocase SpoIIIE OS=Bacillus subtilis (strain 168) OX=224308 GN=spoIIIE PE=1 SV=3
	0.163339	0.341772	sp|O06747|YITL_BACSU	sp|O06747|YITL_BACSU Uncharacterized protein YitL OS=Bacillus subtilis (strain 168) OX=224308 GN=yitL PE=4 SV=2
	0.392614	0.339446	sp|O34703|YJOB_BACSU	sp|O34703|YJOB_BACSU Uncharacterized ATPase YjoB OS=Bacillus subtilis (strain 168) OX=224308 GN=yjoB PE=1 SV=1
	0.331957	0.339371	sp|O07608|LPLJ_BACSU	sp|O07608|LPLJ_BACSU Lipoate-protein ligase LplJ OS=Bacillus subtilis (strain 168) OX=224308 GN=lplJ PE=1 SV=1
	0.597404	0.338644	sp|P54155|MSRB_BACSU	sp|P54155|MSRB_BACSU Peptide methionine sulfoxide reductase MsrB OS=Bacillus subtilis (strain 168) OX=224308 GN=msrB PE=1 SV=1
	1.0352	0.337452	sp|O34607|SDHAA_BACSU	sp|O34607|SDHAA_BACSU Probable L-serine dehydratase, alpha chain OS=Bacillus subtilis (strain 168) OX=224308 GN=sdaAA PE=3 SV=1
	3.17635	0.337412	sp|P25144|CCPA_BACSU	sp|P25144|CCPA_BACSU Catabolite control protein A OS=Bacillus subtilis (strain 168) OX=224308 GN=ccpA PE=1 SV=1
	1.56339	0.336489	sp|P26900|ASPG1_BACSU	sp|P26900|ASPG1_BACSU L-asparaginase 1 OS=Bacillus subtilis (strain 168) OX=224308 GN=ansA PE=2 SV=1
	0.491838	0.335287	sp|P54472|GCH1L_BACSU	sp|P54472|GCH1L_BACSU GTP cyclohydrolase 1 type 2 homolog OS=Bacillus subtilis (strain 168) OX=224308 GN=yqfO PE=3 SV=2
	0.221558	0.334761	sp|O32286|YXZC_BACSU	sp|O32286|YXZC_BACSU Uncharacterized protein YxzC OS=Bacillus subtilis (strain 168) OX=224308 GN=yxzC PE=4 SV=1
	0.413745	0.334565	sp|P40780|YTXH_BACSU	sp|P40780|YTXH_BACSU Uncharacterized protein YtxH OS=Bacillus subtilis (strain 168) OX=224308 GN=ytxH PE=4 SV=2
	1.21387	0.333837	sp|O34365|YTMB_BACSU	sp|O34365|YTMB_BACSU Uncharacterized protein YtmB OS=Bacillus subtilis (strain 168) OX=224308 GN=ytmB PE=1 SV=1
	0.172987	0.333349	sp|O32245|YVBH_BACSU	sp|O32245|YVBH_BACSU Uncharacterized protein YvbH OS=Bacillus subtilis (strain 168) OX=224308 GN=yvbH PE=4 SV=1
	0.50748	0.332874	sp|P19672|YQXC_BACSU	sp|P19672|YQXC_BACSU Putative rRNA methyltransferase YqxC OS=Bacillus subtilis (strain 168) OX=224308 GN=yqxC PE=3 SV=3
	0.33445	0.330215	sp|O32210|GR_BACSU	sp|O32210|GR_BACSU Glyoxal reductase OS=Bacillus subtilis (strain 168) OX=224308 GN=yvgN PE=1 SV=1
	0.511207	0.329995	sp|P35156|YPUI_BACSU	sp|P35156|YPUI_BACSU Uncharacterized protein YpuI OS=Bacillus subtilis (strain 168) OX=224308 GN=ypuI PE=4 SV=1
	0.51036	0.329541	sp|P55339|ECSA_BACSU	sp|P55339|ECSA_BACSU ABC-type transporter ATP-binding protein EcsA OS=Bacillus subtilis (strain 168) OX=224308 GN=ecsA PE=1 SV=1
	1.29342	0.328415	sp|O06492|GATC_BACSU	sp|O06492|GATC_BACSU Glutamyl-tRNA(Gln) amidotransferase subunit C OS=Bacillus subtilis (strain 168) OX=224308 GN=gatC PE=3 SV=3
	0.366457	0.328059	sp|O34593|YJQA_BACSU	sp|O34593|YJQA_BACSU Uncharacterized protein YjqA OS=Bacillus subtilis (strain 168) OX=224308 GN=yjqA PE=4 SV=1
	0.162073	0.32802	sp|O34779|PRPC_BACSU	sp|O34779|PRPC_BACSU Protein phosphatase PrpC OS=Bacillus subtilis (strain 168) OX=224308 GN=prpC PE=1 SV=1
	2.6914	0.326817	sp|P54572|MAO1_BACSU	sp|P54572|MAO1_BACSU NAD-dependent malic enzyme 1 OS=Bacillus subtilis (strain 168) OX=224308 GN=mleA PE=1 SV=1
	0.344648	0.32659	sp|O34478|YCCF_BACSU	sp|O34478|YCCF_BACSU Uncharacterized protein YccF OS=Bacillus subtilis (strain 168) OX=224308 GN=yccF PE=4 SV=1
	0.81047	0.326296	sp|P37464|SYS_BACSU	sp|P37464|SYS_BACSU Serine--tRNA ligase OS=Bacillus subtilis (strain 168) OX=224308 GN=serS PE=3 SV=1
	0.219352	0.325292	sp|P54162|RNHL_BACSU	sp|P54162|RNHL_BACSU 14.7 kDa ribonuclease H-like protein OS=Bacillus subtilis (strain 168) OX=224308 GN=rnhA PE=1 SV=1
	0.235138	0.315812	sp|O31864|YOZE_BACSU	sp|O31864|YOZE_BACSU UPF0346 protein YozE OS=Bacillus subtilis (strain 168) OX=224308 GN=yozE PE=1 SV=1
	1.05504	0.314376	sp|P54947|YXEH_BACSU	sp|P54947|YXEH_BACSU Putative phosphatase YxeH OS=Bacillus subtilis (strain 168) OX=224308 GN=yxeH PE=3 SV=1
	0.903616	0.313193	sp|P39793|PBPA_BACSU	sp|P39793|PBPA_BACSU Penicillin-binding protein 1A/1B OS=Bacillus subtilis (strain 168) OX=224308 GN=ponA PE=1 SV=1
	0.594947	0.312497	sp|P54473|ISPH_BACSU	sp|P54473|ISPH_BACSU 4-hydroxy-3-methylbut-2-enyl diphosphate reductase OS=Bacillus subtilis (strain 168) OX=224308 GN=ispH PE=3 SV=2
	0.992191	0.312316	sp|P80864|TPX_BACSU	sp|P80864|TPX_BACSU Thiol peroxidase OS=Bacillus subtilis (strain 168) OX=224308 GN=tpx PE=1 SV=3
	0.165254	0.311933	sp|O34669|YOCH_BACSU	sp|O34669|YOCH_BACSU Cell wall-binding protein YocH OS=Bacillus subtilis (strain 168) OX=224308 GN=yocH PE=1 SV=1
	0.221784	0.311762	sp|O07584|PLSC_BACSU	sp|O07584|PLSC_BACSU 1-acyl-sn-glycerol-3-phosphate acyltransferase OS=Bacillus subtilis (strain 168) OX=224308 GN=plsC PE=1 SV=1
	0.209848	0.308022	sp|P96676|YDES_BACSU	sp|P96676|YDES_BACSU Uncharacterized HTH-type transcriptional regulator YdeS OS=Bacillus subtilis (strain 168) OX=224308 GN=ydeS PE=4 SV=1
	0.209052	0.307858	sp|P08495|AK2_BACSU	sp|P08495|AK2_BACSU Aspartokinase 2 OS=Bacillus subtilis (strain 168) OX=224308 GN=lysC PE=1 SV=2
	0.44874	0.305743	sp|O07541|YHAZ_BACSU	sp|O07541|YHAZ_BACSU Uncharacterized protein YhaZ OS=Bacillus subtilis (strain 168) OX=224308 GN=yhaZ PE=2 SV=1
	0.36199	0.305047	sp|P50743|DER_BACSU	sp|P50743|DER_BACSU GTPase Der OS=Bacillus subtilis (strain 168) OX=224308 GN=der PE=1 SV=1
	0.268802	0.304994	sp|O34872|YTIB_BACSU	sp|O34872|YTIB_BACSU Putative carbonic anhydrase YtiB OS=Bacillus subtilis (strain 168) OX=224308 GN=ytiB PE=3 SV=1
	0.161216	0.304837	sp|O34441|YLOC_BACSU	sp|O34441|YLOC_BACSU UPF0701 protein YloC OS=Bacillus subtilis (strain 168) OX=224308 GN=yloC PE=3 SV=1
	0.207192	0.299514	sp|P39580|DLTB_BACSU	sp|P39580|DLTB_BACSU Teichoic acid D-alanyltransferase OS=Bacillus subtilis (strain 168) OX=224308 GN=dltB PE=1 SV=1
	0.0983987	0.298741	sp|O32158|YURQ_BACSU	sp|O32158|YURQ_BACSU Uncharacterized protein YurQ OS=Bacillus subtilis (strain 168) OX=224308 GN=yurQ PE=4 SV=1
	0.253279	0.295322	sp|P52998|PANC_BACSU	sp|P52998|PANC_BACSU Pantothenate synthetase OS=Bacillus subtilis (strain 168) OX=224308 GN=panC PE=3 SV=1
	0.166188	0.294874	sp|O31513|YESJ_BACSU	sp|O31513|YESJ_BACSU Uncharacterized N-acetyltransferase YesJ OS=Bacillus subtilis (strain 168) OX=224308 GN=yesJ PE=3 SV=1
	0.453006	0.294141	sp|Q07428|NRGB_BACSU	sp|Q07428|NRGB_BACSU Nitrogen regulatory PII-like protein OS=Bacillus subtilis (strain 168) OX=224308 GN=nrgB PE=1 SV=1
	1.57907	0.294024	sp|Q45493|RNJ1_BACSU	sp|Q45493|RNJ1_BACSU Ribonuclease J1 OS=Bacillus subtilis (strain 168) OX=224308 GN=rnjA PE=1 SV=1
	0.302979	0.291824	sp|P37507|YYAQ_BACSU	sp|P37507|YYAQ_BACSU Uncharacterized protein YyaQ OS=Bacillus subtilis (strain 168) OX=224308 GN=yyaQ PE=4 SV=1
	0.41899	0.288823	sp|Q04796|DAPA_BACSU	sp|Q04796|DAPA_BACSU 4-hydroxy-tetrahydrodipicolinate synthase OS=Bacillus subtilis (strain 168) OX=224308 GN=dapA PE=1 SV=1
	0.26183	0.288186	sp|O05514|THIL_BACSU	sp|O05514|THIL_BACSU Thiamine-monophosphate kinase OS=Bacillus subtilis (strain 168) OX=224308 GN=thiL PE=3 SV=2
	1.47175	0.285501	sp|P37877|ACKA_BACSU	sp|P37877|ACKA_BACSU Acetate kinase OS=Bacillus subtilis (strain 168) OX=224308 GN=ackA PE=1 SV=1
	0.287075	0.285364	sp|P37104|YLXM_BACSU	sp|P37104|YLXM_BACSU UPF0122 protein YlxM OS=Bacillus subtilis (strain 168) OX=224308 GN=ylxM PE=3 SV=1
	0.528953	0.28174	sp|O34857|ROK_BACSU	sp|O34857|ROK_BACSU Repressor Rok OS=Bacillus subtilis (strain 168) OX=224308 GN=rok PE=1 SV=1
	1.02649	0.280688	sp|P39149|UPP_BACSU	sp|P39149|UPP_BACSU Uracil phosphoribosyltransferase OS=Bacillus subtilis (strain 168) OX=224308 GN=upp PE=3 SV=1
	0.495938	0.280306	sp|P30949|GSA_BACSU	sp|P30949|GSA_BACSU Glutamate-1-semialdehyde 2,1-aminomutase OS=Bacillus subtilis (strain 168) OX=224308 GN=hemL PE=1 SV=1
	0.158143	0.278401	sp|P54586|YHCB_BACSU	sp|P54586|YHCB_BACSU Uncharacterized protein YhcB OS=Bacillus subtilis (strain 168) OX=224308 GN=yhcB PE=4 SV=1
	0.115038	0.277949	sp|P46347|YBEY_BACSU	sp|P46347|YBEY_BACSU Endoribonuclease YbeY OS=Bacillus subtilis (strain 168) OX=224308 GN=ybeY PE=3 SV=3
	0.165453	0.277729	sp|P39605|NFRA1_BACSU	sp|P39605|NFRA1_BACSU FMN reductase (NADPH) OS=Bacillus subtilis (strain 168) OX=224308 GN=nfrA1 PE=1 SV=1
	0.531324	0.276903	sp|O34470|YLBL_BACSU	sp|O34470|YLBL_BACSU Uncharacterized protein YlbL OS=Bacillus subtilis (strain 168) OX=224308 GN=ylbL PE=1 SV=2
	0.242695	0.275313	sp|O34908|YKOX_BACSU	sp|O34908|YKOX_BACSU Uncharacterized membrane protein YkoX OS=Bacillus subtilis (strain 168) OX=224308 GN=ykoX PE=3 SV=1
	0.380797	0.273974	sp|P37811|ATPD_BACSU	sp|P37811|ATPD_BACSU ATP synthase subunit delta OS=Bacillus subtilis (strain 168) OX=224308 GN=atpH PE=1 SV=1
	0.203813	0.272136	sp|C0H423|YOZV_BACSU	sp|C0H423|YOZV_BACSU Uncharacterized membrane protein YozV OS=Bacillus subtilis (strain 168) OX=224308 GN=yozV PE=4 SV=1
	0.296038	0.271191	sp|P46920|OPUAA_BACSU	sp|P46920|OPUAA_BACSU Glycine betaine transport ATP-binding protein OpuAA OS=Bacillus subtilis (strain 168) OX=224308 GN=opuAA PE=1 SV=3
	0.215707	0.269225	sp|P42977|CCA_BACSU	sp|P42977|CCA_BACSU CCA-adding enzyme OS=Bacillus subtilis (strain 168) OX=224308 GN=cca PE=3 SV=2
	1.25164	0.268998	sp|P54547|G6PD_BACSU	sp|P54547|G6PD_BACSU Glucose-6-phosphate 1-dehydrogenase OS=Bacillus subtilis (strain 168) OX=224308 GN=zwf PE=1 SV=2
	0.126249	0.266225	sp|O05393|MCCA_BACSU	sp|O05393|MCCA_BACSU O-acetylserine dependent cystathionine beta-synthase OS=Bacillus subtilis (strain 168) OX=224308 GN=mccA PE=1 SV=1
	0.114987	0.262384	sp|Q9JMQ2|PPAX_BACSU	sp|Q9JMQ2|PPAX_BACSU Pyrophosphatase PpaX OS=Bacillus subtilis (strain 168) OX=224308 GN=ppaX PE=1 SV=1
	0.11154	0.259934	sp|P96574|MTLR_BACSU	sp|P96574|MTLR_BACSU Transcriptional regulator MtlR OS=Bacillus subtilis (strain 168) OX=224308 GN=mtlR PE=2 SV=1
	0.120533	0.259593	sp|O07582|SIGM_BACSU	sp|O07582|SIGM_BACSU ECF RNA polymerase sigma factor SigM OS=Bacillus subtilis (strain 168) OX=224308 GN=sigM PE=1 SV=1
	0.157235	0.257582	sp|Q795R8|YTFP_BACSU	sp|Q795R8|YTFP_BACSU Uncharacterized protein YtfP OS=Bacillus subtilis (strain 168) OX=224308 GN=ytfP PE=4 SV=2
	1.48005	0.255562	sp|O32164|SUFS_BACSU	sp|O32164|SUFS_BACSU Cysteine desulfurase SufS OS=Bacillus subtilis (strain 168) OX=224308 GN=sufS PE=1 SV=1
	0.24789	0.255154	sp|O34952|LTAS2_BACSU	sp|O34952|LTAS2_BACSU Lipoteichoic acid synthase 2 OS=Bacillus subtilis (strain 168) OX=224308 GN=ltaS2 PE=1 SV=1
	0.192736	0.254122	sp|P11742|OGT_BACSU	sp|P11742|OGT_BACSU Methylated-DNA--protein-cysteine methyltransferase, constitutive OS=Bacillus subtilis (strain 168) OX=224308 GN=ogt PE=1 SV=1
	0.221642	0.253572	sp|P54458|YQEM_BACSU	sp|P54458|YQEM_BACSU Putative methyltransferase YqeM OS=Bacillus subtilis (strain 168) OX=224308 GN=yqeM PE=3 SV=1
	0.673771	0.252856	sp|P17889|IF2_BACSU	sp|P17889|IF2_BACSU Translation initiation factor IF-2 OS=Bacillus subtilis (strain 168) OX=224308 GN=infB PE=3 SV=1
	0.202071	0.251878	sp|P71017|GBSB_BACSU	sp|P71017|GBSB_BACSU Choline dehydrogenase OS=Bacillus subtilis (strain 168) OX=224308 GN=gbsB PE=1 SV=2
	0.129511	0.251481	sp|P55342|BSHC_BACSU	sp|P55342|BSHC_BACSU Putative cysteine ligase BshC OS=Bacillus subtilis (strain 168) OX=224308 GN=bshC PE=1 SV=3
	0.230208	0.249893	sp|O34932|COAE_BACSU	sp|O34932|COAE_BACSU Dephospho-CoA kinase OS=Bacillus subtilis (strain 168) OX=224308 GN=coaE PE=3 SV=1
	0.334569	0.247205	sp|O31766|YMFH_BACSU	sp|O31766|YMFH_BACSU Uncharacterized zinc protease YmfH OS=Bacillus subtilis (strain 168) OX=224308 GN=ymfH PE=3 SV=2
	0.239664	0.245137	sp|P0CI75|BIRA_BACSU	sp|P0CI75|BIRA_BACSU Bifunctional ligase/repressor BirA OS=Bacillus subtilis (strain 168) OX=224308 GN=birA PE=1 SV=1
	0.22325	0.244788	sp|O31910|YORC_BACSU	sp|O31910|YORC_BACSU SPbeta prophage-derived uncharacterized protein YorC OS=Bacillus subtilis (strain 168) OX=224308 GN=yorC PE=4 SV=1
	0.0871545	0.242952	sp|O34996|DPO1_BACSU	sp|O34996|DPO1_BACSU DNA polymerase I OS=Bacillus subtilis (strain 168) OX=224308 GN=polA PE=3 SV=1
	0.127754	0.241394	sp|P54439|YRKL_BACSU	sp|P54439|YRKL_BACSU Uncharacterized NAD(P)H oxidoreductase YrkL OS=Bacillus subtilis (strain 168) OX=224308 GN=yrkL PE=3 SV=2
	0.328561	0.240174	sp|P71014|BSLA_BACSU	sp|P71014|BSLA_BACSU Biofilm-surface layer protein A OS=Bacillus subtilis (strain 168) OX=224308 GN=bslA PE=1 SV=2
	0.895064	0.239819	sp|P96612|DDL_BACSU	sp|P96612|DDL_BACSU D-alanine--D-alanine ligase OS=Bacillus subtilis (strain 168) OX=224308 GN=ddl PE=3 SV=1
	0.704875	0.238926	sp|P96684|YDFG_BACSU	sp|P96684|YDFG_BACSU Uncharacterized protein YdfG OS=Bacillus subtilis (strain 168) OX=224308 GN=ydfG PE=4 SV=1
	0.134315	0.238434	sp|O34589|FLAW_BACSU	sp|O34589|FLAW_BACSU Probable flavodoxin 2 OS=Bacillus subtilis (strain 168) OX=224308 GN=ykuP PE=3 SV=2
	0.186285	0.23766	sp|P39153|SUA5_BACSU	sp|P39153|SUA5_BACSU Threonylcarbamoyl-AMP synthase OS=Bacillus subtilis (strain 168) OX=224308 GN=ywlC PE=1 SV=1
	0.395469	0.237468	sp|P55180|GALE_BACSU	sp|P55180|GALE_BACSU UDP-glucose 4-epimerase OS=Bacillus subtilis (strain 168) OX=224308 GN=galE PE=3 SV=1
	0.141482	0.234878	sp|O05521|REX_BACSU	sp|O05521|REX_BACSU Redox-sensing transcriptional repressor Rex OS=Bacillus subtilis (strain 168) OX=224308 GN=rex PE=1 SV=1
	0.0811572	0.234167	sp|O34527|CYMR_BACSU	sp|O34527|CYMR_BACSU HTH-type transcriptional regulator CymR OS=Bacillus subtilis (strain 168) OX=224308 GN=cymR PE=1 SV=2
	0.141	0.234078	sp|P94548|FADR_BACSU	sp|P94548|FADR_BACSU Fatty acid metabolism regulator protein OS=Bacillus subtilis (strain 168) OX=224308 GN=fadR PE=1 SV=1
	0.0597046	0.232574	sp|O31509|YEEI_BACSU	sp|O31509|YEEI_BACSU Probable transcriptional regulatory protein YeeI OS=Bacillus subtilis (strain 168) OX=224308 GN=yeeI PE=3 SV=3
	1.93149	0.232373	sp|O32165|SUFD_BACSU	sp|O32165|SUFD_BACSU FeS cluster assembly protein SufD OS=Bacillus subtilis (strain 168) OX=224308 GN=sufD PE=3 SV=1
	0.0566951	0.231785	sp|Q45614|WALK_BACSU	sp|Q45614|WALK_BACSU Sensor histidine kinase WalK OS=Bacillus subtilis (strain 168) OX=224308 GN=walK PE=1 SV=1
	0.887176	0.229552	sp|P71021|DIV4A_BACSU	sp|P71021|DIV4A_BACSU Septum site-determining protein DivIVA OS=Bacillus subtilis (strain 168) OX=224308 GN=divIVA PE=1 SV=1
	0.163454	0.228188	sp|O34760|YTNP_BACSU	sp|O34760|YTNP_BACSU Probable quorum-quenching lactonase YtnP OS=Bacillus subtilis (strain 168) OX=224308 GN=ytnP PE=1 SV=2
	0.278226	0.225782	sp|Q01463|MINC_BACSU	sp|Q01463|MINC_BACSU Septum site-determining protein MinC OS=Bacillus subtilis (strain 168) OX=224308 GN=minC PE=1 SV=1
	0.884838	0.225487	sp|P39142|PDP_BACSU	sp|P39142|PDP_BACSU Pyrimidine-nucleoside phosphorylase OS=Bacillus subtilis (strain 168) OX=224308 GN=pdp PE=1 SV=2
	0.149937	0.223036	sp|P46921|OPUAB_BACSU	sp|P46921|OPUAB_BACSU Glycine betaine transport system permease protein OpuAB OS=Bacillus subtilis (strain 168) OX=224308 GN=opuAB PE=1 SV=1
	0.251196	0.222721	sp|P96670|YDEM_BACSU	sp|P96670|YDEM_BACSU Uncharacterized protein YdeM OS=Bacillus subtilis (strain 168) OX=224308 GN=ydeM PE=4 SV=1
	0.145	0.222651	sp|P70949|SUFT_BACSU	sp|P70949|SUFT_BACSU Fe-S protein maturation auxiliary factor YitW OS=Bacillus subtilis (strain 168) OX=224308 GN=yitW PE=3 SV=2
	0.546849	0.221589	sp|P37518|YCHF_BACSU	sp|P37518|YCHF_BACSU Ribosome-binding ATPase YchF OS=Bacillus subtilis (strain 168) OX=224308 GN=ychF PE=2 SV=1
	0.0959713	0.216487	sp|O34476|CYSM_BACSU	sp|O34476|CYSM_BACSU Probable cysteine synthase OS=Bacillus subtilis (strain 168) OX=224308 GN=ytkP PE=3 SV=1
	0.373593	0.216095	sp|P37465|SYM_BACSU	sp|P37465|SYM_BACSU Methionine--tRNA ligase OS=Bacillus subtilis (strain 168) OX=224308 GN=metG PE=3 SV=1
	0.218744	0.213743	sp|Q07836|WAPI_BACSU	sp|Q07836|WAPI_BACSU Immunity protein WapI OS=Bacillus subtilis (strain 168) OX=224308 GN=wapI PE=1 SV=1
	0.301191	0.212648	sp|P32398|YHGD_BACSU	sp|P32398|YHGD_BACSU Uncharacterized HTH-type transcriptional regulator YhgD OS=Bacillus subtilis (strain 168) OX=224308 GN=yhgD PE=4 SV=1
	0.169867	0.212509	sp|P27621|TAGB_BACSU	sp|P27621|TAGB_BACSU Teichoic acid glycerol-phosphate primase OS=Bacillus subtilis (strain 168) OX=224308 GN=tagB PE=1 SV=1
	1.06044	0.21148	sp|Q01464|MIND_BACSU	sp|Q01464|MIND_BACSU Septum site-determining protein MinD OS=Bacillus subtilis (strain 168) OX=224308 GN=minD PE=1 SV=1
	0.516779	0.210224	sp|P54389|YPIA_BACSU	sp|P54389|YPIA_BACSU TPR repeat-containing protein YpiA OS=Bacillus subtilis (strain 168) OX=224308 GN=ypiA PE=1 SV=1
	0.164393	0.207675	sp|P71036|YWNA_BACSU	sp|P71036|YWNA_BACSU Putative HTH-type transcriptional regulator YwnA OS=Bacillus subtilis (strain 168) OX=224308 GN=ywnA PE=1 SV=1
	0.212852	0.20743	sp|O07001|YVDT_BACSU	sp|O07001|YVDT_BACSU Uncharacterized HTH-type transcriptional regulator YvdT OS=Bacillus subtilis (strain 168) OX=224308 GN=yvdT PE=1 SV=1
	0.124641	0.206665	sp|P37876|YTXK_BACSU	sp|P37876|YTXK_BACSU Uncharacterized protein YtxK OS=Bacillus subtilis (strain 168) OX=224308 GN=ytxK PE=4 SV=2
	0.97662	0.206259	sp|P54482|ISPG_BACSU	sp|P54482|ISPG_BACSU 4-hydroxy-3-methylbut-2-en-1-yl diphosphate synthase (flavodoxin) OS=Bacillus subtilis (strain 168) OX=224308 GN=ispG PE=3 SV=1
	0.647481	0.204301	sp|P21465|RS3_BACSU	sp|P21465|RS3_BACSU 30S ribosomal protein S3 OS=Bacillus subtilis (strain 168) OX=224308 GN=rpsC PE=1 SV=4
	0.447564	0.204115	sp|O07607|YHFI_BACSU	sp|O07607|YHFI_BACSU Probable metallo-hydrolase YhfI OS=Bacillus subtilis (strain 168) OX=224308 GN=yhfI PE=3 SV=1
	0.102859	0.203787	sp|P24277|RECR_BACSU	sp|P24277|RECR_BACSU Recombination protein RecR OS=Bacillus subtilis (strain 168) OX=224308 GN=recR PE=3 SV=2
	0.256825	0.202516	sp|P23478|ADDA_BACSU	sp|P23478|ADDA_BACSU ATP-dependent helicase/nuclease subunit A OS=Bacillus subtilis (strain 168) OX=224308 GN=addA PE=1 SV=2
	0.163418	0.202295	sp|O34797|COAD_BACSU	sp|O34797|COAD_BACSU Phosphopantetheine adenylyltransferase OS=Bacillus subtilis (strain 168) OX=224308 GN=coaD PE=1 SV=1
	0.569933	0.202135	sp|Q05852|GTAB_BACSU	sp|Q05852|GTAB_BACSU UTP--glucose-1-phosphate uridylyltransferase OS=Bacillus subtilis (strain 168) OX=224308 GN=gtaB PE=1 SV=1
	0.560355	0.201472	sp|O34948|YKWC_BACSU	sp|O34948|YKWC_BACSU Uncharacterized oxidoreductase YkwC OS=Bacillus subtilis (strain 168) OX=224308 GN=ykwC PE=1 SV=1
	0.132679	0.200672	sp|P40737|YXXD_BACSU	sp|P40737|YXXD_BACSU Immunity protein YxxD OS=Bacillus subtilis (strain 168) OX=224308 GN=yxxD PE=1 SV=1
	0.161953	0.19972	sp|P17631|DNAJ_BACSU	sp|P17631|DNAJ_BACSU Chaperone protein DnaJ OS=Bacillus subtilis (strain 168) OX=224308 GN=dnaJ PE=2 SV=3
	0.100079	0.199713	sp|P54523|DXS_BACSU	sp|P54523|DXS_BACSU 1-deoxy-D-xylulose-5-phosphate synthase OS=Bacillus subtilis (strain 168) OX=224308 GN=dxs PE=3 SV=1
	0.200276	0.199042	sp|O34303|YDJA_BACSU	sp|O34303|YDJA_BACSU Type II restriction enzyme BsuMI component YdjA OS=Bacillus subtilis (strain 168) OX=224308 GN=ydjA PE=1 SV=1
	0.0946553	0.198983	sp|O32161|YURT_BACSU	sp|O32161|YURT_BACSU Uncharacterized protein YurT OS=Bacillus subtilis (strain 168) OX=224308 GN=yurT PE=3 SV=1
	0.1282	0.19815	sp|O34874|ISCS2_BACSU	sp|O34874|ISCS2_BACSU Putative cysteine desulfurase IscS 2 OS=Bacillus subtilis (strain 168) OX=224308 GN=iscS2 PE=3 SV=1
	0.171768	0.197915	sp|O34844|YODB_BACSU	sp|O34844|YODB_BACSU HTH-type transcriptional regulator YodB OS=Bacillus subtilis (strain 168) OX=224308 GN=yodB PE=1 SV=1
	0.310244	0.197624	sp|P20691|AROA_BACSU	sp|P20691|AROA_BACSU 3-phosphoshikimate 1-carboxyvinyltransferase OS=Bacillus subtilis (strain 168) OX=224308 GN=aroA PE=3 SV=1
	0.136188	0.196931	sp|P23479|SBCD_BACSU	sp|P23479|SBCD_BACSU Nuclease SbcCD subunit D OS=Bacillus subtilis (strain 168) OX=224308 GN=sbcD PE=3 SV=5
	0.47405	0.19336	sp|P51831|FABG_BACSU	sp|P51831|FABG_BACSU 3-oxoacyl-[acyl-carrier-protein] reductase FabG OS=Bacillus subtilis (strain 168) OX=224308 GN=fabG PE=3 SV=3
	0.110205	0.191527	sp|P54374|AROE_BACSU	sp|P54374|AROE_BACSU Shikimate dehydrogenase (NADP(+)) OS=Bacillus subtilis (strain 168) OX=224308 GN=aroE PE=3 SV=2
	0.111425	0.191359	sp|P28599|CH10_BACSU	sp|P28599|CH10_BACSU Co-chaperonin GroES OS=Bacillus subtilis (strain 168) OX=224308 GN=groES PE=1 SV=2
	0.0585819	0.187016	sp|P96648|YDDK_BACSU	sp|P96648|YDDK_BACSU Uncharacterized protein YddK OS=Bacillus subtilis (strain 168) OX=224308 GN=yddK PE=3 SV=1
	0.335402	0.185949	sp|P34957|QOX2_BACSU	sp|P34957|QOX2_BACSU Quinol oxidase subunit 2 OS=Bacillus subtilis (strain 168) OX=224308 GN=qoxA PE=1 SV=4
	0.215505	0.185454	sp|O31644|MANR_BACSU	sp|O31644|MANR_BACSU Transcriptional regulator ManR OS=Bacillus subtilis (strain 168) OX=224308 GN=manR PE=1 SV=2
	0.11433	0.184132	sp|P39738|FLID_BACSU	sp|P39738|FLID_BACSU Flagellar hook-associated protein 2 OS=Bacillus subtilis (strain 168) OX=224308 GN=fliD PE=1 SV=2
	0.308202	0.181883	sp|O31672|MHQR_BACSU	sp|O31672|MHQR_BACSU HTH-type transcriptional regulator MhqR OS=Bacillus subtilis (strain 168) OX=224308 GN=mhqR PE=2 SV=1
	0.0762716	0.180973	sp|O32126|YUTE_BACSU	sp|O32126|YUTE_BACSU Putative RNase YutE OS=Bacillus subtilis (strain 168) OX=224308 GN=yutE PE=1 SV=1
	0.165498	0.176764	sp|Q02886|DINB_BACSU	sp|Q02886|DINB_BACSU Protein DinB OS=Bacillus subtilis (strain 168) OX=224308 GN=dinB PE=3 SV=2
	0.0446308	0.176412	sp|O35020|MNMA_BACSU	sp|O35020|MNMA_BACSU tRNA-specific 2-thiouridylase MnmA OS=Bacillus subtilis (strain 168) OX=224308 GN=mnmA PE=3 SV=4
	0.183722	0.174562	sp|O05398|YRHF_BACSU	sp|O05398|YRHF_BACSU Uncharacterized protein YrhF OS=Bacillus subtilis (strain 168) OX=224308 GN=yrhF PE=4 SV=1
	0.183716	0.174456	sp|O34341|YEBC_BACSU	sp|O34341|YEBC_BACSU Uncharacterized protein YebC OS=Bacillus subtilis (strain 168) OX=224308 GN=yebC PE=4 SV=2
	0.384706	0.173823	sp|P42403|BGLC_BACSU	sp|P42403|BGLC_BACSU Aryl-phospho-beta-D-glucosidase BglC OS=Bacillus subtilis (strain 168) OX=224308 GN=bglC PE=1 SV=1
	0.287162	0.172531	sp|P94447|YRBC_BACSU	sp|P94447|YRBC_BACSU Probable transcriptional regulatory protein YrbC OS=Bacillus subtilis (strain 168) OX=224308 GN=yrbC PE=3 SV=2
	1.2168	0.172042	sp|O34328|KGUA_BACSU	sp|O34328|KGUA_BACSU Guanylate kinase OS=Bacillus subtilis (strain 168) OX=224308 GN=gmk PE=3 SV=2
	0.164746	0.17136	sp|P32399|YHGE_BACSU	sp|P32399|YHGE_BACSU Uncharacterized protein YhgE OS=Bacillus subtilis (strain 168) OX=224308 GN=yhgE PE=4 SV=2
	0.116209	0.170307	sp|P39841|MANA3_BACSU	sp|P39841|MANA3_BACSU Putative mannose-6-phosphate isomerase YvyI OS=Bacillus subtilis (strain 168) OX=224308 GN=yvyI PE=1 SV=1
	0.199004	0.169027	sp|O32174|GCSH_BACSU	sp|O32174|GCSH_BACSU Glycine cleavage system H protein OS=Bacillus subtilis (strain 168) OX=224308 GN=gcvH PE=1 SV=1
	0.114631	0.167852	sp|O32197|LIAR_BACSU	sp|O32197|LIAR_BACSU Transcriptional regulatory protein LiaR OS=Bacillus subtilis (strain 168) OX=224308 GN=liaR PE=2 SV=1
	0.131193	0.16612	sp|O32068|YTZG_BACSU	sp|O32068|YTZG_BACSU Uncharacterized RNA pseudouridine synthase YtzG OS=Bacillus subtilis (strain 168) OX=224308 GN=ytzG PE=3 SV=2
	0.252577	0.16186	sp|P54488|PBP2A_BACSU	sp|P54488|PBP2A_BACSU Penicillin-binding protein 2A OS=Bacillus subtilis (strain 168) OX=224308 GN=pbpA PE=1 SV=1
	0.0843341	0.161605	sp|P39794|PTTBC_BACSU	sp|P39794|PTTBC_BACSU PTS system trehalose-specific EIIBC component OS=Bacillus subtilis (strain 168) OX=224308 GN=treP PE=2 SV=3
	0.0982174	0.159189	sp|P71046|YWGA_BACSU	sp|P71046|YWGA_BACSU Uncharacterized protein YwgA OS=Bacillus subtilis (strain 168) OX=224308 GN=ywgA PE=4 SV=1
	0.0430555	0.158171	sp|P24073|FLIY_BACSU	sp|P24073|FLIY_BACSU Flagellar motor switch phosphatase FliY OS=Bacillus subtilis (strain 168) OX=224308 GN=fliY PE=3 SV=2
	0.107593	0.15807	sp|P54431|YRKD_BACSU	sp|P54431|YRKD_BACSU Uncharacterized protein YrkD OS=Bacillus subtilis (strain 168) OX=224308 GN=yrkD PE=4 SV=1
	0.0803831	0.157429	sp|P54534|BRXB_BACSU	sp|P54534|BRXB_BACSU Bacilliredoxin BrxB OS=Bacillus subtilis (strain 168) OX=224308 GN=brxB PE=1 SV=1
	0.0844801	0.156489	sp|O34453|NOSO_BACSU	sp|O34453|NOSO_BACSU Nitric oxide synthase oxygenase OS=Bacillus subtilis (strain 168) OX=224308 GN=nos PE=1 SV=2
	0.0757657	0.155771	sp|C0SP89|YOAH_BACSU	sp|C0SP89|YOAH_BACSU Putative methyl-accepting chemotaxis protein YoaH OS=Bacillus subtilis (strain 168) OX=224308 GN=yoaH PE=2 SV=1
	0.134748	0.15572	sp|O32222|CSOR_BACSU	sp|O32222|CSOR_BACSU Copper-sensing transcriptional repressor CsoR OS=Bacillus subtilis (strain 168) OX=224308 GN=csoR PE=1 SV=1
	0.0988028	0.152719	sp|O31778|MIAB_BACSU	sp|O31778|MIAB_BACSU tRNA-2-methylthio-N(6)-dimethylallyladenosine synthase OS=Bacillus subtilis (strain 168) OX=224308 GN=miaB PE=1 SV=1
	0.120106	0.147832	sp|P35155|SCPB_BACSU	sp|P35155|SCPB_BACSU Segregation and condensation protein B OS=Bacillus subtilis (strain 168) OX=224308 GN=scpB PE=1 SV=1
	0.250842	0.145693	sp|O32218|BDBD_BACSU	sp|O32218|BDBD_BACSU Disulfide bond formation protein D OS=Bacillus subtilis (strain 168) OX=224308 GN=bdbD PE=1 SV=1
	0.199443	0.140599	sp|O31480|YCZG_BACSU	sp|O31480|YCZG_BACSU Uncharacterized HTH-type transcriptional regulator YczG OS=Bacillus subtilis (strain 168) OX=224308 GN=yczG PE=4 SV=1
	0.359678	0.139725	sp|P16655|DIVIB_BACSU	sp|P16655|DIVIB_BACSU Cell division protein DivIB OS=Bacillus subtilis (strain 168) OX=224308 GN=divIB PE=1 SV=1
	0.121589	0.137956	sp|O32228|YVAF_BACSU	sp|O32228|YVAF_BACSU Uncharacterized HTH-type transcriptional regulator YvaF OS=Bacillus subtilis (strain 168) OX=224308 GN=yvaF PE=4 SV=1
	0.300694	0.135599	sp|P45694|TKT_BACSU	sp|P45694|TKT_BACSU Transketolase OS=Bacillus subtilis (strain 168) OX=224308 GN=tkt PE=3 SV=2
	0.0723152	0.133394	sp|O32036|TRMR_BACSU	sp|O32036|TRMR_BACSU tRNA 5-hydroxyuridine methyltransferase OS=Bacillus subtilis (strain 168) OX=224308 GN=trmR PE=1 SV=1
	0.107865	0.132216	sp|O35016|YFKJ_BACSU	sp|O35016|YFKJ_BACSU Low molecular weight protein-tyrosine-phosphatase YfkJ OS=Bacillus subtilis (strain 168) OX=224308 GN=yfkJ PE=1 SV=1
	0.0991948	0.129827	sp|O07604|YHFF_BACSU	sp|O07604|YHFF_BACSU Uncharacterized protein YhfF OS=Bacillus subtilis (strain 168) OX=224308 GN=yhfF PE=4 SV=1
	0.165665	0.127768	sp|C0SP85|YUKE_BACSU	sp|C0SP85|YUKE_BACSU Protein YukE OS=Bacillus subtilis (strain 168) OX=224308 GN=yukE PE=1 SV=1
	0.0956405	0.127377	sp|P96740|PGDS_BACSU	sp|P96740|PGDS_BACSU Gamma-DL-glutamyl hydrolase OS=Bacillus subtilis (strain 168) OX=224308 GN=pgdS PE=1 SV=2
	0.108451	0.126289	sp|P42319|YXJH_BACSU	sp|P42319|YXJH_BACSU Uncharacterized protein YxjH OS=Bacillus subtilis (strain 168) OX=224308 GN=yxjH PE=4 SV=4
	0.113473	0.126018	sp|O34392|YTRE_BACSU	sp|O34392|YTRE_BACSU ABC transporter ATP-binding protein YtrE OS=Bacillus subtilis (strain 168) OX=224308 GN=ytrE PE=2 SV=1
	0.414711	0.121721	sp|P42974|DHNA_BACSU	sp|P42974|DHNA_BACSU NADH dehydrogenase OS=Bacillus subtilis (strain 168) OX=224308 GN=ahpF PE=1 SV=2
	0.247009	0.12117	sp|O31764|YMFF_BACSU	sp|O31764|YMFF_BACSU Probable inactive metalloprotease YmfF OS=Bacillus subtilis (strain 168) OX=224308 GN=ymfF PE=3 SV=2
	0.241828	0.119078	sp|O32049|COMN_BACSU	sp|O32049|COMN_BACSU Post-transcriptional regulator ComN OS=Bacillus subtilis (strain 168) OX=224308 GN=comN PE=1 SV=1
	0.0861557	0.116693	sp|O34628|YVLB_BACSU	sp|O34628|YVLB_BACSU Uncharacterized protein YvlB OS=Bacillus subtilis (strain 168) OX=224308 GN=yvlB PE=4 SV=1
	0.0866798	0.116632	sp|P54453|YQEH_BACSU	sp|P54453|YQEH_BACSU Uncharacterized protein YqeH OS=Bacillus subtilis (strain 168) OX=224308 GN=yqeH PE=1 SV=1
	0.0863553	0.1152	sp|P96605|YDBJ_BACSU	sp|P96605|YDBJ_BACSU Uncharacterized ABC transporter ATP-binding protein YdbJ OS=Bacillus subtilis (strain 168) OX=224308 GN=ydbJ PE=3 SV=1
	0.148581	0.114153	sp|P54527|YQIK_BACSU	sp|P54527|YQIK_BACSU Uncharacterized protein YqiK OS=Bacillus subtilis (strain 168) OX=224308 GN=yqiK PE=4 SV=2
	0.0687522	0.113888	sp|Q45591|YYDK_BACSU	sp|Q45591|YYDK_BACSU Uncharacterized HTH-type transcriptional regulator YydK OS=Bacillus subtilis (strain 168) OX=224308 GN=yydK PE=1 SV=2
	0.214375	0.112436	sp|O34633|YJLC_BACSU	sp|O34633|YJLC_BACSU Uncharacterized protein YjlC OS=Bacillus subtilis (strain 168) OX=224308 GN=yjlC PE=2 SV=1
	0.0966483	0.109782	sp|O07638|YLAN_BACSU	sp|O07638|YLAN_BACSU UPF0358 protein YlaN OS=Bacillus subtilis (strain 168) OX=224308 GN=ylaN PE=1 SV=1
	0.48643	0.108765	sp|P28598|CH60_BACSU	sp|P28598|CH60_BACSU Chaperonin GroEL OS=Bacillus subtilis (strain 168) OX=224308 GN=groEL PE=1 SV=3
	0.0721796	0.108094	sp|P94514|LYTT_BACSU	sp|P94514|LYTT_BACSU Sensory transduction protein LytT OS=Bacillus subtilis (strain 168) OX=224308 GN=lytT PE=3 SV=1
	0.0841683	0.105213	sp|O31779|YMCA_BACSU	sp|O31779|YMCA_BACSU Uncharacterized protein YmcA OS=Bacillus subtilis (strain 168) OX=224308 GN=ymcA PE=1 SV=1
	0.0561433	0.104964	sp|O34750|YFML_BACSU	sp|O34750|YFML_BACSU Probable ATP-dependent RNA helicase YfmL OS=Bacillus subtilis (strain 168) OX=224308 GN=yfmL PE=1 SV=1
	0.0636384	0.104703	sp|O31657|HTPX_BACSU	sp|O31657|HTPX_BACSU Protease HtpX homolog OS=Bacillus subtilis (strain 168) OX=224308 GN=htpX PE=3 SV=1
	0.0958114	0.102867	sp|O34659|CDAR_BACSU	sp|O34659|CDAR_BACSU CdaA regulatory protein CdaR OS=Bacillus subtilis (strain 168) OX=224308 GN=cdaR PE=1 SV=2
	0.211476	0.10086	sp|P54419|METK_BACSU	sp|P54419|METK_BACSU S-adenosylmethionine synthase OS=Bacillus subtilis (strain 168) OX=224308 GN=metK PE=3 SV=2
	0.0549865	0.0995801	sp|P37547|RNM5_BACSU	sp|P37547|RNM5_BACSU Ribonuclease M5 OS=Bacillus subtilis (strain 168) OX=224308 GN=rnmV PE=1 SV=1
	0.118554	0.0976102	sp|P54592|YHCH_BACSU	sp|P54592|YHCH_BACSU Uncharacterized ABC transporter ATP-binding protein YhcH OS=Bacillus subtilis (strain 168) OX=224308 GN=yhcH PE=3 SV=1
	0.21791	0.0968777	sp|O32167|METQ_BACSU	sp|O32167|METQ_BACSU Methionine-binding lipoprotein MetQ OS=Bacillus subtilis (strain 168) OX=224308 GN=metQ PE=1 SV=1
	0.0396796	0.0934553	sp|P54501|YQGX_BACSU	sp|P54501|YQGX_BACSU Probable metallo-hydrolase YqgX OS=Bacillus subtilis (strain 168) OX=224308 GN=yqgX PE=3 SV=1
	0.0360664	0.0932735	sp|O34939|YDIO_BACSU	sp|O34939|YDIO_BACSU Type II methyltransferase M1.BsuMI OS=Bacillus subtilis (strain 168) OX=224308 GN=ydiO PE=1 SV=1
	0.126587	0.0922944	sp|O05236|YUGG_BACSU	sp|O05236|YUGG_BACSU Uncharacterized HTH-type transcriptional regulator YugG OS=Bacillus subtilis (strain 168) OX=224308 GN=yugG PE=4 SV=2
	0.037315	0.0914405	sp|P37557|YABO_BACSU	sp|P37557|YABO_BACSU Uncharacterized protein YabO OS=Bacillus subtilis (strain 168) OX=224308 GN=yabO PE=1 SV=1
	0.138004	0.0876913	sp|P37539|YAAR_BACSU	sp|P37539|YAAR_BACSU Uncharacterized protein YaaR OS=Bacillus subtilis (strain 168) OX=224308 GN=yaaR PE=4 SV=1
	0.105563	0.0854769	sp|P12047|PUR8_BACSU	sp|P12047|PUR8_BACSU Adenylosuccinate lyase OS=Bacillus subtilis (strain 168) OX=224308 GN=purB PE=1 SV=1
	0.0359912	0.0845229	sp|O31684|YKVS_BACSU	sp|O31684|YKVS_BACSU Uncharacterized protein YkvS OS=Bacillus subtilis (strain 168) OX=224308 GN=ykvS PE=4 SV=2
	0.0492895	0.0838909	sp|P70970|ECFA2_BACSU	sp|P70970|ECFA2_BACSU Energy-coupling factor transporter ATP-binding protein EcfA2 OS=Bacillus subtilis (strain 168) OX=224308 GN=ecfAB PE=3 SV=1
	0.0787244	0.0824773	sp|Q796Y8|BCP_BACSU	sp|Q796Y8|BCP_BACSU Peroxiredoxin Bcp OS=Bacillus subtilis (strain 168) OX=224308 GN=ygaF PE=3 SV=1
	0.0739297	0.0814371	sp|P42419|IOLI_BACSU	sp|P42419|IOLI_BACSU Inosose isomerase OS=Bacillus subtilis (strain 168) OX=224308 GN=iolI PE=1 SV=1
	0.05643	0.0800835	sp|O31853|YOJK_BACSU	sp|O31853|YOJK_BACSU Uncharacterized UDP-glucosyltransferase YojK OS=Bacillus subtilis (strain 168) OX=224308 GN=yojK PE=3 SV=2
	0.0828034	0.0798696	sp|P51833|RNC_BACSU	sp|P51833|RNC_BACSU Ribonuclease 3 OS=Bacillus subtilis (strain 168) OX=224308 GN=rnc PE=1 SV=2
	0.0318481	0.0790126	sp|P42955|YSLB_BACSU	sp|P42955|YSLB_BACSU Uncharacterized protein YslB OS=Bacillus subtilis (strain 168) OX=224308 GN=yslB PE=1 SV=1
	0.0488526	0.0771786	sp|O31562|YFIT_BACSU	sp|O31562|YFIT_BACSU Putative metal-dependent hydrolase YfiT OS=Bacillus subtilis (strain 168) OX=224308 GN=yfiT PE=1 SV=1
	0.0322554	0.0769272	sp|P54479|ZUR_BACSU	sp|P54479|ZUR_BACSU Zinc-specific metallo-regulatory protein OS=Bacillus subtilis (strain 168) OX=224308 GN=zur PE=1 SV=2
	0.0735596	0.0752859	sp|O34454|YKAA_BACSU	sp|O34454|YKAA_BACSU UPF0111 protein YkaA OS=Bacillus subtilis (strain 168) OX=224308 GN=ykaA PE=3 SV=1
	0.0317987	0.0736469	sp|P94556|MURI1_BACSU	sp|P94556|MURI1_BACSU Glutamate racemase 1 OS=Bacillus subtilis (strain 168) OX=224308 GN=racE PE=1 SV=2
	0.056213	0.0724929	sp|P10585|GNTR_BACSU	sp|P10585|GNTR_BACSU Gluconate operon transcriptional repressor OS=Bacillus subtilis (strain 168) OX=224308 GN=gntR PE=4 SV=2
	0.0580217	0.0720215	sp|O34707|YTPB_BACSU	sp|O34707|YTPB_BACSU Tetraprenyl-beta-curcumene synthase OS=Bacillus subtilis (strain 168) OX=224308 GN=ytpB PE=1 SV=1
	0.0433308	0.0716009	sp|O31669|MTND_BACSU	sp|O31669|MTND_BACSU Acireductone dioxygenase OS=Bacillus subtilis (strain 168) OX=224308 GN=mtnD PE=3 SV=1
	0.0738262	0.0711768	sp|O32229|YVAG_BACSU	sp|O32229|YVAG_BACSU Uncharacterized oxidoreductase YvaG OS=Bacillus subtilis (strain 168) OX=224308 GN=yvaG PE=3 SV=1
	0.03606	0.0709782	sp|O34580|PCRA_BACSU	sp|O34580|PCRA_BACSU ATP-dependent DNA helicase PcrA OS=Bacillus subtilis (strain 168) OX=224308 GN=pcrA PE=1 SV=1
	0.0610848	0.0697845	sp|C0SPB8|YVAV_BACSU	sp|C0SPB8|YVAV_BACSU Putative HTH-type transcriptional regulator YvaV OS=Bacillus subtilis (strain 168) OX=224308 GN=yvaV PE=3 SV=1
	0.0628063	0.0666021	sp|P80860|G6PI_BACSU	sp|P80860|G6PI_BACSU Glucose-6-phosphate isomerase OS=Bacillus subtilis (strain 168) OX=224308 GN=pgi PE=1 SV=4
	0.0374237	0.0651153	sp|P50829|YPQE_BACSU	sp|P50829|YPQE_BACSU Putative phosphotransferase enzyme IIA component YpqE OS=Bacillus subtilis (strain 168) OX=224308 GN=ypqE PE=3 SV=1
	0.0603665	0.0635548	sp|P39792|RECU_BACSU	sp|P39792|RECU_BACSU Holliday junction resolvase RecU OS=Bacillus subtilis (strain 168) OX=224308 GN=recU PE=1 SV=1
	0.119863	0.0623884	sp|O07617|PHOE_BACSU	sp|O07617|PHOE_BACSU Uncharacterized phosphatase PhoE OS=Bacillus subtilis (strain 168) OX=224308 GN=phoE PE=3 SV=1
	0.0409818	0.0600125	sp|P31102|AROB_BACSU	sp|P31102|AROB_BACSU 3-dehydroquinate synthase OS=Bacillus subtilis (strain 168) OX=224308 GN=aroB PE=3 SV=1
	0.0393098	0.0586977	sp|P42982|BSHA_BACSU	sp|P42982|BSHA_BACSU N-acetyl-alpha-D-glucosaminyl L-malate synthase OS=Bacillus subtilis (strain 168) OX=224308 GN=bshA PE=1 SV=2
	0.0747563	0.0568088	sp|P13242|PYRG_BACSU	sp|P13242|PYRG_BACSU CTP synthase OS=Bacillus subtilis (strain 168) OX=224308 GN=pyrG PE=1 SV=1
	0.0605536	0.0554269	sp|O32079|YUAD_BACSU	sp|O32079|YUAD_BACSU Putative metal-sulfur cluster biosynthesis proteins YuaD OS=Bacillus subtilis (strain 168) OX=224308 GN=yuaD PE=1 SV=1
	0.031652	0.054443	sp|P96622|ENDOA_BACSU	sp|P96622|ENDOA_BACSU Endoribonuclease EndoA OS=Bacillus subtilis (strain 168) OX=224308 GN=ndoA PE=1 SV=1
	0.0445111	0.0538184	sp|P54466|FLOA_BACSU	sp|P54466|FLOA_BACSU Flotillin-like protein FloA OS=Bacillus subtilis (strain 168) OX=224308 GN=floA PE=1 SV=1
	0.0619173	0.0526066	sp|O31502|DAGK_BACSU	sp|O31502|DAGK_BACSU Diacylglycerol kinase OS=Bacillus subtilis (strain 168) OX=224308 GN=dagK PE=1 SV=1
	0.041994	0.0509424	sp|Q08429|KAPB_BACSU	sp|Q08429|KAPB_BACSU Kinase-associated lipoprotein B OS=Bacillus subtilis (strain 168) OX=224308 GN=kapB PE=1 SV=1
	0.0317889	0.0493615	sp|O35004|YDJH_BACSU	sp|O35004|YDJH_BACSU UPF0603 protein YdjH OS=Bacillus subtilis (strain 168) OX=224308 GN=ydjH PE=3 SV=1
	0.124994	0.0481561	sp|P13800|DEGU_BACSU	sp|P13800|DEGU_BACSU Transcriptional regulatory protein DegU OS=Bacillus subtilis (strain 168) OX=224308 GN=degU PE=1 SV=2
	0.0303927	0.0460126	sp|P28819|PABA_BACSU	sp|P28819|PABA_BACSU Aminodeoxychorismate/anthranilate synthase component 2 OS=Bacillus subtilis (strain 168) OX=224308 GN=pabA PE=2 SV=1
	0.0263064	0.0437158	sp|O35000|NAGB_BACSU	sp|O35000|NAGB_BACSU Glucosamine-6-phosphate deaminase 1 OS=Bacillus subtilis (strain 168) OX=224308 GN=nagB PE=1 SV=1
	0.0770565	0.0426318	sp|O32254|YVBT_BACSU	sp|O32254|YVBT_BACSU Uncharacterized protein YvbT OS=Bacillus subtilis (strain 168) OX=224308 GN=yvbT PE=4 SV=1
	0.0197067	0.0396226	sp|P46912|QCRB_BACSU	sp|P46912|QCRB_BACSU Menaquinol-cytochrome c reductase cytochrome b subunit OS=Bacillus subtilis (strain 168) OX=224308 GN=qcrB PE=1 SV=1
	0.0476809	0.0392214	sp|P39840|GALM_BACSU	sp|P39840|GALM_BACSU Aldose 1-epimerase OS=Bacillus subtilis (strain 168) OX=224308 GN=galM PE=1 SV=2
	0.0199058	0.0391738	sp|O31801|YNCF_BACSU	sp|O31801|YNCF_BACSU Deoxyuridine 5-triphosphate nucleotidohydrolase YncF OS=Bacillus subtilis (strain 168) OX=224308 GN=yncF PE=1 SV=1
	0.0250741	0.038964	sp|O34538|YCDA_BACSU	sp|O34538|YCDA_BACSU Uncharacterized lipoprotein YcdA OS=Bacillus subtilis (strain 168) OX=224308 GN=ycdA PE=1 SV=1
	0.0254156	0.0385014	sp|Q06754|YACL_BACSU	sp|Q06754|YACL_BACSU Uncharacterized PIN and TRAM-domain containing protein YacL OS=Bacillus subtilis (strain 168) OX=224308 GN=yacL PE=2 SV=2
	0.0276373	0.038209	sp|P36945|RBSK_BACSU	sp|P36945|RBSK_BACSU Ribokinase OS=Bacillus subtilis (strain 168) OX=224308 GN=rbsK PE=3 SV=2
	0.017312	0.0362829	sp|O05503|YDHK_BACSU	sp|O05503|YDHK_BACSU Uncharacterized protein YdhK OS=Bacillus subtilis (strain 168) OX=224308 GN=ydhK PE=1 SV=1
	0.0592375	0.0360171	sp|O34751|YLOV_BACSU	sp|O34751|YLOV_BACSU Uncharacterized protein YloV OS=Bacillus subtilis (strain 168) OX=224308 GN=yloV PE=4 SV=1
	0.0202096	0.0358992	sp|P39651|YWFO_BACSU	sp|P39651|YWFO_BACSU Uncharacterized protein YwfO OS=Bacillus subtilis (strain 168) OX=224308 GN=ywfO PE=4 SV=2
	0.0486206	0.0358114	sp|O31534|HMOA_BACSU	sp|O31534|HMOA_BACSU Heme-degrading monooxygenase HmoA OS=Bacillus subtilis (strain 168) OX=224308 GN=hmoA PE=1 SV=2
	0.024234	0.0355393	sp|O31717|YKPB_BACSU	sp|O31717|YKPB_BACSU Uncharacterized oxidoreductase YkpB OS=Bacillus subtilis (strain 168) OX=224308 GN=ykpB PE=3 SV=1
	0.0283284	0.0346762	sp|P54607|YHCW_BACSU	sp|P54607|YHCW_BACSU Putative phosphatase YhcW OS=Bacillus subtilis (strain 168) OX=224308 GN=yhcW PE=3 SV=1
	0.0325277	0.0339924	sp|O34512|YFMM_BACSU	sp|O34512|YFMM_BACSU Uncharacterized ABC transporter ATP-binding protein YfmM OS=Bacillus subtilis (strain 168) OX=224308 GN=yfmM PE=3 SV=2
	0.0473276	0.0279592	sp|O31718|RPOY_BACSU	sp|O31718|RPOY_BACSU DNA-directed RNA polymerase subunit epsilon OS=Bacillus subtilis (strain 168) OX=224308 GN=rpoY PE=1 SV=1
	0.0188742	0.0268758	sp|O35013|YTKD_BACSU	sp|O35013|YTKD_BACSU Putative 8-oxo-dGTP diphosphatase YtkD OS=Bacillus subtilis (strain 168) OX=224308 GN=ytkD PE=1 SV=1
	0.0179026	0.0251112	sp|P37567|DUS1_BACSU	sp|P37567|DUS1_BACSU Probable tRNA-dihydrouridine synthase 1 OS=Bacillus subtilis (strain 168) OX=224308 GN=dus1 PE=3 SV=1
	0.0296891	0.0244878	sp|O34944|PEPVL_BACSU	sp|O34944|PEPVL_BACSU Putative dipeptidase YtjP OS=Bacillus subtilis (strain 168) OX=224308 GN=ytjP PE=3 SV=1
	0.0330517	0.0219355	sp|P19670|MURA2_BACSU	sp|P19670|MURA2_BACSU UDP-N-acetylglucosamine 1-carboxyvinyltransferase 2 OS=Bacillus subtilis (strain 168) OX=224308 GN=murAB PE=1 SV=4
	0.0184177	0.0213289	sp|P46328|YXBD_BACSU	sp|P46328|YXBD_BACSU Uncharacterized protein YxbD OS=Bacillus subtilis (strain 168) OX=224308 GN=yxbD PE=4 SV=2
	0.0177473	0.0212873	sp|P45709|CCDB_BACSU	sp|P45709|CCDB_BACSU Protein CcdB OS=Bacillus subtilis (strain 168) OX=224308 GN=ccdB PE=3 SV=1
	0.0113231	0.0188761	sp|P23970|MEND_BACSU	sp|P23970|MEND_BACSU 2-succinyl-5-enolpyruvyl-6-hydroxy-3-cyclohexene-1-carboxylate synthase OS=Bacillus subtilis (strain 168) OX=224308 GN=menD PE=1 SV=3
	0.0112304	0.0188255	sp|P28611|MOTA_BACSU	sp|P28611|MOTA_BACSU Motility protein A OS=Bacillus subtilis (strain 168) OX=224308 GN=motA PE=1 SV=1
	0.00935108	0.0159394	sp|P32397|CGOX_BACSU	sp|P32397|CGOX_BACSU Coproporphyrinogen III oxidase OS=Bacillus subtilis (strain 168) OX=224308 GN=cgoX PE=1 SV=1
	0.0440295	0.0154791	sp|P54169|YPGR_BACSU	sp|P54169|YPGR_BACSU Uncharacterized protein YpgR OS=Bacillus subtilis (strain 168) OX=224308 GN=ypgR PE=4 SV=1
	0.0311404	0.0152394	sp|O07513|HIT_BACSU	sp|O07513|HIT_BACSU Protein hit OS=Bacillus subtilis (strain 168) OX=224308 GN=hit PE=1 SV=1
	0.0262688	0.0142692	sp|Q01465|MREB_BACSU	sp|Q01465|MREB_BACSU Cell shape-determining protein MreB OS=Bacillus subtilis (strain 168) OX=224308 GN=mreB PE=1 SV=3
	0.0212844	0.0131524	sp|O31605|PEPF_BACSU	sp|O31605|PEPF_BACSU Oligoendopeptidase F homolog OS=Bacillus subtilis (strain 168) OX=224308 GN=yjbG PE=3 SV=2
	0.0170397	0.0126371	sp|P37478|WALR_BACSU	sp|P37478|WALR_BACSU Transcriptional regulatory protein WalR OS=Bacillus subtilis (strain 168) OX=224308 GN=walR PE=1 SV=1
	0.0494016	0.011851	sp|P21879|IMDH_BACSU	sp|P21879|IMDH_BACSU Inosine-5-monophosphate dehydrogenase OS=Bacillus subtilis (strain 168) OX=224308 GN=guaB PE=1 SV=2
	0.00518861	0.00641346	sp|P96652|LRPA_BACSU	sp|P96652|LRPA_BACSU HTH-type transcriptional regulator LrpA OS=Bacillus subtilis (strain 168) OX=224308 GN=lrpA PE=4 SV=1
	0.00632966	0.00618203	sp|O07581|YHDL_BACSU	sp|O07581|YHDL_BACSU Probable anti-sigma-M factor YhdL OS=Bacillus subtilis (strain 168) OX=224308 GN=yhdL PE=1 SV=1
	0.00295988	0.00598939	sp|P18156|GLPF_BACSU	sp|P18156|GLPF_BACSU Glycerol uptake facilitator protein OS=Bacillus subtilis (strain 168) OX=224308 GN=glpF PE=2 SV=2
	0.0101778	0.0054725	sp|P80866|SUFC_BACSU	sp|P80866|SUFC_BACSU Vegetative protein 296 OS=Bacillus subtilis (strain 168) OX=224308 GN=sufC PE=1 SV=3
	0.00235447	0.00429312	sp|P40747|YUXG_BACSU	sp|P40747|YUXG_BACSU Uncharacterized oxidoreductase YuxG OS=Bacillus subtilis (strain 168) OX=224308 GN=yuxG PE=3 SV=2
	0.000983874	0.00247288	sp|Q45597|F16PC_BACSU	sp|Q45597|F16PC_BACSU Fructose-1,6-bisphosphatase class 3 OS=Bacillus subtilis (strain 168) OX=224308 GN=fbp PE=1 SV=2
	0.00212602	0.00213464	sp|Q7WY76|YEZE_BACSU	sp|Q7WY76|YEZE_BACSU Uncharacterized HTH-type transcriptional regulator YezE OS=Bacillus subtilis (strain 168) OX=224308 GN=yezE PE=4 SV=1
	0.000174127	-0.000350952	sp|P46911|QCRA_BACSU	sp|P46911|QCRA_BACSU Menaquinol-cytochrome c reductase iron-sulfur subunit OS=Bacillus subtilis (strain 168) OX=224308 GN=qcrA PE=3 SV=1
	0.000421887	-0.000899951	sp|Q797B3|LTAS1_BACSU	sp|Q797B3|LTAS1_BACSU Lipoteichoic acid synthase 1 OS=Bacillus subtilis (strain 168) OX=224308 GN=ltaS1 PE=1 SV=1
	0.00422881	-0.00296688	sp|O07609|YHFK_BACSU	sp|O07609|YHFK_BACSU Uncharacterized sugar epimerase YhfK OS=Bacillus subtilis (strain 168) OX=224308 GN=yhfK PE=2 SV=1
	0.00318766	-0.00366815	sp|O05217|YWRC_BACSU	sp|O05217|YWRC_BACSU Uncharacterized HTH-type transcriptional regulator YwrC OS=Bacillus subtilis (strain 168) OX=224308 GN=ywrC PE=4 SV=1
	0.00170298	-0.00389385	sp|O31611|YJBM_BACSU	sp|O31611|YJBM_BACSU GTP pyrophosphokinase YjbM OS=Bacillus subtilis (strain 168) OX=224308 GN=yjbM PE=1 SV=1
	0.00352195	-0.004083	sp|P96711|ARAR_BACSU	sp|P96711|ARAR_BACSU Arabinose metabolism transcriptional repressor OS=Bacillus subtilis (strain 168) OX=224308 GN=araR PE=1 SV=3
	0.00220295	-0.00473086	sp|O32114|DAPF_BACSU	sp|O32114|DAPF_BACSU Diaminopimelate epimerase OS=Bacillus subtilis (strain 168) OX=224308 GN=dapF PE=3 SV=1
	0.00805038	-0.00482051	sp|O06733|YISX_BACSU	sp|O06733|YISX_BACSU Uncharacterized protein YisX OS=Bacillus subtilis (strain 168) OX=224308 GN=yisX PE=4 SV=1
	0.00323033	-0.00482241	sp|O31767|YMFI_BACSU	sp|O31767|YMFI_BACSU Uncharacterized oxidoreductase YmfI OS=Bacillus subtilis (strain 168) OX=224308 GN=ymfI PE=3 SV=2
	0.00444309	-0.00518672	sp|O07543|YHEB_BACSU	sp|O07543|YHEB_BACSU UPF0754 membrane protein YheB OS=Bacillus subtilis (strain 168) OX=224308 GN=yheB PE=3 SV=1
	0.00556959	-0.00533517	sp|P46922|OPUAC_BACSU	sp|P46922|OPUAC_BACSU Glycine betaine-binding protein OpuAC OS=Bacillus subtilis (strain 168) OX=224308 GN=opuAC PE=1 SV=1
	0.00476814	-0.00649643	sp|P71013|LEPT_BACSU	sp|P71013|LEPT_BACSU Signal peptidase I T OS=Bacillus subtilis (strain 168) OX=224308 GN=sipT PE=1 SV=1
	0.00359592	-0.00811195	sp|P96712|BMR3_BACSU	sp|P96712|BMR3_BACSU Multidrug resistance protein 3 OS=Bacillus subtilis (strain 168) OX=224308 GN=bmr3 PE=1 SV=1
	0.0028469	-0.00897217	sp|P94558|IXTPA_BACSU	sp|P94558|IXTPA_BACSU dITP/XTP pyrophosphatase OS=Bacillus subtilis (strain 168) OX=224308 GN=ysnA PE=3 SV=1
	0.00533403	-0.00953929	sp|P42411|RSBT_BACSU	sp|P42411|RSBT_BACSU Serine/threonine-protein kinase RsbT OS=Bacillus subtilis (strain 168) OX=224308 GN=rsbT PE=1 SV=1
	0.0128434	-0.0113509	sp|O32075|YUAI_BACSU	sp|O32075|YUAI_BACSU Uncharacterized N-acetyltransferase YuaI OS=Bacillus subtilis (strain 168) OX=224308 GN=yuaI PE=3 SV=1
	0.0237574	-0.0117044	sp|P0CI74|GPSB_BACSU	sp|P0CI74|GPSB_BACSU Cell cycle protein GpsB OS=Bacillus subtilis (strain 168) OX=224308 GN=gpsB PE=1 SV=1
	0.0139995	-0.013999	sp|O05220|YWRF_BACSU	sp|O05220|YWRF_BACSU Uncharacterized protein YwrF OS=Bacillus subtilis (strain 168) OX=224308 GN=ywrF PE=3 SV=1
	0.0114838	-0.0143639	sp|P54491|YQGN_BACSU	sp|P54491|YQGN_BACSU Uncharacterized protein YqgN OS=Bacillus subtilis (strain 168) OX=224308 GN=yqgN PE=1 SV=1
	0.0198516	-0.0184603	sp|P51835|FTSY_BACSU	sp|P51835|FTSY_BACSU Signal recognition particle receptor FtsY OS=Bacillus subtilis (strain 168) OX=224308 GN=ftsY PE=1 SV=2
	0.0275279	-0.0233243	sp|P54428|YRKA_BACSU	sp|P54428|YRKA_BACSU UPF0053 protein YrkA OS=Bacillus subtilis (strain 168) OX=224308 GN=yrkA PE=3 SV=2
	0.0180502	-0.0236368	sp|P39115|VMLR_BACSU	sp|P39115|VMLR_BACSU Ribosome protection protein VmlR OS=Bacillus subtilis (strain 168) OX=224308 GN=vmlR PE=1 SV=2
	0.0102926	-0.0239474	sp|O07550|YHEI_BACSU	sp|O07550|YHEI_BACSU Probable multidrug resistance ABC transporter ATP-binding/permease protein YheI OS=Bacillus subtilis (strain 168) OX=224308 GN=yheI PE=1 SV=1
	0.0193216	-0.0250975	sp|P35154|SCPA_BACSU	sp|P35154|SCPA_BACSU Segregation and condensation protein A OS=Bacillus subtilis (strain 168) OX=224308 GN=scpA PE=1 SV=1
	0.0164511	-0.0263211	sp|O34661|PANE_BACSU	sp|O34661|PANE_BACSU 2-dehydropantoate 2-reductase OS=Bacillus subtilis (strain 168) OX=224308 GN=panE PE=1 SV=1
	0.0478591	-0.0283731	sp|P37524|NOC_BACSU	sp|P37524|NOC_BACSU Nucleoid occlusion protein OS=Bacillus subtilis (strain 168) OX=224308 GN=noc PE=1 SV=1
	0.0202733	-0.0284897	sp|P28612|MOTB_BACSU	sp|P28612|MOTB_BACSU Motility protein B OS=Bacillus subtilis (strain 168) OX=224308 GN=motB PE=1 SV=1
	0.0494673	-0.0299692	sp|P16524|DAPX_BACSU;REV__sp|P16524|DAPX_BACSU	sp|P16524|DAPX_BACSU Probable N-acetyl-LL-diaminopimelate aminotransferase OS=Bacillus subtilis (strain 168) OX=224308 GN=dapX PE=1 SV=3
	0.0131571	-0.0300264	sp|P71082|YGAD_BACSU	sp|P71082|YGAD_BACSU Putative multidrug export ATP-binding/permease protein YgaD OS=Bacillus subtilis (strain 168) OX=224308 GN=ygaD PE=3 SV=2
	0.0233131	-0.0327578	sp|P94584|FABZ_BACSU	sp|P94584|FABZ_BACSU 3-hydroxyacyl-[acyl-carrier-protein] dehydratase FabZ OS=Bacillus subtilis (strain 168) OX=224308 GN=fabZ PE=3 SV=2
	0.017752	-0.0329901	sp|P0CI79|TYSY1_BACSU	sp|P0CI79|TYSY1_BACSU Thymidylate synthase 1 OS=Bacillus subtilis (strain 168) OX=224308 GN=thyA1 PE=1 SV=1
	0.0150603	-0.0344343	sp|P39846|PPSB_BACSU	sp|P39846|PPSB_BACSU Plipastatin synthase subunit B OS=Bacillus subtilis (strain 168) OX=224308 GN=ppsB PE=1 SV=1
	0.0402832	-0.035279	sp|P40750|PBPD_BACSU	sp|P40750|PBPD_BACSU Penicillin-binding protein 4 OS=Bacillus subtilis (strain 168) OX=224308 GN=pbpD PE=1 SV=2
	0.0310949	-0.0372181	sp|P96582|LRPC_BACSU	sp|P96582|LRPC_BACSU HTH-type transcriptional regulator LrpC OS=Bacillus subtilis (strain 168) OX=224308 GN=lrpC PE=1 SV=2
	0.0166674	-0.0400928	sp|P42299|YXIG_BACSU	sp|P42299|YXIG_BACSU Uncharacterized protein YxiG OS=Bacillus subtilis (strain 168) OX=224308 GN=yxiG PE=4 SV=1
	0.0433779	-0.0425584	sp|O32133|YUND_BACSU	sp|O32133|YUND_BACSU Uncharacterized metallophosphoesterase YunD OS=Bacillus subtilis (strain 168) OX=224308 GN=yunD PE=3 SV=1
	0.0447968	-0.0441176	sp|O31995|YOKL_BACSU	sp|O31995|YOKL_BACSU SPbeta prophage-derived uncharacterized N-acetyltransferase YokL OS=Bacillus subtilis (strain 168) OX=224308 GN=yokL PE=3 SV=1
	0.0277889	-0.0442909	sp|O34789|YDJI_BACSU	sp|O34789|YDJI_BACSU Uncharacterized protein YdjI OS=Bacillus subtilis (strain 168) OX=224308 GN=ydjI PE=4 SV=1
	0.020527	-0.0454702	sp|P39845|PPSA_BACSU	sp|P39845|PPSA_BACSU Plipastatin synthase subunit A OS=Bacillus subtilis (strain 168) OX=224308 GN=ppsA PE=1 SV=2
	0.0245858	-0.0474688	sp|P50830|YPRA_BACSU	sp|P50830|YPRA_BACSU Uncharacterized ATP-dependent helicase YprA OS=Bacillus subtilis (strain 168) OX=224308 GN=yprA PE=1 SV=1
	0.0321158	-0.0480404	sp|O34530|RSGA_BACSU	sp|O34530|RSGA_BACSU Small ribosomal subunit biogenesis GTPase RsgA OS=Bacillus subtilis (strain 168) OX=224308 GN=rsgA PE=1 SV=1
	0.0253111	-0.0482575	sp|P71070|YUKC_BACSU	sp|P71070|YUKC_BACSU ESX secretion system protein YukC OS=Bacillus subtilis (strain 168) OX=224308 GN=yukC PE=1 SV=1
	0.0798631	-0.0494699	sp|O06477|YFMS_BACSU	sp|O06477|YFMS_BACSU Putative sensory transducer protein YfmS OS=Bacillus subtilis (strain 168) OX=224308 GN=yfmS PE=2 SV=1
	0.0732786	-0.0514189	sp|P80859|6PGD_BACSU	sp|P80859|6PGD_BACSU 6-phosphogluconate dehydrogenase, NADP(+)-dependent, decarboxylating OS=Bacillus subtilis (strain 168) OX=224308 GN=gndA PE=1 SV=4
	0.024178	-0.0536909	sp|P42962|YCSE_BACSU	sp|P42962|YCSE_BACSU 5-amino-6-(5-phospho-D-ribitylamino)uracil phosphatase YcsE OS=Bacillus subtilis (strain 168) OX=224308 GN=ycsE PE=1 SV=2
	0.0556376	-0.0537357	sp|P46323|CINA_BACSU	sp|P46323|CINA_BACSU Putative competence-damage inducible protein OS=Bacillus subtilis (strain 168) OX=224308 GN=cinA PE=3 SV=3
	0.0949177	-0.0539974	sp|P42971|PBPC_BACSU	sp|P42971|PBPC_BACSU Penicillin-binding protein 3 OS=Bacillus subtilis (strain 168) OX=224308 GN=pbpC PE=1 SV=1
	0.103894	-0.054189	sp|P0CI73|GLMS_BACSU	sp|P0CI73|GLMS_BACSU Glutamine--fructose-6-phosphate aminotransferase [isomerizing] OS=Bacillus subtilis (strain 168) OX=224308 GN=glmS PE=2 SV=1
	0.0908161	-0.0542841	sp|O34833|YCEH_BACSU	sp|O34833|YCEH_BACSU Uncharacterized protein YceH OS=Bacillus subtilis (strain 168) OX=224308 GN=yceH PE=3 SV=1
	0.023201	-0.0557168	sp|O07549|YHEH_BACSU	sp|O07549|YHEH_BACSU Probable multidrug resistance ABC transporter ATP-binding/permease protein YheH OS=Bacillus subtilis (strain 168) OX=224308 GN=yheH PE=1 SV=1
	0.0256921	-0.0569712	sp|P37967|PNBA_BACSU	sp|P37967|PNBA_BACSU Para-nitrobenzyl esterase OS=Bacillus subtilis (strain 168) OX=224308 GN=pnbA PE=1 SV=2
	0.0244575	-0.0570955	sp|P17620|RIBBA_BACSU	sp|P17620|RIBBA_BACSU Riboflavin biosynthesis protein RibBA OS=Bacillus subtilis (strain 168) OX=224308 GN=ribBA PE=3 SV=1
	0.227759	-0.0597213	sp|P31104|AROC_BACSU	sp|P31104|AROC_BACSU Chorismate synthase OS=Bacillus subtilis (strain 168) OX=224308 GN=aroC PE=1 SV=3
	0.0570501	-0.0605218	sp|P94357|YXKD_BACSU	sp|P94357|YXKD_BACSU UPF0750 membrane protein YxkD OS=Bacillus subtilis (strain 168) OX=224308 GN=yxkD PE=3 SV=1
	0.0708797	-0.0608768	sp|O31571|YFHC_BACSU	sp|O31571|YFHC_BACSU Putative NAD(P)H nitroreductase YfhC OS=Bacillus subtilis (strain 168) OX=224308 GN=yfhC PE=3 SV=1
	0.0715917	-0.0610793	sp|P54548|RNZ_BACSU	sp|P54548|RNZ_BACSU Ribonuclease Z OS=Bacillus subtilis (strain 168) OX=224308 GN=rnz PE=1 SV=1
	0.0625535	-0.0626752	sp|P37942|ODB2_BACSU	sp|P37942|ODB2_BACSU Lipoamide acyltransferase component of branched-chain alpha-keto acid dehydrogenase complex OS=Bacillus subtilis (strain 168) OX=224308 GN=bfmBB PE=3 SV=1
	0.0319994	-0.0639343	sp|P39604|RODA_BACSU	sp|P39604|RODA_BACSU Peptidoglycan glycosyltransferase RodA OS=Bacillus subtilis (strain 168) OX=224308 GN=rodA PE=1 SV=1
	0.153631	-0.0641232	sp|P54382|FOLD_BACSU	sp|P54382|FOLD_BACSU Bifunctional protein FolD OS=Bacillus subtilis (strain 168) OX=224308 GN=folD PE=1 SV=1
	0.0344944	-0.0656592	sp|P54452|YQEG_BACSU	sp|P54452|YQEG_BACSU Probable phosphatase YqeG OS=Bacillus subtilis (strain 168) OX=224308 GN=yqeG PE=4 SV=1
	0.0618836	-0.0664543	sp|O31703|MOEA_BACSU	sp|O31703|MOEA_BACSU Molybdopterin molybdenumtransferase OS=Bacillus subtilis (strain 168) OX=224308 GN=moeA PE=3 SV=1
	0.187002	-0.0682958	sp|C0SP93|ACCD_BACSU	sp|C0SP93|ACCD_BACSU Acetyl-coenzyme A carboxylase carboxyl transferase subunit beta OS=Bacillus subtilis (strain 168) OX=224308 GN=accD PE=1 SV=1
	0.0377034	-0.0690432	sp|P54575|RIBC_BACSU	sp|P54575|RIBC_BACSU Bifunctional riboflavin kinase/FMN adenylyltransferase OS=Bacillus subtilis (strain 168) OX=224308 GN=ribC PE=3 SV=2
	0.0542523	-0.06941	sp|P54533|DLDH2_BACSU	sp|P54533|DLDH2_BACSU Dihydrolipoyl dehydrogenase OS=Bacillus subtilis (strain 168) OX=224308 GN=bfmBC PE=3 SV=1
	0.0323332	-0.0721766	sp|P42415|IOLD_BACSU	sp|P42415|IOLD_BACSU 3D-(3,5/4)-trihydroxycyclohexane-1,2-dione hydrolase OS=Bacillus subtilis (strain 168) OX=224308 GN=iolD PE=1 SV=2
	0.0379858	-0.0736542	sp|O05519|YDIF_BACSU	sp|O05519|YDIF_BACSU Putative ATP-binding protein YdiF OS=Bacillus subtilis (strain 168) OX=224308 GN=ydiF PE=3 SV=2
	0.0338625	-0.075222	sp|O31806|YNDB_BACSU	sp|O31806|YNDB_BACSU Uncharacterized protein YndB OS=Bacillus subtilis (strain 168) OX=224308 GN=yndB PE=1 SV=1
	0.0363823	-0.0757987	sp|P26942|YSXB_BACSU	sp|P26942|YSXB_BACSU Uncharacterized protein YsxB OS=Bacillus subtilis (strain 168) OX=224308 GN=ysxB PE=4 SV=2
	0.0323958	-0.0760895	sp|O34805|YVRC_BACSU	sp|O34805|YVRC_BACSU Uncharacterized ABC transporter substrate-binding lipoprotein YvrC OS=Bacillus subtilis (strain 168) OX=224308 GN=yvrC PE=3 SV=1
	0.109109	-0.0762285	sp|O34400|YFKA_BACSU	sp|O34400|YFKA_BACSU Putative protein YfkA OS=Bacillus subtilis (strain 168) OX=224308 GN=yfkA PE=3 SV=2
	0.0957178	-0.0765673	sp|P46919|GPDA_BACSU	sp|P46919|GPDA_BACSU Glycerol-3-phosphate dehydrogenase [NAD(P)+] OS=Bacillus subtilis (strain 168) OX=224308 GN=gpsA PE=3 SV=2
	0.0692933	-0.0769723	sp|P34956|QOX1_BACSU	sp|P34956|QOX1_BACSU Quinol oxidase subunit 1 OS=Bacillus subtilis (strain 168) OX=224308 GN=qoxB PE=1 SV=1
	0.138403	-0.0818523	sp|Q02169|NTPPA_BACSU	sp|Q02169|NTPPA_BACSU dTTP/UTP pyrophosphatase OS=Bacillus subtilis (strain 168) OX=224308 GN=maf PE=1 SV=1
	0.0559032	-0.0836398	sp|P23789|XRE_BACSU	sp|P23789|XRE_BACSU HTH-type transcriptional regulator Xre OS=Bacillus subtilis (strain 168) OX=224308 GN=xre PE=1 SV=1
	0.0986297	-0.0848331	sp|P96614|CSHA_BACSU	sp|P96614|CSHA_BACSU DEAD-box ATP-dependent RNA helicase CshA OS=Bacillus subtilis (strain 168) OX=224308 GN=cshA PE=1 SV=2
	0.0635108	-0.0852458	sp|P54390|YPIB_BACSU	sp|P54390|YPIB_BACSU UPF0302 protein YpiB OS=Bacillus subtilis (strain 168) OX=224308 GN=ypiB PE=3 SV=1
	0.0398384	-0.0866295	sp|P42418|IOLH_BACSU	sp|P42418|IOLH_BACSU Protein IolH OS=Bacillus subtilis (strain 168) OX=224308 GN=iolH PE=4 SV=1
	0.155987	-0.0874637	sp|O31716|YKPA_BACSU	sp|O31716|YKPA_BACSU Uncharacterized ABC transporter ATP-binding protein YkpA OS=Bacillus subtilis (strain 168) OX=224308 GN=ykpA PE=3 SV=1
	0.0339179	-0.0889241	sp|P51777|CSPD_BACSU	sp|P51777|CSPD_BACSU Cold shock protein CspD OS=Bacillus subtilis (strain 168) OX=224308 GN=cspD PE=1 SV=1
	0.13042	-0.0893348	sp|P54420|ASNB_BACSU	sp|P54420|ASNB_BACSU Asparagine synthetase [glutamine-hydrolyzing] 1 OS=Bacillus subtilis (strain 168) OX=224308 GN=asnB PE=1 SV=2
	0.0984588	-0.0902611	sp|O34812|YFMJ_BACSU	sp|O34812|YFMJ_BACSU Putative NADP-dependent oxidoreductase YfmJ OS=Bacillus subtilis (strain 168) OX=224308 GN=yfmJ PE=2 SV=1
	0.187546	-0.090366	sp|P16971|RECA_BACSU	sp|P16971|RECA_BACSU Protein RecA OS=Bacillus subtilis (strain 168) OX=224308 GN=recA PE=1 SV=2
	0.0413403	-0.0907424	sp|P06628|SP0F_BACSU	sp|P06628|SP0F_BACSU Sporulation initiation phosphotransferase F OS=Bacillus subtilis (strain 168) OX=224308 GN=spo0F PE=1 SV=1
	0.0670708	-0.0909983	sp|P94576|YWOF_BACSU	sp|P94576|YWOF_BACSU Uncharacterized protein YwoF OS=Bacillus subtilis (strain 168) OX=224308 GN=ywoF PE=3 SV=1
	0.078534	-0.092934	sp|P42400|YCKB_BACSU	sp|P42400|YCKB_BACSU Probable ABC transporter extracellular-binding protein YckB OS=Bacillus subtilis (strain 168) OX=224308 GN=yckB PE=1 SV=2
	0.0630897	-0.0930675	sp|O32159|YURR_BACSU	sp|O32159|YURR_BACSU Uncharacterized oxidoreductase YurR OS=Bacillus subtilis (strain 168) OX=224308 GN=yurR PE=3 SV=1
	0.0296274	-0.0938479	sp|P37545|YABD_BACSU	sp|P37545|YABD_BACSU Uncharacterized metal-dependent hydrolase YabD OS=Bacillus subtilis (strain 168) OX=224308 GN=yabD PE=3 SV=1
	0.194821	-0.0943826	sp|P71088|SP0M_BACSU	sp|P71088|SP0M_BACSU Sporulation-control protein spo0M OS=Bacillus subtilis (strain 168) OX=224308 GN=spo0M PE=1 SV=2
	0.0419593	-0.0951096	sp|O31489|YDCI_BACSU	sp|O31489|YDCI_BACSU Uncharacterized protein YdcI OS=Bacillus subtilis (strain 168) OX=224308 GN=ydcI PE=4 SV=2
	0.0676411	-0.0960519	sp|P71043|YWNH_BACSU	sp|P71043|YWNH_BACSU Putative phosphinothricin acetyltransferase YwnH OS=Bacillus subtilis (strain 168) OX=224308 GN=ywnH PE=1 SV=1
	0.072381	-0.096372	sp|O34618|YTNA_BACSU	sp|O34618|YTNA_BACSU Uncharacterized amino acid permease YtnA OS=Bacillus subtilis (strain 168) OX=224308 GN=ytnA PE=3 SV=1
	0.0645061	-0.0969257	sp|P05652|GYRB_BACSU	sp|P05652|GYRB_BACSU DNA gyrase subunit B OS=Bacillus subtilis (strain 168) OX=224308 GN=gyrB PE=3 SV=1
	0.0795851	-0.0970443	sp|P39132|YHBE_BACSU	sp|P39132|YHBE_BACSU Uncharacterized protein YhbE OS=Bacillus subtilis (strain 168) OX=224308 GN=yhbE PE=4 SV=2
	0.075382	-0.0990839	sp|P23452|FLIL_BACSU	sp|P23452|FLIL_BACSU Flagellar protein FliL OS=Bacillus subtilis (strain 168) OX=224308 GN=fliL PE=3 SV=1
	0.165984	-0.0995865	sp|P54616|FABI_BACSU	sp|P54616|FABI_BACSU Enoyl-[acyl-carrier-protein] reductase [NADH] FabI OS=Bacillus subtilis (strain 168) OX=224308 GN=fabI PE=1 SV=2
	0.042373	-0.102027	sp|O32178|FADN_BACSU	sp|O32178|FADN_BACSU Probable 3-hydroxyacyl-CoA dehydrogenase OS=Bacillus subtilis (strain 168) OX=224308 GN=fadN PE=2 SV=2
	0.0774491	-0.10256	sp|P54556|COAA_BACSU	sp|P54556|COAA_BACSU Pantothenate kinase OS=Bacillus subtilis (strain 168) OX=224308 GN=coaA PE=3 SV=2
	0.0961884	-0.104241	sp|P39807|YVYF_BACSU	sp|P39807|YVYF_BACSU Uncharacterized protein YvyF OS=Bacillus subtilis (strain 168) OX=224308 GN=yvyF PE=4 SV=1
	0.0772016	-0.108737	sp|O07615|YHFP_BACSU	sp|O07615|YHFP_BACSU Putative quinone oxidoreductase YhfP OS=Bacillus subtilis (strain 168) OX=224308 GN=yhfP PE=1 SV=1
	0.0534003	-0.109286	sp|O34863|UVRA_BACSU	sp|O34863|UVRA_BACSU UvrABC system protein A OS=Bacillus subtilis (strain 168) OX=224308 GN=uvrA PE=3 SV=1
	0.0359229	-0.113269	sp|P39634|ROCA_BACSU	sp|P39634|ROCA_BACSU 1-pyrroline-5-carboxylate dehydrogenase OS=Bacillus subtilis (strain 168) OX=224308 GN=rocA PE=2 SV=1
	0.0790694	-0.114458	sp|Q45066|PARC_BACSU	sp|Q45066|PARC_BACSU DNA topoisomerase 4 subunit A OS=Bacillus subtilis (strain 168) OX=224308 GN=parC PE=3 SV=2
	0.0499611	-0.115373	sp|Q01625|MISCA_BACSU	sp|Q01625|MISCA_BACSU Membrane protein insertase MisCA OS=Bacillus subtilis (strain 168) OX=224308 GN=misCA PE=1 SV=2
	0.0863122	-0.11808	sp|P07343|FUMC_BACSU	sp|P07343|FUMC_BACSU Fumarate hydratase class II OS=Bacillus subtilis (strain 168) OX=224308 GN=fumC PE=3 SV=2
	0.0479407	-0.118614	sp|O34448|YOPQ_BACSU	sp|O34448|YOPQ_BACSU SPbeta prophage-derived uncharacterized protein YopQ OS=Bacillus subtilis (strain 168) OX=224308 GN=yopQ PE=4 SV=1
	0.044434	-0.11891	sp|P96729|YWSB_BACSU	sp|P96729|YWSB_BACSU Cell wall-binding protein YwsB OS=Bacillus subtilis (strain 168) OX=224308 GN=ywsB PE=1 SV=1
	0.0540105	-0.118942	sp|P42953|TAGG_BACSU	sp|P42953|TAGG_BACSU Teichoic acid translocation permease protein TagG OS=Bacillus subtilis (strain 168) OX=224308 GN=tagG PE=1 SV=1
	0.0540965	-0.119238	sp|P27620|TAGA_BACSU	sp|P27620|TAGA_BACSU N-acetylglucosaminyldiphosphoundecaprenol N-acetyl-beta-D-mannosaminyltransferase OS=Bacillus subtilis (strain 168) OX=224308 GN=tagA PE=1 SV=1
	0.196079	-0.120138	sp|P37541|YAAT_BACSU	sp|P37541|YAAT_BACSU Stage 0 sporulation protein YaaT OS=Bacillus subtilis (strain 168) OX=224308 GN=yaaT PE=4 SV=1
	0.0354775	-0.124806	sp|P38424|ENGB_BACSU	sp|P38424|ENGB_BACSU Probable GTP-binding protein EngB OS=Bacillus subtilis (strain 168) OX=224308 GN=engB PE=1 SV=1
	0.150637	-0.126364	sp|Q07876|RSMH_BACSU	sp|Q07876|RSMH_BACSU Ribosomal RNA small subunit methyltransferase H OS=Bacillus subtilis (strain 168) OX=224308 GN=rsmH PE=2 SV=2
	0.0881649	-0.13051	sp|O31856|RSBRC_BACSU	sp|O31856|RSBRC_BACSU RsbT co-antagonist protein RsbRC OS=Bacillus subtilis (strain 168) OX=224308 GN=rsbRC PE=1 SV=1
	0.0592546	-0.131376	sp|P94545|MUTS2_BACSU	sp|P94545|MUTS2_BACSU Endonuclease MutS2 OS=Bacillus subtilis (strain 168) OX=224308 GN=mutSB PE=1 SV=2
	0.0619299	-0.131658	sp|P96503|FLIW_BACSU	sp|P96503|FLIW_BACSU Flagellar assembly factor FliW OS=Bacillus subtilis (strain 168) OX=224308 GN=fliW PE=1 SV=1
	0.090612	-0.131879	sp|P46918|GGAB_BACSU	sp|P46918|GGAB_BACSU Minor teichoic acid biosynthesis protein GgaB OS=Bacillus subtilis (strain 168) OX=224308 GN=ggaB PE=3 SV=1
	0.0693439	-0.133482	sp|P54167|METAA_BACSU	sp|P54167|METAA_BACSU Homoserine O-acetyltransferase OS=Bacillus subtilis (strain 168) OX=224308 GN=metAA PE=3 SV=3
	0.168979	-0.135479	sp|P40779|YTXG_BACSU	sp|P40779|YTXG_BACSU UPF0478 protein YtxG OS=Bacillus subtilis (strain 168) OX=224308 GN=ytxG PE=3 SV=2
	0.0763956	-0.136264	sp|P49938|FHUC_BACSU	sp|P49938|FHUC_BACSU Iron(3+)-hydroxamate import ATP-binding protein FhuC OS=Bacillus subtilis (strain 168) OX=224308 GN=fhuC PE=3 SV=1
	0.0320119	-0.136446	sp|P37815|ATPL_BACSU	sp|P37815|ATPL_BACSU ATP synthase subunit c OS=Bacillus subtilis (strain 168) OX=224308 GN=atpE PE=1 SV=1
	0.105053	-0.138364	sp|O32044|RECJ_BACSU	sp|O32044|RECJ_BACSU Single-stranded-DNA-specific exonuclease RecJ OS=Bacillus subtilis (strain 168) OX=224308 GN=recJ PE=3 SV=1
	0.138343	-0.140034	sp|O32168|METP_BACSU	sp|O32168|METP_BACSU Methionine import system permease protein MetP OS=Bacillus subtilis (strain 168) OX=224308 GN=metP PE=1 SV=1
	0.0431793	-0.140551	sp|P54460|PRMA_BACSU	sp|P54460|PRMA_BACSU Ribosomal protein L11 methyltransferase OS=Bacillus subtilis (strain 168) OX=224308 GN=prmA PE=3 SV=2
	0.111547	-0.141626	sp|P42972|YCSN_BACSU	sp|P42972|YCSN_BACSU Uncharacterized oxidoreductase YcsN OS=Bacillus subtilis (strain 168) OX=224308 GN=ycsN PE=3 SV=1
	0.132729	-0.142712	sp|P37525|REMB_BACSU	sp|P37525|REMB_BACSU Extracellular matrix regulatory protein B OS=Bacillus subtilis (strain 168) OX=224308 GN=remB PE=4 SV=2
	0.103754	-0.14419	sp|O06975|WHIA_BACSU	sp|O06975|WHIA_BACSU Probable cell division protein WhiA OS=Bacillus subtilis (strain 168) OX=224308 GN=whiA PE=2 SV=1
	0.163897	-0.146824	sp|P94420|YCLP_BACSU	sp|P94420|YCLP_BACSU Petrobactin import ATP-binding protein YclP OS=Bacillus subtilis (strain 168) OX=224308 GN=yclP PE=1 SV=1
	0.0837371	-0.14687	sp|O34635|SDHAB_BACSU	sp|O34635|SDHAB_BACSU Probable L-serine dehydratase, beta chain OS=Bacillus subtilis (strain 168) OX=224308 GN=sdaAB PE=3 SV=1
	0.135531	-0.149615	sp|P42954|TAGH_BACSU	sp|P42954|TAGH_BACSU Teichoic acids export ATP-binding protein TagH OS=Bacillus subtilis (strain 168) OX=224308 GN=tagH PE=1 SV=1
	0.0564394	-0.150444	sp|Q02114|LYTC_BACSU	sp|Q02114|LYTC_BACSU N-acetylmuramoyl-L-alanine amidase LytC OS=Bacillus subtilis (strain 168) OX=224308 GN=lytC PE=1 SV=1
	0.10098	-0.15146	sp|P39617|YWDI_BACSU	sp|P39617|YWDI_BACSU Uncharacterized protein YwdI OS=Bacillus subtilis (strain 168) OX=224308 GN=ywdI PE=2 SV=1
	0.536124	-0.152731	sp|P35163|RESD_BACSU	sp|P35163|RESD_BACSU Transcriptional regulatory protein ResD OS=Bacillus subtilis (strain 168) OX=224308 GN=resD PE=1 SV=2
	0.10008	-0.153085	sp|O34557|RPE_BACSU	sp|O34557|RPE_BACSU Ribulose-phosphate 3-epimerase OS=Bacillus subtilis (strain 168) OX=224308 GN=rpe PE=3 SV=1
	0.222405	-0.15397	sp|P20166|PTG3C_BACSU	sp|P20166|PTG3C_BACSU PTS system glucose-specific EIICBA component OS=Bacillus subtilis (strain 168) OX=224308 GN=ptsG PE=1 SV=2
	0.0820892	-0.154028	sp|P54515|YQHQ_BACSU	sp|P54515|YQHQ_BACSU Uncharacterized protein YqhQ OS=Bacillus subtilis (strain 168) OX=224308 GN=yqhQ PE=4 SV=2
	0.190436	-0.154429	sp|P23630|DCDA_BACSU	sp|P23630|DCDA_BACSU Diaminopimelate decarboxylase OS=Bacillus subtilis (strain 168) OX=224308 GN=lysA PE=3 SV=5
	0.0973718	-0.154901	sp|O34305|YTOQ_BACSU	sp|O34305|YTOQ_BACSU Uncharacterized protein YtoQ OS=Bacillus subtilis (strain 168) OX=224308 GN=ytoQ PE=4 SV=1
	0.260643	-0.157066	sp|O32047|SECDF_BACSU	sp|O32047|SECDF_BACSU Protein translocase subunit SecDF OS=Bacillus subtilis (strain 168) OX=224308 GN=secDF PE=1 SV=2
	0.110638	-0.158152	sp|O05248|YUGP_BACSU	sp|O05248|YUGP_BACSU Putative membrane protease YugP OS=Bacillus subtilis (strain 168) OX=224308 GN=yugP PE=4 SV=1
	0.0981289	-0.158165	sp|P39805|LICT_BACSU	sp|P39805|LICT_BACSU Transcription antiterminator LicT OS=Bacillus subtilis (strain 168) OX=224308 GN=licT PE=1 SV=1
	0.116196	-0.159053	sp|O35005|YTRF_BACSU	sp|O35005|YTRF_BACSU ABC transporter permease YtrF OS=Bacillus subtilis (strain 168) OX=224308 GN=ytrF PE=2 SV=1
	0.207408	-0.159543	sp|P37941|ODBB_BACSU	sp|P37941|ODBB_BACSU 2-oxoisovalerate dehydrogenase subunit beta OS=Bacillus subtilis (strain 168) OX=224308 GN=bfmBAB PE=1 SV=1
	0.137237	-0.161752	sp|P94569|YSOA_BACSU	sp|P94569|YSOA_BACSU TPR repeat-containing protein YsoA OS=Bacillus subtilis (strain 168) OX=224308 GN=ysoA PE=4 SV=2
	0.300619	-0.164571	sp|P19080|AROH_BACSU	sp|P19080|AROH_BACSU Chorismate mutase AroH OS=Bacillus subtilis (strain 168) OX=224308 GN=aroH PE=1 SV=2
	0.172664	-0.165092	sp|P55340|ECSB_BACSU	sp|P55340|ECSB_BACSU Protein EcsB OS=Bacillus subtilis (strain 168) OX=224308 GN=ecsB PE=4 SV=1
	0.190139	-0.165874	sp|O07614|YHFO_BACSU	sp|O07614|YHFO_BACSU Uncharacterized N-acetyltransferase YhfO OS=Bacillus subtilis (strain 168) OX=224308 GN=yhfO PE=3 SV=1
	0.253792	-0.166683	sp|Q9JMQ1|EXUR_BACSU	sp|Q9JMQ1|EXUR_BACSU Probable HTH-type transcriptional repressor ExuR OS=Bacillus subtilis (strain 168) OX=224308 GN=exuR PE=2 SV=1
	0.144241	-0.167841	sp|O34632|SIRB_BACSU	sp|O34632|SIRB_BACSU Sirohydrochlorin ferrochelatase OS=Bacillus subtilis (strain 168) OX=224308 GN=sirB PE=1 SV=1
	0.16616	-0.169252	sp|Q796V8|HEMZ_BACSU	sp|Q796V8|HEMZ_BACSU Oxygen-independent coproporphyrinogen-III oxidase-like protein HemZ OS=Bacillus subtilis (strain 168) OX=224308 GN=hemZ PE=2 SV=1
	0.232352	-0.170317	sp|O34835|FAPR_BACSU	sp|O34835|FAPR_BACSU Transcription factor FapR OS=Bacillus subtilis (strain 168) OX=224308 GN=fapR PE=1 SV=1
	0.0907166	-0.17133	sp|P39593|THIM_BACSU	sp|P39593|THIM_BACSU Hydroxyethylthiazole kinase OS=Bacillus subtilis (strain 168) OX=224308 GN=thiM PE=1 SV=1
	0.0822668	-0.17263	sp|Q07833|WAPA_BACSU	sp|Q07833|WAPA_BACSU tRNA nuclease WapA OS=Bacillus subtilis (strain 168) OX=224308 GN=wapA PE=1 SV=2
	0.0725541	-0.172688	sp|P54570|ADPP_BACSU	sp|P54570|ADPP_BACSU ADP-ribose pyrophosphatase OS=Bacillus subtilis (strain 168) OX=224308 GN=nudF PE=1 SV=1
	0.130428	-0.173857	sp|Q45577|YBEC_BACSU	sp|Q45577|YBEC_BACSU Probable amino acid-proton symporter YbeC OS=Bacillus subtilis (strain 168) OX=224308 GN=ybeC PE=3 SV=3
	0.0590302	-0.174567	sp|P54462|MTAB_BACSU	sp|P54462|MTAB_BACSU Threonylcarbamoyladenosine tRNA methylthiotransferase MtaB OS=Bacillus subtilis (strain 168) OX=224308 GN=mtaB PE=1 SV=1
	0.0745132	-0.177082	sp|P68575|SCP1_BACSU	sp|P68575|SCP1_BACSU SPbeta prophage-derived stress response protein SCP1 OS=Bacillus subtilis (strain 168) OX=224308 GN=yorD PE=1 SV=1
	0.172075	-0.177429	sp|P54510|YQHL_BACSU	sp|P54510|YQHL_BACSU Uncharacterized protein YqhL OS=Bacillus subtilis (strain 168) OX=224308 GN=yqhL PE=4 SV=2
	0.337086	-0.178129	sp|P37814|ATPF_BACSU	sp|P37814|ATPF_BACSU ATP synthase subunit b OS=Bacillus subtilis (strain 168) OX=224308 GN=atpF PE=1 SV=1
	0.101839	-0.180049	sp|P35146|AROD_BACSU	sp|P35146|AROD_BACSU 3-dehydroquinate dehydratase OS=Bacillus subtilis (strain 168) OX=224308 GN=aroD PE=3 SV=1
	0.0844231	-0.181237	sp|O32080|KTRA_BACSU	sp|O32080|KTRA_BACSU Ktr system potassium uptake protein A OS=Bacillus subtilis (strain 168) OX=224308 GN=ktrA PE=1 SV=1
	0.173843	-0.181914	sp|P39739|FLIS_BACSU	sp|P39739|FLIS_BACSU Flagellar secretion chaperone FliS OS=Bacillus subtilis (strain 168) OX=224308 GN=fliS PE=1 SV=1
	0.223174	-0.182481	sp|O34758|MLTG_BACSU	sp|O34758|MLTG_BACSU Endolytic murein transglycosylase OS=Bacillus subtilis (strain 168) OX=224308 GN=mltG PE=3 SV=1
	0.197937	-0.184193	sp|O06474|YFMP_BACSU	sp|O06474|YFMP_BACSU HTH-type transcriptional regulator YfmP OS=Bacillus subtilis (strain 168) OX=224308 GN=yfmP PE=2 SV=1
	0.12859	-0.184744	sp|P28628|LEPS_BACSU	sp|P28628|LEPS_BACSU Signal peptidase I S OS=Bacillus subtilis (strain 168) OX=224308 GN=sipS PE=1 SV=1
	0.202722	-0.188596	sp|P54517|AROQ_BACSU	sp|P54517|AROQ_BACSU 3-dehydroquinate dehydratase OS=Bacillus subtilis (strain 168) OX=224308 GN=yqhS PE=1 SV=1
	0.157654	-0.188647	sp|O32192|CSSR_BACSU	sp|O32192|CSSR_BACSU Transcriptional regulatory protein CssR OS=Bacillus subtilis (strain 168) OX=224308 GN=cssR PE=1 SV=1
	0.124212	-0.189106	sp|P28368|HPF_BACSU	sp|P28368|HPF_BACSU Ribosome hibernation promotion factor OS=Bacillus subtilis (strain 168) OX=224308 GN=yvyD PE=1 SV=2
	0.154233	-0.190601	sp|P70948|YITV_BACSU	sp|P70948|YITV_BACSU Putative esterase YitV OS=Bacillus subtilis (strain 168) OX=224308 GN=yitV PE=4 SV=2
	0.237547	-0.191818	sp|P94389|YCGL_BACSU	sp|P94389|YCGL_BACSU Uncharacterized protein YcgL OS=Bacillus subtilis (strain 168) OX=224308 GN=ycgL PE=4 SV=1
	0.197896	-0.19548	sp|O31711|YKNY_BACSU	sp|O31711|YKNY_BACSU Uncharacterized ABC transporter ATP-binding protein YknY OS=Bacillus subtilis (strain 168) OX=224308 GN=yknY PE=1 SV=1
	0.403941	-0.197517	sp|Q04797|DHAS_BACSU	sp|Q04797|DHAS_BACSU Aspartate-semialdehyde dehydrogenase OS=Bacillus subtilis (strain 168) OX=224308 GN=asd PE=1 SV=1
	0.155654	-0.198551	sp|P39810|FLGK_BACSU	sp|P39810|FLGK_BACSU Flagellar hook-associated protein 1 OS=Bacillus subtilis (strain 168) OX=224308 GN=flgK PE=3 SV=2
	0.122616	-0.198862	sp|O31638|YJCP_BACSU	sp|O31638|YJCP_BACSU Uncharacterized protein YjcP OS=Bacillus subtilis (strain 168) OX=224308 GN=yjcP PE=4 SV=1
	0.262778	-0.201117	sp|P54519|YQHY_BACSU	sp|P54519|YQHY_BACSU Uncharacterized protein YqhY OS=Bacillus subtilis (strain 168) OX=224308 GN=yqhY PE=3 SV=2
	0.106637	-0.202179	sp|O34946|ZNUC_BACSU	sp|O34946|ZNUC_BACSU High-affinity zinc uptake system ATP-binding protein ZnuC OS=Bacillus subtilis (strain 168) OX=224308 GN=znuC PE=1 SV=1
	1.17519	-0.202381	sp|O32162|SUFB_BACSU	sp|O32162|SUFB_BACSU FeS cluster assembly protein SufB OS=Bacillus subtilis (strain 168) OX=224308 GN=sufB PE=3 SV=1
	0.330071	-0.203769	sp|O31710|YKNX_BACSU	sp|O31710|YKNX_BACSU Putative efflux system component YknX OS=Bacillus subtilis (strain 168) OX=224308 GN=yknX PE=1 SV=1
	0.275317	-0.20562	sp|P54396|YPMB_BACSU	sp|P54396|YPMB_BACSU Uncharacterized protein YpmB OS=Bacillus subtilis (strain 168) OX=224308 GN=ypmB PE=1 SV=1
	0.362451	-0.208799	sp|O34752|LGT_BACSU	sp|O34752|LGT_BACSU Phosphatidylglycerol--prolipoprotein diacylglyceryl transferase OS=Bacillus subtilis (strain 168) OX=224308 GN=lgt PE=1 SV=1
	0.487463	-0.212163	sp|O34525|SPPA_BACSU	sp|O34525|SPPA_BACSU Putative signal peptide peptidase SppA OS=Bacillus subtilis (strain 168) OX=224308 GN=sppA PE=1 SV=1
	0.0949854	-0.213128	sp|P37470|PTH_BACSU	sp|P37470|PTH_BACSU Peptidyl-tRNA hydrolase OS=Bacillus subtilis (strain 168) OX=224308 GN=spoVC PE=3 SV=1
	0.151958	-0.213939	sp|O31665|MTNE_BACSU	sp|O31665|MTNE_BACSU L-glutamine--4-(methylsulfanyl)-2-oxobutanoate aminotransferase OS=Bacillus subtilis (strain 168) OX=224308 GN=mtnE PE=1 SV=1
	0.0813674	-0.215183	sp|P39763|MREBH_BACSU	sp|P39763|MREBH_BACSU Cell shape-determining protein MreBH OS=Bacillus subtilis (strain 168) OX=224308 GN=mreBH PE=1 SV=1
	0.358889	-0.215276	sp|P71079|FABL_BACSU	sp|P71079|FABL_BACSU Enoyl-[acyl-carrier-protein] reductase [NADPH] FabL OS=Bacillus subtilis (strain 168) OX=224308 GN=fabL PE=1 SV=1
	0.212893	-0.215699	sp|O34977|YTHP_BACSU	sp|O34977|YTHP_BACSU Uncharacterized ABC transporter ATP-binding protein YthP OS=Bacillus subtilis (strain 168) OX=224308 GN=ythP PE=3 SV=1
	0.0646205	-0.21714	sp|P39762|AMPS_BACSU	sp|P39762|AMPS_BACSU Aminopeptidase AmpS OS=Bacillus subtilis (strain 168) OX=224308 GN=ampS PE=3 SV=3
	0.36528	-0.21731	sp|Q45601|RLMH_BACSU	sp|Q45601|RLMH_BACSU Ribosomal RNA large subunit methyltransferase H OS=Bacillus subtilis (strain 168) OX=224308 GN=rlmH PE=1 SV=1
	0.276339	-0.217841	sp|P39814|TOP1_BACSU	sp|P39814|TOP1_BACSU DNA topoisomerase 1 OS=Bacillus subtilis (strain 168) OX=224308 GN=topA PE=1 SV=1
	0.13458	-0.21887	sp|P42242|YCBJ_BACSU	sp|P42242|YCBJ_BACSU Uncharacterized protein YcbJ OS=Bacillus subtilis (strain 168) OX=224308 GN=ycbJ PE=3 SV=2
	0.556647	-0.221537	sp|P39156|YWLF_BACSU	sp|P39156|YWLF_BACSU Putative sugar phosphate isomerase YwlF OS=Bacillus subtilis (strain 168) OX=224308 GN=ywlF PE=2 SV=1
	0.153707	-0.221573	sp|P37949|LEPA_BACSU	sp|P37949|LEPA_BACSU Elongation factor 4 OS=Bacillus subtilis (strain 168) OX=224308 GN=lepA PE=3 SV=2
	0.139483	-0.22177	sp|O34743|YLBA_BACSU	sp|O34743|YLBA_BACSU Uncharacterized protein YlbA OS=Bacillus subtilis (strain 168) OX=224308 GN=ylbA PE=4 SV=1
	0.136289	-0.221799	sp|P45945|YQCK_BACSU	sp|P45945|YQCK_BACSU Uncharacterized protein YqcK OS=Bacillus subtilis (strain 168) OX=224308 GN=yqcK PE=4 SV=2
	0.083442	-0.22234	sp|P39787|DNAD_BACSU	sp|P39787|DNAD_BACSU DNA replication protein DnaD OS=Bacillus subtilis (strain 168) OX=224308 GN=dnaD PE=1 SV=1
	0.217904	-0.222426	sp|P70993|YWHA_BACSU	sp|P70993|YWHA_BACSU Uncharacterized HTH-type transcriptional regulator YwhA OS=Bacillus subtilis (strain 168) OX=224308 GN=ywhA PE=4 SV=1
	0.167856	-0.222473	sp|O32152|YURK_BACSU	sp|O32152|YURK_BACSU Uncharacterized HTH-type transcriptional regulator YurK OS=Bacillus subtilis (strain 168) OX=224308 GN=yurK PE=1 SV=1
	0.734358	-0.225192	sp|P28366|SECA_BACSU	sp|P28366|SECA_BACSU Protein translocase subunit SecA OS=Bacillus subtilis (strain 168) OX=224308 GN=secA PE=1 SV=1
	0.0777942	-0.226205	sp|O34450|NAGA_BACSU	sp|O34450|NAGA_BACSU N-acetylglucosamine-6-phosphate deacetylase OS=Bacillus subtilis (strain 168) OX=224308 GN=nagA PE=1 SV=1
	0.10885	-0.226598	sp|P39587|YWBD_BACSU	sp|P39587|YWBD_BACSU Putative ribosomal RNA large subunit methyltransferase YwbD OS=Bacillus subtilis (strain 168) OX=224308 GN=ywbD PE=3 SV=1
	1.17584	-0.228221	sp|O31728|SEPF_BACSU	sp|O31728|SEPF_BACSU Cell division protein SepF OS=Bacillus subtilis (strain 168) OX=224308 GN=sepF PE=1 SV=3
	0.0699938	-0.229083	sp|P39812|GLTA_BACSU	sp|P39812|GLTA_BACSU Glutamate synthase [NADPH] large chain OS=Bacillus subtilis (strain 168) OX=224308 GN=gltA PE=2 SV=3
	0.140197	-0.230016	sp|P14205|COMA2_BACSU	sp|P14205|COMA2_BACSU Putative esterase ComA2 OS=Bacillus subtilis (strain 168) OX=224308 GN=yuxO PE=3 SV=2
	0.834886	-0.23274	sp|P39912|AROG_BACSU	sp|P39912|AROG_BACSU Protein AroA(G) OS=Bacillus subtilis (strain 168) OX=224308 GN=aroA PE=1 SV=1
	0.646306	-0.23651	sp|P14951|UVRC_BACSU	sp|P14951|UVRC_BACSU UvrABC system protein C OS=Bacillus subtilis (strain 168) OX=224308 GN=uvrC PE=3 SV=2
	0.157172	-0.238238	sp|O31745|YLQG_BACSU	sp|O31745|YLQG_BACSU Uncharacterized protein YlqG OS=Bacillus subtilis (strain 168) OX=224308 GN=ylqG PE=4 SV=1
	0.109724	-0.240204	sp|P37813|ATP6_BACSU	sp|P37813|ATP6_BACSU ATP synthase subunit a OS=Bacillus subtilis (strain 168) OX=224308 GN=atpB PE=1 SV=1
	0.228078	-0.240439	sp|O32083|LYTG_BACSU	sp|O32083|LYTG_BACSU Exo-glucosaminidase LytG OS=Bacillus subtilis (strain 168) OX=224308 GN=lytG PE=1 SV=1
	0.307156	-0.24048	sp|O31472|YCGE_BACSU	sp|O31472|YCGE_BACSU Uncharacterized HTH-type transcriptional regulator YcgE OS=Bacillus subtilis (strain 168) OX=224308 GN=ycgE PE=4 SV=2
	0.282768	-0.240839	sp|O34308|YTKK_BACSU	sp|O34308|YTKK_BACSU Putative oxidoreductase YtkK OS=Bacillus subtilis (strain 168) OX=224308 GN=ytkK PE=3 SV=1
	0.144242	-0.241302	sp|P80879|G20U_BACSU	sp|P80879|G20U_BACSU General stress protein 20U OS=Bacillus subtilis (strain 168) OX=224308 GN=dps PE=1 SV=3
	0.139943	-0.244071	sp|O31709|YKNW_BACSU	sp|O31709|YKNW_BACSU Membrane protein YknW OS=Bacillus subtilis (strain 168) OX=224308 GN=yknW PE=1 SV=1
	0.284634	-0.244644	sp|O32182|YUSP_BACSU	sp|O32182|YUSP_BACSU Uncharacterized MFS-type transporter YusP OS=Bacillus subtilis (strain 168) OX=224308 GN=yusP PE=3 SV=1
	0.140637	-0.246543	sp|O05251|MALR_BACSU	sp|O05251|MALR_BACSU Transcriptional regulatory protein MalR OS=Bacillus subtilis (strain 168) OX=224308 GN=malR PE=3 SV=1
	0.17665	-0.251906	sp|P54531|DHLE_BACSU	sp|P54531|DHLE_BACSU Leucine dehydrogenase OS=Bacillus subtilis (strain 168) OX=224308 GN=yqiT PE=3 SV=1
	0.398604	-0.252247	sp|P32436|DEGV_BACSU	sp|P32436|DEGV_BACSU Protein DegV OS=Bacillus subtilis (strain 168) OX=224308 GN=degV PE=1 SV=2
	0.44826	-0.252992	sp|P24327|PRSA_BACSU	sp|P24327|PRSA_BACSU Foldase protein PrsA OS=Bacillus subtilis (strain 168) OX=224308 GN=prsA PE=1 SV=1
	0.317515	-0.253535	sp|P39772|SYN_BACSU	sp|P39772|SYN_BACSU Asparagine--tRNA ligase OS=Bacillus subtilis (strain 168) OX=224308 GN=asnS PE=3 SV=2
	0.23944	-0.256988	sp|P37585|MURG_BACSU	sp|P37585|MURG_BACSU UDP-N-acetylglucosamine--N-acetylmuramyl-(pentapeptide) pyrophosphoryl-undecaprenol N-acetylglucosamine transferase OS=Bacillus subtilis (strain 168) OX=224308 GN=murG PE=3 SV=3
	0.354894	-0.257484	sp|P96663|YDEF_BACSU	sp|P96663|YDEF_BACSU Uncharacterized HTH-type transcriptional regulator YdeF OS=Bacillus subtilis (strain 168) OX=224308 GN=ydeF PE=3 SV=2
	0.181866	-0.259519	sp|P54161|EX53_BACSU	sp|P54161|EX53_BACSU 5-3 exonuclease OS=Bacillus subtilis (strain 168) OX=224308 GN=ypcP PE=1 SV=1
	0.228312	-0.259545	sp|P96688|NAP_BACSU	sp|P96688|NAP_BACSU Uncharacterized carboxylesterase nap OS=Bacillus subtilis (strain 168) OX=224308 GN=nap PE=1 SV=1
	0.212325	-0.260918	sp|P42981|BSHB1_BACSU	sp|P42981|BSHB1_BACSU N-acetyl-alpha-D-glucosaminyl L-malate deacetylase 1 OS=Bacillus subtilis (strain 168) OX=224308 GN=bshB1 PE=1 SV=2
	0.25799	-0.262418	sp|O34434|YDJG_BACSU	sp|O34434|YDJG_BACSU Uncharacterized protein YdjG OS=Bacillus subtilis (strain 168) OX=224308 GN=ydjG PE=4 SV=1
	0.504311	-0.26344	sp|P12946|CTAA_BACSU	sp|P12946|CTAA_BACSU Heme A synthase OS=Bacillus subtilis (strain 168) OX=224308 GN=ctaA PE=1 SV=1
	0.236193	-0.264323	sp|P50843|KDUI_BACSU	sp|P50843|KDUI_BACSU 4-deoxy-L-threo-5-hexosulose-uronate ketol-isomerase OS=Bacillus subtilis (strain 168) OX=224308 GN=kduI PE=2 SV=1
	0.199832	-0.264687	sp|P54467|YQFB_BACSU	sp|P54467|YQFB_BACSU Membrane protein YqfB OS=Bacillus subtilis (strain 168) OX=224308 GN=yqfB PE=4 SV=2
	0.167486	-0.265334	sp|Q06798|RL332_BACSU	sp|Q06798|RL332_BACSU 50S ribosomal protein L33 2 OS=Bacillus subtilis (strain 168) OX=224308 GN=rpmGB PE=3 SV=1
	0.328936	-0.267417	sp|Q00777|P5CR3_BACSU	sp|Q00777|P5CR3_BACSU Pyrroline-5-carboxylate reductase 3 OS=Bacillus subtilis (strain 168) OX=224308 GN=proG PE=3 SV=2
	0.281604	-0.268186	sp|P50848|CBP1_BACSU	sp|P50848|CBP1_BACSU Carboxypeptidase 1 OS=Bacillus subtilis (strain 168) OX=224308 GN=ypwA PE=1 SV=1
	0.223284	-0.27054	sp|P37486|YYBR_BACSU;sp|P96673|YDEP_BACSU	sp|P37486|YYBR_BACSU Uncharacterized HTH-type transcriptional regulator YybR OS=Bacillus subtilis (strain 168) OX=224308 GN=yybR PE=1 SV=1;sp|P96673|YDEP_BACSU Uncharacterized HTH-type transcriptional regulator YdeP OS=Bacillus subtilis (strain 168) OX=224
	0.11366	-0.273843	sp|P42297|YXIE_BACSU	sp|P42297|YXIE_BACSU Universal stress protein YxiE OS=Bacillus subtilis (strain 168) OX=224308 GN=yxiE PE=3 SV=1
	0.21128	-0.274662	sp|O34499|6PGL_BACSU	sp|O34499|6PGL_BACSU 6-phosphogluconolactonase OS=Bacillus subtilis (strain 168) OX=224308 GN=pgl PE=1 SV=1
	1.88876	-0.279043	sp|P19669|TAL_BACSU	sp|P19669|TAL_BACSU Transaldolase OS=Bacillus subtilis (strain 168) OX=224308 GN=tal PE=1 SV=4
	0.356822	-0.280126	sp|O31588|YHZB_BACSU	sp|O31588|YHZB_BACSU Uncharacterized protein YhzB OS=Bacillus subtilis (strain 168) OX=224308 GN=yhzB PE=4 SV=1
	1.65261	-0.282446	sp|O32039|SYH_BACSU	sp|O32039|SYH_BACSU Histidine--tRNA ligase OS=Bacillus subtilis (strain 168) OX=224308 GN=hisS PE=3 SV=1
	0.192521	-0.28245	sp|P94541|RNH3_BACSU	sp|P94541|RNH3_BACSU Ribonuclease HIII OS=Bacillus subtilis (strain 168) OX=224308 GN=rnhC PE=1 SV=2
	1.41227	-0.282953	sp|P17865|FTSZ_BACSU	sp|P17865|FTSZ_BACSU Cell division protein FtsZ OS=Bacillus subtilis (strain 168) OX=224308 GN=ftsZ PE=1 SV=3
	0.231166	-0.28347	sp|P94588|YWPF_BACSU	sp|P94588|YWPF_BACSU Uncharacterized protein YwpF OS=Bacillus subtilis (strain 168) OX=224308 GN=ywpF PE=4 SV=1
	0.0772277	-0.284445	sp|O31522|YESS_BACSU	sp|O31522|YESS_BACSU HTH-type transcriptional regulator YesS OS=Bacillus subtilis (strain 168) OX=224308 GN=yesS PE=2 SV=1
	0.164551	-0.285622	sp|O34411|HIS9_BACSU	sp|O34411|HIS9_BACSU Histidinol-phosphatase OS=Bacillus subtilis (strain 168) OX=224308 GN=hisK PE=1 SV=1
	0.0890804	-0.285946	sp|P39761|ADEC_BACSU	sp|P39761|ADEC_BACSU Adenine deaminase OS=Bacillus subtilis (strain 168) OX=224308 GN=adeC PE=1 SV=2
	0.111345	-0.286228	sp|P36949|RBSB_BACSU	sp|P36949|RBSB_BACSU Ribose import binding protein RbsB OS=Bacillus subtilis (strain 168) OX=224308 GN=rbsB PE=1 SV=2
	0.144577	-0.28629	sp|O34600|NRNA_BACSU	sp|O34600|NRNA_BACSU Bifunctional oligoribonuclease and PAP phosphatase NrnA OS=Bacillus subtilis (strain 168) OX=224308 GN=nrnA PE=1 SV=1
	0.413368	-0.286304	sp|P54552|P5CR2_BACSU	sp|P54552|P5CR2_BACSU Pyrroline-5-carboxylate reductase 2 OS=Bacillus subtilis (strain 168) OX=224308 GN=proI PE=3 SV=1
	0.389611	-0.286522	sp|P39757|MOAA_BACSU	sp|P39757|MOAA_BACSU GTP 3,8-cyclase OS=Bacillus subtilis (strain 168) OX=224308 GN=moaA PE=3 SV=1
	0.873515	-0.286819	sp|P94504|YVRH_BACSU	sp|P94504|YVRH_BACSU Transcriptional regulatory protein YvrH OS=Bacillus subtilis (strain 168) OX=224308 GN=yvrH PE=3 SV=4
	0.756385	-0.287367	sp|O07636|YLAL_BACSU	sp|O07636|YLAL_BACSU Uncharacterized protein YlaL OS=Bacillus subtilis (strain 168) OX=224308 GN=ylaL PE=4 SV=1
	0.444588	-0.289488	sp|P23446|FLGG_BACSU	sp|P23446|FLGG_BACSU Flagellar basal-body rod protein FlgG OS=Bacillus subtilis (strain 168) OX=224308 GN=flgG PE=3 SV=2
	0.347821	-0.289845	sp|P25812|MNMG_BACSU	sp|P25812|MNMG_BACSU tRNA uridine 5-carboxymethylaminomethyl modification enzyme MnmG OS=Bacillus subtilis (strain 168) OX=224308 GN=mnmG PE=3 SV=1
	0.369887	-0.290126	sp|P31112|HEPS1_BACSU	sp|P31112|HEPS1_BACSU Heptaprenyl diphosphate synthase component 1 OS=Bacillus subtilis (strain 168) OX=224308 GN=hepS PE=1 SV=1
	0.0982892	-0.290922	sp|Q795Q5|YTTA_BACSU	sp|Q795Q5|YTTA_BACSU Uncharacterized membrane protein YttA OS=Bacillus subtilis (strain 168) OX=224308 GN=yttA PE=2 SV=2
	0.342051	-0.291541	sp|O07015|RSBQ_BACSU	sp|O07015|RSBQ_BACSU Sigma factor SigB regulation protein RsbQ OS=Bacillus subtilis (strain 168) OX=224308 GN=rsbQ PE=1 SV=1
	0.437729	-0.291906	sp|P55179|PEPT_BACSU	sp|P55179|PEPT_BACSU Peptidase T OS=Bacillus subtilis (strain 168) OX=224308 GN=pepT PE=3 SV=1
	0.214296	-0.293894	sp|P32437|YVYE_BACSU	sp|P32437|YVYE_BACSU IMPACT family member YvyE OS=Bacillus subtilis (strain 168) OX=224308 GN=yvyE PE=3 SV=2
	0.661341	-0.294258	sp|O07521|YHAM_BACSU	sp|O07521|YHAM_BACSU 3-5 exoribonuclease YhaM OS=Bacillus subtilis (strain 168) OX=224308 GN=yhaM PE=1 SV=1
	1.781	-0.297074	sp|P37527|PDXS_BACSU	sp|P37527|PDXS_BACSU Pyridoxal 5-phosphate synthase subunit PdxS OS=Bacillus subtilis (strain 168) OX=224308 GN=pdxS PE=1 SV=3
	0.351448	-0.298879	sp|O34375|MINJ_BACSU	sp|O34375|MINJ_BACSU Cell division topological determinant MinJ OS=Bacillus subtilis (strain 168) OX=224308 GN=minJ PE=1 SV=1
	0.302177	-0.2989	sp|P23477|ADDB_BACSU	sp|P23477|ADDB_BACSU ATP-dependent helicase/deoxyribonuclease subunit B OS=Bacillus subtilis (strain 168) OX=224308 GN=addB PE=1 SV=2
	0.270138	-0.298948	sp|O06476|YFMR_BACSU	sp|O06476|YFMR_BACSU Uncharacterized ABC transporter ATP-binding protein YfmR OS=Bacillus subtilis (strain 168) OX=224308 GN=yfmR PE=3 SV=1
	0.436612	-0.299548	sp|O34627|PHOT_BACSU	sp|O34627|PHOT_BACSU Blue-light photoreceptor OS=Bacillus subtilis (strain 168) OX=224308 GN=pfyP PE=1 SV=1
	0.489995	-0.302592	sp|O34866|YODJ_BACSU	sp|O34866|YODJ_BACSU Putative carboxypeptidase YodJ OS=Bacillus subtilis (strain 168) OX=224308 GN=yodJ PE=1 SV=1
	0.383589	-0.303343	sp|O31928|YOPJ_BACSU	sp|O31928|YOPJ_BACSU SPbeta prophage-derived uncharacterized protein YopJ OS=Bacillus subtilis (strain 168) OX=224308 GN=yopJ PE=4 SV=1
	0.287221	-0.303531	sp|P94356|YXKC_BACSU	sp|P94356|YXKC_BACSU Uncharacterized protein YxkC OS=Bacillus subtilis (strain 168) OX=224308 GN=yxkC PE=1 SV=2
	0.190226	-0.303576	sp|O31576|YFHH_BACSU	sp|O31576|YFHH_BACSU Uncharacterized protein YfhH OS=Bacillus subtilis (strain 168) OX=224308 GN=yfhH PE=1 SV=1
	0.43235	-0.308585	sp|O31581|YFHM_BACSU	sp|O31581|YFHM_BACSU AB hydrolase superfamily protein YfhM OS=Bacillus subtilis (strain 168) OX=224308 GN=yfhM PE=3 SV=1
	0.306312	-0.309104	sp|P45873|PRMC_BACSU	sp|P45873|PRMC_BACSU Release factor glutamine methyltransferase OS=Bacillus subtilis (strain 168) OX=224308 GN=prmC PE=3 SV=1
	0.265508	-0.313576	sp|O31636|YJCN_BACSU	sp|O31636|YJCN_BACSU Uncharacterized protein YjcN OS=Bacillus subtilis (strain 168) OX=224308 GN=yjcN PE=3 SV=1
	0.233921	-0.314947	sp|O05494|YDHC_BACSU	sp|O05494|YDHC_BACSU Uncharacterized HTH-type transcriptional regulator YdhC OS=Bacillus subtilis (strain 168) OX=224308 GN=ydhC PE=4 SV=1
	0.15026	-0.315535	sp|P54332|XKDM_BACSU;sp|P45929|YQBM_BACSU	sp|P54332|XKDM_BACSU Phage-like element PBSX protein XkdM OS=Bacillus subtilis (strain 168) OX=224308 GN=xkdM PE=1 SV=1
	0.45131	-0.316442	sp|O32129|LIPA_BACSU	sp|O32129|LIPA_BACSU Lipoyl synthase OS=Bacillus subtilis (strain 168) OX=224308 GN=lipA PE=1 SV=2
	0.21077	-0.317389	sp|O32093|YUEH_BACSU	sp|O32093|YUEH_BACSU Uncharacterized protein YueH OS=Bacillus subtilis (strain 168) OX=224308 GN=yueH PE=4 SV=1
	0.146598	-0.317822	sp|P14204|CMPA_BACSU	sp|P14204|CMPA_BACSU Transcriptional regulatory protein ComA OS=Bacillus subtilis (strain 168) OX=224308 GN=comA PE=1 SV=1
	2.08831	-0.319226	sp|P53001|AAT1_BACSU	sp|P53001|AAT1_BACSU Aspartate aminotransferase OS=Bacillus subtilis (strain 168) OX=224308 GN=aspB PE=3 SV=1
	0.87528	-0.32255	sp|O31458|GAMA_BACSU	sp|O31458|GAMA_BACSU Probable glucosamine-6-phosphate deaminase 2 OS=Bacillus subtilis (strain 168) OX=224308 GN=gamA PE=2 SV=1
	0.327138	-0.327288	sp|P40768|YTKA_BACSU	sp|P40768|YTKA_BACSU Uncharacterized protein YtkA OS=Bacillus subtilis (strain 168) OX=224308 GN=ytkA PE=4 SV=2
	0.202902	-0.32767	sp|P54569|YQKF_BACSU	sp|P54569|YQKF_BACSU Uncharacterized oxidoreductase YqkF OS=Bacillus subtilis (strain 168) OX=224308 GN=yqkF PE=3 SV=1
	0.262151	-0.32782	sp|P05096|DNAG_BACSU	sp|P05096|DNAG_BACSU DNA primase OS=Bacillus subtilis (strain 168) OX=224308 GN=dnaG PE=1 SV=2
	0.314675	-0.329373	sp|P54421|LYTE_BACSU	sp|P54421|LYTE_BACSU Probable peptidoglycan endopeptidase LytE OS=Bacillus subtilis (strain 168) OX=224308 GN=lytE PE=1 SV=1
	0.779631	-0.330373	sp|O05413|NMO_BACSU	sp|O05413|NMO_BACSU Probable nitronate monooxygenase OS=Bacillus subtilis (strain 168) OX=224308 GN=yrpB PE=3 SV=1
	0.138251	-0.330677	sp|O31975|YOMJ_BACSU	sp|O31975|YOMJ_BACSU SPbeta prophage-derived uncharacterized membrane protein YomJ OS=Bacillus subtilis (strain 168) OX=224308 GN=yomJ PE=4 SV=1
	0.481916	-0.331727	sp|O32090|PNCB_BACSU	sp|O32090|PNCB_BACSU Nicotinate phosphoribosyltransferase OS=Bacillus subtilis (strain 168) OX=224308 GN=pncB PE=3 SV=1
	0.406231	-0.33227	sp|P39751|MBL_BACSU	sp|P39751|MBL_BACSU Cell shape-determining protein Mbl OS=Bacillus subtilis (strain 168) OX=224308 GN=mbl PE=1 SV=1
	0.287381	-0.332465	sp|O32233|SECG_BACSU	sp|O32233|SECG_BACSU Probable protein-export membrane protein SecG OS=Bacillus subtilis (strain 168) OX=224308 GN=secG PE=2 SV=1
	0.203896	-0.332513	sp|O31461|ILVE1_BACSU	sp|O31461|ILVE1_BACSU Branched-chain-amino-acid transaminase 1 OS=Bacillus subtilis (strain 168) OX=224308 GN=ilvE PE=1 SV=1
	0.186266	-0.333598	sp|P51834|SMC_BACSU	sp|P51834|SMC_BACSU Chromosome partition protein Smc OS=Bacillus subtilis (strain 168) OX=224308 GN=smc PE=1 SV=3
	0.30838	-0.333667	sp|O31446|YBFF_BACSU	sp|O31446|YBFF_BACSU Uncharacterized protein YbfF OS=Bacillus subtilis (strain 168) OX=224308 GN=ybfF PE=4 SV=1
	1.19961	-0.333757	sp|O34507|PRKC_BACSU	sp|O34507|PRKC_BACSU Serine/threonine-protein kinase PrkC OS=Bacillus subtilis (strain 168) OX=224308 GN=prkC PE=1 SV=1
	0.450823	-0.335046	sp|P39788|END3_BACSU	sp|P39788|END3_BACSU Endonuclease III OS=Bacillus subtilis (strain 168) OX=224308 GN=nth PE=3 SV=1
	0.163814	-0.335231	sp|P54160|YPBS_BACSU	sp|P54160|YPBS_BACSU Uncharacterized protein YpbS OS=Bacillus subtilis (strain 168) OX=224308 GN=ypbS PE=4 SV=1
	0.317986	-0.335439	sp|O32246|YVBI_BACSU	sp|O32246|YVBI_BACSU Uncharacterized protein YvbI OS=Bacillus subtilis (strain 168) OX=224308 GN=yvbI PE=4 SV=1
	0.688527	-0.335928	sp|P37566|YACD_BACSU	sp|P37566|YACD_BACSU Putative peptidyl-prolyl cis-trans isomerase YacD OS=Bacillus subtilis (strain 168) OX=224308 GN=yacD PE=3 SV=1
	0.182989	-0.336823	sp|P70972|ECFT_BACSU	sp|P70972|ECFT_BACSU Energy-coupling factor transporter transmembrane protein EcfT OS=Bacillus subtilis (strain 168) OX=224308 GN=ecfT PE=1 SV=3
	0.139352	-0.338199	sp|P39586|YWBC_BACSU	sp|P39586|YWBC_BACSU Uncharacterized protein YwbC OS=Bacillus subtilis (strain 168) OX=224308 GN=ywbC PE=3 SV=1
	0.477697	-0.342382	sp|P54480|YQFW_BACSU	sp|P54480|YQFW_BACSU Putative nucleotidase YqfW OS=Bacillus subtilis (strain 168) OX=224308 GN=yqfW PE=3 SV=1
	0.175992	-0.344062	sp|P49849|MUTS_BACSU	sp|P49849|MUTS_BACSU DNA mismatch repair protein MutS OS=Bacillus subtilis (strain 168) OX=224308 GN=mutS PE=3 SV=3
	0.315733	-0.344751	sp|O31771|YMFM_BACSU	sp|O31771|YMFM_BACSU Uncharacterized membrane protein YmfM OS=Bacillus subtilis (strain 168) OX=224308 GN=ymfM PE=4 SV=3
	0.506657	-0.34557	sp|P80861|YJLD_BACSU	sp|P80861|YJLD_BACSU NADH dehydrogenase-like protein YjlD OS=Bacillus subtilis (strain 168) OX=224308 GN=yjlD PE=1 SV=3
	0.0938973	-0.348029	sp|O32214|CYSJ_BACSU	sp|O32214|CYSJ_BACSU Sulfite reductase [NADPH] flavoprotein alpha-component OS=Bacillus subtilis (strain 168) OX=224308 GN=cysJ PE=1 SV=1
	0.96386	-0.349025	sp|P37540|HOLB_BACSU	sp|P37540|HOLB_BACSU DNA polymerase III subunit delta OS=Bacillus subtilis (strain 168) OX=224308 GN=holB PE=3 SV=1
	0.275959	-0.351934	sp|P08064|DHSC_BACSU	sp|P08064|DHSC_BACSU Succinate dehydrogenase cytochrome b558 subunit OS=Bacillus subtilis (strain 168) OX=224308 GN=sdhC PE=1 SV=2
	0.659646	-0.352931	sp|O32038|SYDND_BACSU	sp|O32038|SYDND_BACSU Aspartate--tRNA(Asp/Asn) ligase OS=Bacillus subtilis (strain 168) OX=224308 GN=aspS PE=3 SV=1
	0.210577	-0.353558	sp|P39066|ACUB_BACSU	sp|P39066|ACUB_BACSU Acetoin utilization protein AcuB OS=Bacillus subtilis (strain 168) OX=224308 GN=acuB PE=4 SV=1
	0.204743	-0.357116	sp|O07529|AZR_BACSU	sp|O07529|AZR_BACSU FMN-dependent NADPH-azoreductase OS=Bacillus subtilis (strain 168) OX=224308 GN=azr PE=1 SV=1
	0.137096	-0.359563	sp|P42409|RSBRA_BACSU	sp|P42409|RSBRA_BACSU RsbT co-antagonist protein RsbRA OS=Bacillus subtilis (strain 168) OX=224308 GN=rsbRA PE=1 SV=1
	0.389815	-0.362974	sp|O31484|YCZJ_BACSU	sp|O31484|YCZJ_BACSU Uncharacterized protein YczJ OS=Bacillus subtilis (strain 168) OX=224308 GN=yczJ PE=4 SV=1
	0.174329	-0.366608	sp|O34564|YKUU_BACSU	sp|O34564|YKUU_BACSU Putative peroxiredoxin YkuU OS=Bacillus subtilis (strain 168) OX=224308 GN=ykuU PE=3 SV=1
	0.442261	-0.366827	sp|P37494|YYBJ_BACSU	sp|P37494|YYBJ_BACSU Uncharacterized ABC transporter ATP-binding protein YybJ OS=Bacillus subtilis (strain 168) OX=224308 GN=yybJ PE=3 SV=1
	0.231508	-0.367249	sp|P31114|HEPS2_BACSU	sp|P31114|HEPS2_BACSU Heptaprenyl diphosphate synthase component 2 OS=Bacillus subtilis (strain 168) OX=224308 GN=hepT PE=1 SV=1
	0.234537	-0.367675	sp|Q02112|LYTA_BACSU	sp|Q02112|LYTA_BACSU Membrane-bound protein LytA OS=Bacillus subtilis (strain 168) OX=224308 GN=lytA PE=2 SV=1
	0.759413	-0.371348	sp|P39576|ILVE2_BACSU	sp|P39576|ILVE2_BACSU Branched-chain-amino-acid aminotransferase 2 OS=Bacillus subtilis (strain 168) OX=224308 GN=ilvK PE=1 SV=5
	0.618224	-0.371798	sp|O32264|TKRA_BACSU	sp|O32264|TKRA_BACSU Probable 2-ketogluconate reductase OS=Bacillus subtilis (strain 168) OX=224308 GN=yvcT PE=3 SV=1
	0.125908	-0.372458	sp|O31773|PBPX_BACSU	sp|O31773|PBPX_BACSU Putative penicillin-binding protein PbpX OS=Bacillus subtilis (strain 168) OX=224308 GN=pbpX PE=2 SV=1
	0.276488	-0.374146	sp|C0H3X4|YEZG_BACSU	sp|C0H3X4|YEZG_BACSU Immunity protein YezG OS=Bacillus subtilis (strain 168) OX=224308 GN=yezG PE=1 SV=1
	0.582032	-0.376692	sp|O34331|YLBH_BACSU	sp|O34331|YLBH_BACSU Putative rRNA methyltransferase YlbH OS=Bacillus subtilis (strain 168) OX=224308 GN=ylbH PE=3 SV=2
	0.230804	-0.37955	sp|P45902|YQAE_BACSU	sp|P45902|YQAE_BACSU Uncharacterized HTH-type transcriptional regulator YqaE OS=Bacillus subtilis (strain 168) OX=224308 GN=yqaE PE=4 SV=1
	0.33749	-0.380411	sp|P96683|YDFF_BACSU	sp|P96683|YDFF_BACSU Uncharacterized HTH-type transcriptional regulator YdfF OS=Bacillus subtilis (strain 168) OX=224308 GN=ydfF PE=4 SV=1
	0.902316	-0.382875	sp|O31612|NADK1_BACSU	sp|O31612|NADK1_BACSU NAD kinase 1 OS=Bacillus subtilis (strain 168) OX=224308 GN=ppnKA PE=1 SV=1
	1.04871	-0.385507	sp|P37535|YAAN_BACSU	sp|P37535|YAAN_BACSU Uncharacterized protein YaaN OS=Bacillus subtilis (strain 168) OX=224308 GN=yaaN PE=3 SV=1
	0.248129	-0.386787	sp|O34496|YTPQ_BACSU	sp|O34496|YTPQ_BACSU UPF0354 protein YtpQ OS=Bacillus subtilis (strain 168) OX=224308 GN=ytpQ PE=3 SV=1
	0.132535	-0.387245	sp|O31404|ACOA_BACSU	sp|O31404|ACOA_BACSU Acetoin:2,6-dichlorophenolindophenol oxidoreductase subunit alpha OS=Bacillus subtilis (strain 168) OX=224308 GN=acoA PE=2 SV=2
	0.358503	-0.387754	sp|O31761|YMFC_BACSU	sp|O31761|YMFC_BACSU Uncharacterized HTH-type transcriptional regulator YmfC OS=Bacillus subtilis (strain 168) OX=224308 GN=ymfC PE=4 SV=1
	0.203929	-0.38824	sp|P94433|YCNK_BACSU	sp|P94433|YCNK_BACSU HTH-type transcriptional repressor YcnK OS=Bacillus subtilis (strain 168) OX=224308 GN=ycnK PE=1 SV=1
	0.414876	-0.396387	sp|P11469|YSMA_BACSU	sp|P11469|YSMA_BACSU Uncharacterized protein YsmA OS=Bacillus subtilis (strain 168) OX=224308 GN=ysmA PE=4 SV=1
	0.3428	-0.396815	sp|P50734|MECA2_BACSU	sp|P50734|MECA2_BACSU Adapter protein MecA 2 OS=Bacillus subtilis (strain 168) OX=224308 GN=mecB PE=1 SV=1
	1.58264	-0.397763	sp|P39778|CLPY_BACSU	sp|P39778|CLPY_BACSU ATP-dependent protease ATPase subunit ClpY OS=Bacillus subtilis (strain 168) OX=224308 GN=clpY PE=1 SV=1
	0.874373	-0.403006	sp|P54535|ARTP_BACSU	sp|P54535|ARTP_BACSU Arginine-binding extracellular protein ArtP OS=Bacillus subtilis (strain 168) OX=224308 GN=artP PE=1 SV=1
	0.429009	-0.403161	sp|P71018|PLSX_BACSU	sp|P71018|PLSX_BACSU Phosphate acyltransferase OS=Bacillus subtilis (strain 168) OX=224308 GN=plsX PE=1 SV=2
	0.390375	-0.404042	sp|O31795|MIAA_BACSU	sp|O31795|MIAA_BACSU tRNA dimethylallyltransferase OS=Bacillus subtilis (strain 168) OX=224308 GN=miaA PE=3 SV=2
	0.740031	-0.405103	sp|P42963|PXPA_BACSU	sp|P42963|PXPA_BACSU 5-oxoprolinase subunit A OS=Bacillus subtilis (strain 168) OX=224308 GN=pxpA PE=1 SV=4
	0.13899	-0.405261	sp|O32033|URK_BACSU	sp|O32033|URK_BACSU Uridine kinase OS=Bacillus subtilis (strain 168) OX=224308 GN=udk PE=3 SV=1
	0.427065	-0.406784	sp|P30300|GLPP_BACSU	sp|P30300|GLPP_BACSU Glycerol uptake operon antiterminator regulatory protein OS=Bacillus subtilis (strain 168) OX=224308 GN=glpP PE=2 SV=1
	0.328356	-0.407341	sp|O34827|YKUM_BACSU	sp|O34827|YKUM_BACSU Uncharacterized HTH-type transcriptional regulator YkuM OS=Bacillus subtilis (strain 168) OX=224308 GN=ykuM PE=3 SV=1
	0.322124	-0.407774	sp|P37544|RSMI_BACSU	sp|P37544|RSMI_BACSU Ribosomal RNA small subunit methyltransferase I OS=Bacillus subtilis (strain 168) OX=224308 GN=rsmI PE=3 SV=1
	0.246483	-0.410159	sp|P50740|IDI2_BACSU	sp|P50740|IDI2_BACSU Isopentenyl-diphosphate delta-isomerase OS=Bacillus subtilis (strain 168) OX=224308 GN=fni PE=1 SV=2
	0.16329	-0.410746	sp|O34990|PURU_BACSU	sp|O34990|PURU_BACSU Formyltetrahydrofolate deformylase OS=Bacillus subtilis (strain 168) OX=224308 GN=purU PE=3 SV=2
	0.230199	-0.411063	sp|O07598|YHAA_BACSU	sp|O07598|YHAA_BACSU Putative amidohydrolase YhaA OS=Bacillus subtilis (strain 168) OX=224308 GN=yhaA PE=3 SV=3
	0.345672	-0.411135	sp|P54521|EX7L_BACSU	sp|P54521|EX7L_BACSU Exodeoxyribonuclease 7 large subunit OS=Bacillus subtilis (strain 168) OX=224308 GN=xseA PE=3 SV=2
	0.470663	-0.413915	sp|P71020|YLMH_BACSU	sp|P71020|YLMH_BACSU Putative RNA-binding protein YlmH OS=Bacillus subtilis (strain 168) OX=224308 GN=ylmH PE=4 SV=1
	0.320614	-0.414282	sp|P24219|RP54_BACSU	sp|P24219|RP54_BACSU RNA polymerase sigma-54 factor OS=Bacillus subtilis (strain 168) OX=224308 GN=sigL PE=1 SV=1
	0.606437	-0.416118	sp|P12043|PUR5_BACSU	sp|P12043|PUR5_BACSU Phosphoribosylformylglycinamidine cyclo-ligase OS=Bacillus subtilis (strain 168) OX=224308 GN=purM PE=3 SV=2
	0.228685	-0.41645	sp|P39802|CHEW_BACSU	sp|P39802|CHEW_BACSU Chemotaxis protein CheW OS=Bacillus subtilis (strain 168) OX=224308 GN=cheW PE=1 SV=1
	0.583523	-0.420183	sp|O31774|RNY_BACSU	sp|O31774|RNY_BACSU Ribonuclease Y OS=Bacillus subtilis (strain 168) OX=224308 GN=rny PE=1 SV=1
	0.531125	-0.421794	sp|P25811|MNME_BACSU	sp|P25811|MNME_BACSU tRNA modification GTPase MnmE OS=Bacillus subtilis (strain 168) OX=224308 GN=mnmE PE=3 SV=1
	0.29144	-0.424412	sp|P71038|YWNC_BACSU	sp|P71038|YWNC_BACSU Uncharacterized protein YwnC OS=Bacillus subtilis (strain 168) OX=224308 GN=ywnC PE=4 SV=1
	0.251146	-0.426185	sp|O32248|YVBK_BACSU	sp|O32248|YVBK_BACSU Uncharacterized N-acetyltransferase YvbK OS=Bacillus subtilis (strain 168) OX=224308 GN=yvbK PE=1 SV=1
	0.620016	-0.427825	sp|P16336|SECY_BACSU	sp|P16336|SECY_BACSU Protein translocase subunit SecY OS=Bacillus subtilis (strain 168) OX=224308 GN=secY PE=1 SV=1
	0.624985	-0.430151	sp|P37530|DGK_BACSU	sp|P37530|DGK_BACSU Deoxyguanosine kinase OS=Bacillus subtilis (strain 168) OX=224308 GN=dgk PE=1 SV=1
	0.373688	-0.43145	sp|O31749|PYRH_BACSU	sp|O31749|PYRH_BACSU Uridylate kinase OS=Bacillus subtilis (strain 168) OX=224308 GN=pyrH PE=1 SV=2
	0.540182	-0.431606	sp|O35008|YTQA_BACSU	sp|O35008|YTQA_BACSU Uncharacterized protein YtqA OS=Bacillus subtilis (strain 168) OX=224308 GN=ytqA PE=3 SV=1
	0.320765	-0.436209	sp|P46903|NATA_BACSU	sp|P46903|NATA_BACSU ABC transporter ATP-binding protein NatA OS=Bacillus subtilis (strain 168) OX=224308 GN=natA PE=1 SV=1
	0.607231	-0.438328	sp|P37476|FTSH_BACSU	sp|P37476|FTSH_BACSU ATP-dependent zinc metalloprotease FtsH OS=Bacillus subtilis (strain 168) OX=224308 GN=ftsH PE=1 SV=1
	0.317555	-0.438638	sp|P17622|RIBT_BACSU	sp|P17622|RIBT_BACSU Protein RibT OS=Bacillus subtilis (strain 168) OX=224308 GN=ribT PE=1 SV=1
	0.298567	-0.43868	sp|O31656|YKRK_BACSU	sp|O31656|YKRK_BACSU Uncharacterized protein YkrK OS=Bacillus subtilis (strain 168) OX=224308 GN=ykrK PE=4 SV=1
	0.265297	-0.438686	sp|O34798|PDAC_BACSU	sp|O34798|PDAC_BACSU Peptidoglycan-N-acetylmuramic acid deacetylase PdaC OS=Bacillus subtilis (strain 168) OX=224308 GN=pdaC PE=1 SV=1
	0.448351	-0.439471	sp|O32055|RUVB_BACSU	sp|O32055|RUVB_BACSU Holliday junction ATP-dependent DNA helicase RuvB OS=Bacillus subtilis (strain 168) OX=224308 GN=ruvB PE=1 SV=2
	0.447145	-0.439925	sp|O34705|PLBAC_BACSU	sp|O34705|PLBAC_BACSU Phospholipase YtpA OS=Bacillus subtilis (strain 168) OX=224308 GN=ytpA PE=1 SV=1
	0.343679	-0.439946	sp|O31847|YOZO_BACSU	sp|O31847|YOZO_BACSU Uncharacterized protein YozO OS=Bacillus subtilis (strain 168) OX=224308 GN=yozO PE=4 SV=1
	0.858748	-0.440214	sp|O32099|BZRD_BACSU	sp|O32099|BZRD_BACSU Benzil reductase ((S)-benzoin forming) OS=Bacillus subtilis (strain 168) OX=224308 GN=yueD PE=3 SV=1
	0.835945	-0.441477	sp|P31103|NDK_BACSU	sp|P31103|NDK_BACSU Nucleoside diphosphate kinase OS=Bacillus subtilis (strain 168) OX=224308 GN=ndk PE=1 SV=3
	0.30758	-0.441957	sp|P42182|ERA_BACSU	sp|P42182|ERA_BACSU GTPase Era OS=Bacillus subtilis (strain 168) OX=224308 GN=era PE=1 SV=1
	0.33158	-0.446817	sp|O06475|YFMQ_BACSU	sp|O06475|YFMQ_BACSU Uncharacterized protein YfmQ OS=Bacillus subtilis (strain 168) OX=224308 GN=yfmQ PE=4 SV=1
	0.249902	-0.447805	sp|P16618|HEM1_BACSU	sp|P16618|HEM1_BACSU Glutamyl-tRNA reductase OS=Bacillus subtilis (strain 168) OX=224308 GN=hemA PE=1 SV=1
	0.663676	-0.448163	sp|Q01466|MREC_BACSU	sp|Q01466|MREC_BACSU Cell shape-determining protein MreC OS=Bacillus subtilis (strain 168) OX=224308 GN=mreC PE=1 SV=3
	0.436145	-0.44846	sp|O31935|YOPC_BACSU	sp|O31935|YOPC_BACSU Putative toxin YopC OS=Bacillus subtilis (strain 168) OX=224308 GN=yopC PE=3 SV=1
	0.247438	-0.448968	sp|P94423|YCNC_BACSU	sp|P94423|YCNC_BACSU Uncharacterized HTH-type transcriptional regulator YcnC OS=Bacillus subtilis (strain 168) OX=224308 GN=ycnC PE=4 SV=2
	0.232683	-0.453158	sp|Q59192|PARE_BACSU	sp|Q59192|PARE_BACSU DNA topoisomerase 4 subunit B OS=Bacillus subtilis (strain 168) OX=224308 GN=parE PE=3 SV=2
	0.752048	-0.453784	sp|O34348|YFMC_BACSU	sp|O34348|YFMC_BACSU Fe(3+)-citrate-binding protein YfmC OS=Bacillus subtilis (strain 168) OX=224308 GN=yfmC PE=2 SV=1
	0.513461	-0.453939	sp|P0CI76|RTP_BACSU	sp|P0CI76|RTP_BACSU Replication termination protein OS=Bacillus subtilis (strain 168) OX=224308 GN=rtp PE=1 SV=1
	0.437357	-0.454956	sp|P37538|DARA_BACSU	sp|P37538|DARA_BACSU Cyclic di-AMP receptor A OS=Bacillus subtilis (strain 168) OX=224308 GN=darA PE=1 SV=1
	0.655992	-0.455374	sp|P49787|ACCC1_BACSU	sp|P49787|ACCC1_BACSU Biotin carboxylase 1 OS=Bacillus subtilis (strain 168) OX=224308 GN=accC1 PE=3 SV=3
	0.467869	-0.457546	sp|P31105|CHER_BACSU	sp|P31105|CHER_BACSU Chemotaxis protein methyltransferase OS=Bacillus subtilis (strain 168) OX=224308 GN=cheR PE=1 SV=4
	0.368804	-0.458489	sp|P94551|ETFA_BACSU	sp|P94551|ETFA_BACSU Electron transfer flavoprotein subunit alpha OS=Bacillus subtilis (strain 168) OX=224308 GN=etfA PE=3 SV=1
	1.13885	-0.459262	sp|Q02115|TAGU_BACSU	sp|Q02115|TAGU_BACSU Polyisoprenyl-teichoic acid--peptidoglycan teichoic acid transferase TagU OS=Bacillus subtilis (strain 168) OX=224308 GN=tagU PE=1 SV=1
	0.639416	-0.459354	sp|P42239|YCBG_BACSU	sp|P42239|YCBG_BACSU Uncharacterized HTH-type transcriptional regulator YcbG OS=Bacillus subtilis (strain 168) OX=224308 GN=ycbG PE=4 SV=2
	0.841025	-0.459962	sp|P37105|SRP54_BACSU	sp|P37105|SRP54_BACSU Signal recognition particle protein OS=Bacillus subtilis (strain 168) OX=224308 GN=ffh PE=1 SV=1
	0.299864	-0.461363	sp|Q45589|CDAA_BACSU	sp|Q45589|CDAA_BACSU Cyclic di-AMP synthase CdaA OS=Bacillus subtilis (strain 168) OX=224308 GN=cdaA PE=1 SV=3
	0.405898	-0.462215	sp|P37512|YYAL_BACSU	sp|P37512|YYAL_BACSU Uncharacterized protein YyaL OS=Bacillus subtilis (strain 168) OX=224308 GN=yyaL PE=4 SV=1
	0.450285	-0.464235	sp|O34803|YEAA_BACSU	sp|O34803|YEAA_BACSU Uncharacterized protein YeaA OS=Bacillus subtilis (strain 168) OX=224308 GN=yeaA PE=4 SV=1
	0.539101	-0.465636	sp|P94439|LNRK_BACSU	sp|P94439|LNRK_BACSU Transcriptional regulatory protein LnrK OS=Bacillus subtilis (strain 168) OX=224308 GN=lnrK PE=1 SV=1
	0.335006	-0.465762	sp|P39764|KINC_BACSU	sp|P39764|KINC_BACSU Sporulation kinase C OS=Bacillus subtilis (strain 168) OX=224308 GN=kinC PE=1 SV=1
	0.139818	-0.466787	sp|P52996|PANB_BACSU	sp|P52996|PANB_BACSU 3-methyl-2-oxobutanoate hydroxymethyltransferase OS=Bacillus subtilis (strain 168) OX=224308 GN=panB PE=3 SV=1
	0.567683	-0.468737	sp|Q05522|CHEB_BACSU	sp|Q05522|CHEB_BACSU Protein-glutamate methylesterase/protein-glutamine glutaminase OS=Bacillus subtilis (strain 168) OX=224308 GN=cheB PE=3 SV=2
	0.190073	-0.47067	sp|P37550|ISPE_BACSU	sp|P37550|ISPE_BACSU 4-diphosphocytidyl-2-C-methyl-D-erythritol kinase OS=Bacillus subtilis (strain 168) OX=224308 GN=ispE PE=3 SV=1
	0.517474	-0.471752	sp|P39157|YWLG_BACSU	sp|P39157|YWLG_BACSU UPF0340 protein YwlG OS=Bacillus subtilis (strain 168) OX=224308 GN=ywlG PE=2 SV=1
	0.515681	-0.474569	sp|P94512|PSP_BACSU	sp|P94512|PSP_BACSU Phosphoserine phosphatase OS=Bacillus subtilis (strain 168) OX=224308 GN=serB PE=1 SV=2
	0.621091	-0.478432	sp|O31743|RBGA_BACSU	sp|O31743|RBGA_BACSU Ribosome biogenesis GTPase A OS=Bacillus subtilis (strain 168) OX=224308 GN=rbgA PE=1 SV=1
	0.27535	-0.479201	sp|O34481|RECDL_BACSU	sp|O34481|RECDL_BACSU ATP-dependent RecD-like DNA helicase OS=Bacillus subtilis (strain 168) OX=224308 GN=yrrC PE=3 SV=1
	0.322055	-0.480324	sp|P21204|YSZB_BACSU	sp|P21204|YSZB_BACSU UPF0735 ACT domain-containing protein YszB OS=Bacillus subtilis (strain 168) OX=224308 GN=yszB PE=3 SV=1
	0.29864	-0.48239	sp|P42298|YXIF_BACSU	sp|P42298|YXIF_BACSU Uncharacterized protein YxiF OS=Bacillus subtilis (strain 168) OX=224308 GN=yxiF PE=4 SV=1
	0.251943	-0.485972	sp|P54529|YQIR_BACSU	sp|P54529|YQIR_BACSU Putative sigma L-dependent transcriptional regulator YqiR OS=Bacillus subtilis (strain 168) OX=224308 GN=yqiR PE=4 SV=1
	0.14128	-0.486332	sp|O34591|ACOB_BACSU	sp|O34591|ACOB_BACSU Acetoin:2,6-dichlorophenolindophenol oxidoreductase subunit beta OS=Bacillus subtilis (strain 168) OX=224308 GN=acoB PE=3 SV=3
	0.59436	-0.491605	sp|Q45593|YYDI_BACSU	sp|Q45593|YYDI_BACSU Probable peptide export ATP-binding protein YydI OS=Bacillus subtilis (strain 168) OX=224308 GN=yydI PE=2 SV=1
	0.353073	-0.494139	sp|P31113|MENG_BACSU	sp|P31113|MENG_BACSU Demethylmenaquinone methyltransferase OS=Bacillus subtilis (strain 168) OX=224308 GN=menG PE=1 SV=1
	0.515149	-0.494328	sp|O34542|YFLK_BACSU	sp|O34542|YFLK_BACSU Uncharacterized protein YflK OS=Bacillus subtilis (strain 168) OX=224308 GN=yflK PE=4 SV=1
	0.336091	-0.498886	sp|P13267|DPO3_BACSU	sp|P13267|DPO3_BACSU DNA polymerase III PolC-type OS=Bacillus subtilis (strain 168) OX=224308 GN=polC PE=1 SV=2
	0.487851	-0.499174	sp|P39595|EFEU_BACSU	sp|P39595|EFEU_BACSU Ferrous iron permease EfeU OS=Bacillus subtilis (strain 168) OX=224308 GN=efeU PE=1 SV=2
	0.823607	-0.503285	sp|O32001|YOKF_BACSU;sp|P94492|YNCB_BACSU	sp|O32001|YOKF_BACSU SPbeta prophage-derived endonuclease YokF OS=Bacillus subtilis (strain 168) OX=224308 GN=yokF PE=1 SV=1
	0.108725	-0.50732	sp|P20278|RL36_BACSU	sp|P20278|RL36_BACSU 50S ribosomal protein L36 OS=Bacillus subtilis (strain 168) OX=224308 GN=rpmJ PE=1 SV=1
	0.493165	-0.50995	sp|O07624|YWIB_BACSU	sp|O07624|YWIB_BACSU Uncharacterized beta-barrel protein YwiB OS=Bacillus subtilis (strain 168) OX=224308 GN=ywiB PE=1 SV=1
	0.709022	-0.510171	sp|P96672|YDEO_BACSU	sp|P96672|YDEO_BACSU UPF0750 membrane protein YdeO OS=Bacillus subtilis (strain 168) OX=224308 GN=ydeO PE=3 SV=1
	0.349411	-0.511008	sp|P40403|CHEC_BACSU	sp|P40403|CHEC_BACSU CheY-P phosphatase CheC OS=Bacillus subtilis (strain 168) OX=224308 GN=cheC PE=1 SV=1
	0.389844	-0.511214	sp|P38491|YPFA_BACSU	sp|P38491|YPFA_BACSU Uncharacterized protein YpfA OS=Bacillus subtilis (strain 168) OX=224308 GN=ypfA PE=1 SV=1
	0.373629	-0.513287	sp|P36948|RBSC_BACSU	sp|P36948|RBSC_BACSU Ribose import permease protein RbsC OS=Bacillus subtilis (strain 168) OX=224308 GN=rbsC PE=3 SV=2
	0.419021	-0.513697	sp|O07585|YHDP_BACSU	sp|O07585|YHDP_BACSU UPF0053 protein YhdP OS=Bacillus subtilis (strain 168) OX=224308 GN=yhdP PE=3 SV=1
	0.598994	-0.515525	sp|O06967|BMRA_BACSU	sp|O06967|BMRA_BACSU Multidrug resistance ABC transporter ATP-binding/permease protein BmrA OS=Bacillus subtilis (strain 168) OX=224308 GN=bmrA PE=1 SV=1
	0.371221	-0.515858	sp|P54499|YQGV_BACSU	sp|P54499|YQGV_BACSU UPF0045 protein YqgV OS=Bacillus subtilis (strain 168) OX=224308 GN=yqgV PE=3 SV=2
	0.66645	-0.516025	sp|P37940|ODBA_BACSU	sp|P37940|ODBA_BACSU 2-oxoisovalerate dehydrogenase subunit alpha OS=Bacillus subtilis (strain 168) OX=224308 GN=bfmBAA PE=1 SV=1
	0.502747	-0.516664	sp|P21203|PHEA_BACSU	sp|P21203|PHEA_BACSU Prephenate dehydratase OS=Bacillus subtilis (strain 168) OX=224308 GN=pheA PE=4 SV=1
	0.705604	-0.518615	sp|P17894|RECN_BACSU	sp|P17894|RECN_BACSU DNA repair protein RecN OS=Bacillus subtilis (strain 168) OX=224308 GN=recN PE=3 SV=2
	1.3206	-0.519389	sp|O31584|MUTY_BACSU	sp|O31584|MUTY_BACSU Adenine DNA glycosylase OS=Bacillus subtilis (strain 168) OX=224308 GN=mutY PE=2 SV=1
	0.276593	-0.519666	sp|P96723|YWQK_BACSU	sp|P96723|YWQK_BACSU Immunity protein YwqK OS=Bacillus subtilis (strain 168) OX=224308 GN=ywqK PE=1 SV=1
	0.0795329	-0.521821	sp|P12878|RS14_BACSU;sp|O31587|RS14B_BACSU	sp|P12878|RS14_BACSU 30S ribosomal protein S14 OS=Bacillus subtilis (strain 168) OX=224308 GN=rpsN1 PE=1 SV=3
	0.506481	-0.524455	sp|P42200|TCYB_BACSU	sp|P42200|TCYB_BACSU L-cystine transport system permease protein TcyB OS=Bacillus subtilis (strain 168) OX=224308 GN=tcyB PE=1 SV=1
	0.610579	-0.524784	sp|O06714|SBCC_BACSU	sp|O06714|SBCC_BACSU Nuclease SbcCD subunit C OS=Bacillus subtilis (strain 168) OX=224308 GN=sbcC PE=3 SV=3
	0.198775	-0.525695	sp|O32052|YRBF_BACSU	sp|O32052|YRBF_BACSU Sec translocon accessory complex subunit YrbF OS=Bacillus subtilis (strain 168) OX=224308 GN=yrbF PE=3 SV=1
	0.399497	-0.52745	sp|P26935|IOLG_BACSU	sp|P26935|IOLG_BACSU Inositol 2-dehydrogenase/D-chiro-inositol 3-dehydrogenase OS=Bacillus subtilis (strain 168) OX=224308 GN=iolG PE=1 SV=2
	0.239005	-0.529294	sp|P37552|RIDA_BACSU	sp|P37552|RIDA_BACSU 2-iminobutanoate/2-iminopropanoate deaminase OS=Bacillus subtilis (strain 168) OX=224308 GN=ridA PE=1 SV=3
	1.22764	-0.531132	sp|P39575|GALT_BACSU	sp|P39575|GALT_BACSU Galactose-1-phosphate uridylyltransferase OS=Bacillus subtilis (strain 168) OX=224308 GN=galT PE=3 SV=2
	0.633717	-0.531155	sp|P05651|RECF_BACSU	sp|P05651|RECF_BACSU DNA replication and repair protein RecF OS=Bacillus subtilis (strain 168) OX=224308 GN=recF PE=3 SV=2
	0.292067	-0.531527	sp|O31741|TRMD_BACSU	sp|O31741|TRMD_BACSU tRNA (guanine-N(1)-)-methyltransferase OS=Bacillus subtilis (strain 168) OX=224308 GN=trmD PE=3 SV=1
	0.637825	-0.537368	sp|Q7WY78|TAGT_BACSU	sp|Q7WY78|TAGT_BACSU Polyisoprenyl-teichoic acid--peptidoglycan teichoic acid transferase TagT OS=Bacillus subtilis (strain 168) OX=224308 GN=tagT PE=1 SV=2
	0.371878	-0.538998	sp|P94568|LEUD_BACSU	sp|P94568|LEUD_BACSU 3-isopropylmalate dehydratase small subunit OS=Bacillus subtilis (strain 168) OX=224308 GN=leuD PE=3 SV=1
	0.513204	-0.540378	sp|O31459|GAMR_BACSU	sp|O31459|GAMR_BACSU HTH-type transcriptional repressor GamR OS=Bacillus subtilis (strain 168) OX=224308 GN=gamR PE=1 SV=1
	0.344322	-0.541121	sp|O34318|YLOU_BACSU	sp|O34318|YLOU_BACSU Uncharacterized protein YloU OS=Bacillus subtilis (strain 168) OX=224308 GN=yloU PE=3 SV=1
	0.684961	-0.541509	sp|O34358|HTRA_BACSU	sp|O34358|HTRA_BACSU Serine protease Do-like HtrA OS=Bacillus subtilis (strain 168) OX=224308 GN=htrA PE=2 SV=2
	1.25264	-0.543251	sp|O34924|YTOP_BACSU	sp|O34924|YTOP_BACSU Putative aminopeptidase YtoP OS=Bacillus subtilis (strain 168) OX=224308 GN=ytoP PE=3 SV=1
	1.76518	-0.547553	sp|O06478|ALDH5_BACSU	sp|O06478|ALDH5_BACSU Benzaldehyde dehydrogenase YfmT OS=Bacillus subtilis (strain 168) OX=224308 GN=yfmT PE=1 SV=1
	3.20209	-0.549405	sp|P46343|PHOL_BACSU	sp|P46343|PHOL_BACSU PhoH-like protein OS=Bacillus subtilis (strain 168) OX=224308 GN=phoH PE=3 SV=3
	2.38089	-0.551514	sp|P50866|CLPX_BACSU	sp|P50866|CLPX_BACSU ATP-dependent Clp protease ATP-binding subunit ClpX OS=Bacillus subtilis (strain 168) OX=224308 GN=clpX PE=2 SV=3
	0.851337	-0.552516	sp|O34693|RQCH_BACSU	sp|O34693|RQCH_BACSU Rqc2 homolog RqcH OS=Bacillus subtilis (strain 168) OX=224308 GN=rqcH PE=1 SV=2
	1.16596	-0.553086	sp|P35164|RESE_BACSU	sp|P35164|RESE_BACSU Sensor histidine kinase ResE OS=Bacillus subtilis (strain 168) OX=224308 GN=resE PE=1 SV=1
	1.22202	-0.556343	sp|O07516|YHAH_BACSU	sp|O07516|YHAH_BACSU Uncharacterized membrane protein YhaH OS=Bacillus subtilis (strain 168) OX=224308 GN=yhaH PE=4 SV=1
	1.0894	-0.557588	sp|P39740|FLIT_BACSU	sp|P39740|FLIT_BACSU Flagellar protein FliT OS=Bacillus subtilis (strain 168) OX=224308 GN=fliT PE=1 SV=1
	0.668015	-0.558142	sp|O31850|YOJN_BACSU	sp|O31850|YOJN_BACSU Uncharacterized protein YojN OS=Bacillus subtilis (strain 168) OX=224308 GN=yojN PE=3 SV=1
	0.388505	-0.561443	sp|Q45499|SUHB_BACSU	sp|Q45499|SUHB_BACSU Inositol-1-monophosphatase OS=Bacillus subtilis (strain 168) OX=224308 GN=suhB PE=1 SV=1
	0.412348	-0.565307	sp|C0SPA7|YUKB_BACSU	sp|C0SPA7|YUKB_BACSU ESX secretion system protein YukB OS=Bacillus subtilis (strain 168) OX=224308 GN=yukB PE=3 SV=1
	1.1871	-0.567622	sp|O31575|RECX_BACSU	sp|O31575|RECX_BACSU Regulatory protein RecX OS=Bacillus subtilis (strain 168) OX=224308 GN=recX PE=3 SV=1
	1.97286	-0.568613	sp|P50863|APBC_BACSU	sp|P50863|APBC_BACSU Iron-sulfur cluster carrier protein OS=Bacillus subtilis (strain 168) OX=224308 GN=salA PE=1 SV=1
	1.3393	-0.568881	sp|O34394|YJJA_BACSU	sp|O34394|YJJA_BACSU Uncharacterized protein YjjA OS=Bacillus subtilis (strain 168) OX=224308 GN=yjjA PE=4 SV=1
	0.409229	-0.573256	sp|O32253|CGGR_BACSU	sp|O32253|CGGR_BACSU Central glycolytic genes regulator OS=Bacillus subtilis (strain 168) OX=224308 GN=cggR PE=1 SV=1
	0.554187	-0.574812	sp|P96579|YDAF_BACSU	sp|P96579|YDAF_BACSU Putative ribosomal N-acetyltransferase YdaF OS=Bacillus subtilis (strain 168) OX=224308 GN=ydaF PE=1 SV=1
	0.269599	-0.578569	sp|O34445|YLBN_BACSU	sp|O34445|YLBN_BACSU Uncharacterized protein YlbN OS=Bacillus subtilis (strain 168) OX=224308 GN=ylbN PE=4 SV=1
	0.270859	-0.580101	sp|O32223|IOLW_BACSU	sp|O32223|IOLW_BACSU scyllo-inositol 2-dehydrogenase (NADP(+)) IolW OS=Bacillus subtilis (strain 168) OX=224308 GN=iolW PE=1 SV=1
	1.83738	-0.580523	sp|P94474|YEAC_BACSU	sp|P94474|YEAC_BACSU Uncharacterized protein YeaC OS=Bacillus subtilis (strain 168) OX=224308 GN=yeaC PE=3 SV=2
	0.826816	-0.584114	sp|P42961|YCSD_BACSU	sp|P42961|YCSD_BACSU Uncharacterized protein YcsD OS=Bacillus subtilis (strain 168) OX=224308 GN=ycsD PE=3 SV=2
	0.499786	-0.585056	sp|P42312|NUPG_BACSU	sp|P42312|NUPG_BACSU Purine nucleoside transport protein NupG OS=Bacillus subtilis (strain 168) OX=224308 GN=nupG PE=1 SV=2
	0.391478	-0.587059	sp|P36947|RBSA_BACSU	sp|P36947|RBSA_BACSU Ribose import ATP-binding protein RbsA OS=Bacillus subtilis (strain 168) OX=224308 GN=rbsA PE=3 SV=2
	1.21872	-0.588381	sp|O31942|YONS_BACSU	sp|O31942|YONS_BACSU SPbeta prophage-derived uncharacterized lipoprotein YonS OS=Bacillus subtilis (strain 168) OX=224308 GN=yonS PE=3 SV=1
	0.404481	-0.589093	sp|P45941|YQCF_BACSU	sp|P45941|YQCF_BACSU Immunity protein YqcF OS=Bacillus subtilis (strain 168) OX=224308 GN=yqcF PE=1 SV=1
	0.564163	-0.59024	sp|O34327|RAPJ_BACSU	sp|O34327|RAPJ_BACSU Response regulator aspartate phosphatase J OS=Bacillus subtilis (strain 168) OX=224308 GN=rapJ PE=1 SV=1
	0.343105	-0.593657	sp|O35046|YOCD_BACSU	sp|O35046|YOCD_BACSU Putative carboxypeptidase YocD OS=Bacillus subtilis (strain 168) OX=224308 GN=yocD PE=3 SV=1
	0.539447	-0.593666	sp|P94415|RAPC_BACSU	sp|P94415|RAPC_BACSU Response regulator aspartate phosphatase C OS=Bacillus subtilis (strain 168) OX=224308 GN=rapC PE=3 SV=1
	0.632546	-0.593922	sp|O34921|YTOI_BACSU	sp|O34921|YTOI_BACSU Uncharacterized protein YtoI OS=Bacillus subtilis (strain 168) OX=224308 GN=ytoI PE=4 SV=1
	0.985571	-0.594456	sp|O31501|SWRC_BACSU	sp|O31501|SWRC_BACSU Swarming motility protein SwrC OS=Bacillus subtilis (strain 168) OX=224308 GN=swrC PE=1 SV=2
	1.18624	-0.598384	sp|O34403|FPG_BACSU	sp|O34403|FPG_BACSU Formamidopyrimidine-DNA glycosylase OS=Bacillus subtilis (strain 168) OX=224308 GN=mutM PE=3 SV=4
	0.196378	-0.599463	sp|Q7WY61|YRZL_BACSU	sp|Q7WY61|YRZL_BACSU UPF0297 protein YrzL OS=Bacillus subtilis (strain 168) OX=224308 GN=yrzL PE=3 SV=1
	0.211028	-0.601774	sp|Q08788|SRFAD_BACSU	sp|Q08788|SRFAD_BACSU Surfactin synthase thioesterase subunit OS=Bacillus subtilis (strain 168) OX=224308 GN=srfAD PE=1 SV=3
	1.58055	-0.602684	sp|P45913|YQAP_BACSU	sp|P45913|YQAP_BACSU Uncharacterized protein YqaP OS=Bacillus subtilis (strain 168) OX=224308 GN=yqaP PE=4 SV=1
	0.930051	-0.603778	sp|P54518|YQHT_BACSU	sp|P54518|YQHT_BACSU Uncharacterized peptidase YqhT OS=Bacillus subtilis (strain 168) OX=224308 GN=yqhT PE=3 SV=1
	0.386549	-0.604086	sp|P54447|YQEB_BACSU	sp|P54447|YQEB_BACSU Uncharacterized protein YqeB OS=Bacillus subtilis (strain 168) OX=224308 GN=yqeB PE=4 SV=2
	0.83115	-0.60495	sp|P54470|PDRP_BACSU	sp|P54470|PDRP_BACSU Putative pyruvate, phosphate dikinase regulatory protein OS=Bacillus subtilis (strain 168) OX=224308 GN=yqfL PE=1 SV=1
	0.681868	-0.605891	sp|O31650|YJDI_BACSU	sp|O31650|YJDI_BACSU Putative Cys-tRNA(Pro)/Cys-tRNA(Cys) deacylase YjdI OS=Bacillus subtilis (strain 168) OX=224308 GN=yjdI PE=3 SV=1
+	3.20453	-0.606727	sp|P80862|SERC_BACSU	sp|P80862|SERC_BACSU Phosphoserine aminotransferase OS=Bacillus subtilis (strain 168) OX=224308 GN=serC PE=1 SV=2
	0.762775	-0.607353	sp|O34641|YTRB_BACSU	sp|O34641|YTRB_BACSU ABC transporter ATP-binding protein YtrB OS=Bacillus subtilis (strain 168) OX=224308 GN=ytrB PE=2 SV=1
	0.735965	-0.608134	sp|P39808|YVYG_BACSU	sp|P39808|YVYG_BACSU Uncharacterized protein YvyG OS=Bacillus subtilis (strain 168) OX=224308 GN=yvyG PE=1 SV=1
	1.11381	-0.609148	sp|P12041|PURQ_BACSU	sp|P12041|PURQ_BACSU Phosphoribosylformylglycinamidine synthase subunit PurQ OS=Bacillus subtilis (strain 168) OX=224308 GN=purQ PE=1 SV=1
	0.384143	-0.610233	sp|Q99027|COMP_BACSU	sp|Q99027|COMP_BACSU Sensor histidine kinase ComP OS=Bacillus subtilis (strain 168) OX=224308 GN=comP PE=2 SV=3
	0.336432	-0.610442	sp|O34399|GLTB_BACSU	sp|O34399|GLTB_BACSU Glutamate synthase [NADPH] small chain OS=Bacillus subtilis (strain 168) OX=224308 GN=gltB PE=2 SV=2
	1.0162	-0.610901	sp|P54179|YPMS_BACSU	sp|P54179|YPMS_BACSU Uncharacterized protein YpmS OS=Bacillus subtilis (strain 168) OX=224308 GN=ypmS PE=4 SV=1
	0.431106	-0.613069	sp|P35166|RSIX_BACSU	sp|P35166|RSIX_BACSU Anti-sigma-X factor RsiX OS=Bacillus subtilis (strain 168) OX=224308 GN=rsiX PE=1 SV=2
	0.190356	-0.615344	sp|P49851|YKHA_BACSU	sp|P49851|YKHA_BACSU Uncharacterized acyl-CoA thioester hydrolase YkhA OS=Bacillus subtilis (strain 168) OX=224308 GN=ykhA PE=3 SV=2
	0.50576	-0.615455	sp|P54304|HEMW_BACSU	sp|P54304|HEMW_BACSU Heme chaperone HemW OS=Bacillus subtilis (strain 168) OX=224308 GN=hemW PE=2 SV=3
	0.704741	-0.617977	sp|P94593|YWQA_BACSU	sp|P94593|YWQA_BACSU Uncharacterized ATP-dependent helicase YwqA OS=Bacillus subtilis (strain 168) OX=224308 GN=ywqA PE=1 SV=2
	1.10883	-0.619073	sp|O06743|YITH_BACSU	sp|O06743|YITH_BACSU Uncharacterized N-acetyltransferase YitH OS=Bacillus subtilis (strain 168) OX=224308 GN=yitH PE=3 SV=1
	0.617959	-0.619463	sp|P39796|TRER_BACSU	sp|P39796|TRER_BACSU HTH-type transcriptional regulator TreR OS=Bacillus subtilis (strain 168) OX=224308 GN=treR PE=1 SV=2
	0.573509	-0.619577	sp|O34788|BDHA_BACSU	sp|O34788|BDHA_BACSU (R,R)-butanediol dehydrogenase OS=Bacillus subtilis (strain 168) OX=224308 GN=bdhA PE=1 SV=1
	0.812111	-0.620225	sp|Q05865|FOLC_BACSU	sp|Q05865|FOLC_BACSU Dihydrofolate synthase/folylpolyglutamate synthase OS=Bacillus subtilis (strain 168) OX=224308 GN=folC PE=3 SV=2
	0.967928	-0.624193	sp|O34774|YOBJ_BACSU	sp|O34774|YOBJ_BACSU Uncharacterized protein YobJ OS=Bacillus subtilis (strain 168) OX=224308 GN=yobJ PE=4 SV=1
	0.842698	-0.624869	sp|O07008|GANR_BACSU	sp|O07008|GANR_BACSU HTH-type transcriptional regulator GanR OS=Bacillus subtilis (strain 168) OX=224308 GN=ganR PE=1 SV=1
	1.61035	-0.627323	sp|P37944|AROK_BACSU	sp|P37944|AROK_BACSU Shikimate kinase OS=Bacillus subtilis (strain 168) OX=224308 GN=aroK PE=3 SV=2
	0.606804	-0.628779	sp|P39217|TLPB_BACSU	sp|P39217|TLPB_BACSU Methyl-accepting chemotaxis protein TlpB OS=Bacillus subtilis (strain 168) OX=224308 GN=tlpB PE=3 SV=1
	0.215991	-0.630627	sp|Q45494|YKRA_BACSU	sp|Q45494|YKRA_BACSU Putative phosphatase YkrA OS=Bacillus subtilis (strain 168) OX=224308 GN=ykrA PE=3 SV=1
	0.776313	-0.631698	sp|P37570|MCSB_BACSU	sp|P37570|MCSB_BACSU Protein-arginine kinase OS=Bacillus subtilis (strain 168) OX=224308 GN=mcsB PE=1 SV=1
	1.05754	-0.635771	sp|Q04795|AK1_BACSU	sp|Q04795|AK1_BACSU Aspartokinase 1 OS=Bacillus subtilis (strain 168) OX=224308 GN=dapG PE=3 SV=3
	0.3816	-0.640018	sp|P94550|ETFB_BACSU	sp|P94550|ETFB_BACSU Electron transfer flavoprotein subunit beta OS=Bacillus subtilis (strain 168) OX=224308 GN=etfB PE=3 SV=1
	1.34491	-0.640035	sp|O31567|YFIY_BACSU	sp|O31567|YFIY_BACSU Probable siderophore-binding lipoprotein YfiY OS=Bacillus subtilis (strain 168) OX=224308 GN=yfiY PE=1 SV=1
	0.482505	-0.643752	sp|P54495|GLK_BACSU	sp|P54495|GLK_BACSU Glucokinase OS=Bacillus subtilis (strain 168) OX=224308 GN=glcK PE=1 SV=2
	0.386143	-0.646504	sp|O34916|DAPEL_BACSU	sp|O34916|DAPEL_BACSU N-acetyldiaminopimelate deacetylase OS=Bacillus subtilis (strain 168) OX=224308 GN=ykuR PE=1 SV=1
	1.18753	-0.648836	sp|P39771|PURT_BACSU	sp|P39771|PURT_BACSU Formate-dependent phosphoribosylglycinamide formyltransferase OS=Bacillus subtilis (strain 168) OX=224308 GN=purT PE=3 SV=2
	0.516058	-0.649241	sp|O07595|NPD_BACSU	sp|O07595|NPD_BACSU NAD-dependent protein deacetylase OS=Bacillus subtilis (strain 168) OX=224308 GN=cobB PE=3 SV=1
	0.581973	-0.657839	sp|P94592|YWPJ_BACSU	sp|P94592|YWPJ_BACSU Phosphatase YwpJ OS=Bacillus subtilis (strain 168) OX=224308 GN=ywpJ PE=1 SV=2
	0.66207	-0.657938	sp|O34353|YDJN_BACSU	sp|O34353|YDJN_BACSU Uncharacterized protein YdjN OS=Bacillus subtilis (strain 168) OX=224308 GN=ydjN PE=3 SV=1
	0.723057	-0.660755	sp|P54459|YQEN_BACSU	sp|P54459|YQEN_BACSU Uncharacterized protein YqeN OS=Bacillus subtilis (strain 168) OX=224308 GN=yqeN PE=1 SV=1
	0.599481	-0.664483	sp|P96715|YWQC_BACSU	sp|P96715|YWQC_BACSU Probable capsular polysaccharide biosynthesis protein YwqC OS=Bacillus subtilis (strain 168) OX=224308 GN=ywqC PE=1 SV=1
	0.914375	-0.670478	sp|O34666|CTPA_BACSU	sp|O34666|CTPA_BACSU Carboxy-terminal processing protease CtpA OS=Bacillus subtilis (strain 168) OX=224308 GN=ctpA PE=2 SV=1
	1.49836	-0.676656	sp|P23454|YLXF_BACSU	sp|P23454|YLXF_BACSU FlaA locus 22.9 kDa protein OS=Bacillus subtilis (strain 168) OX=224308 GN=ylxF PE=4 SV=2
	1.67601	-0.678151	sp|P94521|YSDC_BACSU	sp|P94521|YSDC_BACSU Putative aminopeptidase YsdC OS=Bacillus subtilis (strain 168) OX=224308 GN=ysdC PE=1 SV=1
	0.461004	-0.678764	sp|P70947|YITU_BACSU	sp|P70947|YITU_BACSU 5-amino-6-(5-phospho-D-ribitylamino)uracil phosphatase YitU OS=Bacillus subtilis (strain 168) OX=224308 GN=yitU PE=1 SV=1
	1.26739	-0.680009	sp|P37543|YABB_BACSU	sp|P37543|YABB_BACSU Probable RNA methyltransferase YabB OS=Bacillus subtilis (strain 168) OX=224308 GN=yabB PE=3 SV=1
	0.647433	-0.682261	sp|O34841|YOEB_BACSU	sp|O34841|YOEB_BACSU Uncharacterized protein YoeB OS=Bacillus subtilis (strain 168) OX=224308 GN=yoeB PE=1 SV=2
	0.505481	-0.685169	sp|O34436|PIT_BACSU	sp|O34436|PIT_BACSU Probable low-affinity inorganic phosphate transporter OS=Bacillus subtilis (strain 168) OX=224308 GN=pit PE=3 SV=2
	0.697601	-0.689213	sp|P49850|MUTL_BACSU	sp|P49850|MUTL_BACSU DNA mismatch repair protein MutL OS=Bacillus subtilis (strain 168) OX=224308 GN=mutL PE=1 SV=1
	0.747779	-0.691298	sp|P39141|NUPC_BACSU	sp|P39141|NUPC_BACSU Nucleoside permease NupC OS=Bacillus subtilis (strain 168) OX=224308 GN=nupC PE=2 SV=4
	0.505879	-0.692395	sp|O34533|YTCD_BACSU	sp|O34533|YTCD_BACSU Uncharacterized HTH-type transcriptional regulator YtcD OS=Bacillus subtilis (strain 168) OX=224308 GN=ytcD PE=1 SV=1
	0.744907	-0.698616	sp|P23449|FLIH_BACSU	sp|P23449|FLIH_BACSU Probable flagellar assembly protein FliH OS=Bacillus subtilis (strain 168) OX=224308 GN=fliH PE=3 SV=2
	1.22094	-0.698773	sp|P96666|YDEI_BACSU	sp|P96666|YDEI_BACSU Uncharacterized protein YdeI OS=Bacillus subtilis (strain 168) OX=224308 GN=ydeI PE=4 SV=1
	0.727225	-0.699123	sp|P23453|FLIM_BACSU	sp|P23453|FLIM_BACSU Flagellar motor switch protein FliM OS=Bacillus subtilis (strain 168) OX=224308 GN=fliM PE=1 SV=1
	0.509011	-0.700373	sp|O34412|YLBF_BACSU	sp|O34412|YLBF_BACSU Regulatory protein YlbF OS=Bacillus subtilis (strain 168) OX=224308 GN=ylbF PE=1 SV=1
	0.364591	-0.702254	sp|O32101|YUEB_BACSU	sp|O32101|YUEB_BACSU ESX secretion system protein YueB OS=Bacillus subtilis (strain 168) OX=224308 GN=yueB PE=1 SV=1
	0.283863	-0.703258	sp|P39138|ARGI_BACSU	sp|P39138|ARGI_BACSU Arginase OS=Bacillus subtilis (strain 168) OX=224308 GN=rocF PE=1 SV=1
	0.662302	-0.70684	sp|O05265|IOLU_BACSU	sp|O05265|IOLU_BACSU scyllo-inositol 2-dehydrogenase (NADP(+)) IolU OS=Bacillus subtilis (strain 168) OX=224308 GN=iolU PE=1 SV=2
	1.26116	-0.709588	sp|O07621|HEMAT_BACSU	sp|O07621|HEMAT_BACSU Heme-based aerotactic transducer HemAT OS=Bacillus subtilis (strain 168) OX=224308 GN=hemAT PE=1 SV=1
	0.254003	-0.71199	sp|P54550|NAMA_BACSU	sp|P54550|NAMA_BACSU NADPH dehydrogenase OS=Bacillus subtilis (strain 168) OX=224308 GN=namA PE=1 SV=3
	1.50246	-0.71292	sp|P39583|YWAC_BACSU	sp|P39583|YWAC_BACSU GTP pyrophosphokinase YwaC OS=Bacillus subtilis (strain 168) OX=224308 GN=ywaC PE=1 SV=1
	1.00582	-0.716534	sp|P27623|TAGD_BACSU	sp|P27623|TAGD_BACSU Glycerol-3-phosphate cytidylyltransferase OS=Bacillus subtilis (strain 168) OX=224308 GN=tagD PE=1 SV=1
	1.69932	-0.717011	sp|P17731|HIS8_BACSU	sp|P17731|HIS8_BACSU Histidinol-phosphate aminotransferase OS=Bacillus subtilis (strain 168) OX=224308 GN=hisC PE=3 SV=3
	0.358257	-0.717299	sp|O34558|YOPR_BACSU	sp|O34558|YOPR_BACSU SPbeta prophage-derived uncharacterized protein YopR OS=Bacillus subtilis (strain 168) OX=224308 GN=yopR PE=4 SV=2
	0.422047	-0.717599	sp|P96741|YWTE_BACSU	sp|P96741|YWTE_BACSU 5-amino-6-(5-phospho-D-ribitylamino)uracil phosphatase YwtE OS=Bacillus subtilis (strain 168) OX=224308 GN=ywtE PE=1 SV=1
	1.06451	-0.717897	sp|C0SP94|YHFQ_BACSU	sp|C0SP94|YHFQ_BACSU Putative ABC transporter substrate-binding lipoprotein YhfQ OS=Bacillus subtilis (strain 168) OX=224308 GN=yhfQ PE=1 SV=1
	0.506923	-0.720304	sp|P37569|MCSA_BACSU	sp|P37569|MCSA_BACSU Protein-arginine kinase activator protein OS=Bacillus subtilis (strain 168) OX=224308 GN=mcsA PE=1 SV=1
	0.974111	-0.720609	sp|P45861|YWJA_BACSU	sp|P45861|YWJA_BACSU Uncharacterized ABC transporter ATP-binding protein YwjA OS=Bacillus subtilis (strain 168) OX=224308 GN=ywjA PE=1 SV=1
	0.385447	-0.720792	sp|O34979|YVRO_BACSU	sp|O34979|YVRO_BACSU Uncharacterized ABC transporter ATP-binding protein YvrO OS=Bacillus subtilis (strain 168) OX=224308 GN=yvrO PE=3 SV=2
	0.851412	-0.722556	sp|P39821|PROA_BACSU	sp|P39821|PROA_BACSU Gamma-glutamyl phosphate reductase OS=Bacillus subtilis (strain 168) OX=224308 GN=proA PE=3 SV=3
	0.202525	-0.724132	sp|P31847|YPUA_BACSU	sp|P31847|YPUA_BACSU Uncharacterized protein YpuA OS=Bacillus subtilis (strain 168) OX=224308 GN=ypuA PE=1 SV=2
	0.478134	-0.72641	sp|C0SPB4|YHAQ_BACSU	sp|C0SPB4|YHAQ_BACSU Uncharacterized ABC transporter ATP-binding protein YhaQ OS=Bacillus subtilis (strain 168) OX=224308 GN=yhaQ PE=3 SV=1
	0.662898	-0.727019	sp|P94393|PUTR_BACSU	sp|P94393|PUTR_BACSU Proline-responsive transcriptional activator PutR OS=Bacillus subtilis (strain 168) OX=224308 GN=putR PE=1 SV=2
	0.686286	-0.732113	sp|P46344|PGPH_BACSU	sp|P46344|PGPH_BACSU Cyclic-di-AMP phosphodiesterase PgpH OS=Bacillus subtilis (strain 168) OX=224308 GN=pgpH PE=3 SV=2
	0.91735	-0.736065	sp|O34909|YERA_BACSU	sp|O34909|YERA_BACSU Putative adenine deaminase YerA OS=Bacillus subtilis (strain 168) OX=224308 GN=yerA PE=1 SV=1
	0.657154	-0.740741	sp|O06974|GNGF_BACSU	sp|O06974|GNGF_BACSU Gluconeogenesis factor OS=Bacillus subtilis (strain 168) OX=224308 GN=mgfK PE=3 SV=1
	0.610774	-0.741545	sp|Q03224|GLPX_BACSU	sp|Q03224|GLPX_BACSU Fructose-1,6-bisphosphatase class 2 OS=Bacillus subtilis (strain 168) OX=224308 GN=glpX PE=1 SV=1
	0.879186	-0.74266	sp|P50837|YPRB_BACSU	sp|P50837|YPRB_BACSU Uncharacterized protein YprB OS=Bacillus subtilis (strain 168) OX=224308 GN=yprB PE=4 SV=1
	0.251667	-0.747388	sp|P39635|ROCB_BACSU	sp|P39635|ROCB_BACSU Protein RocB OS=Bacillus subtilis (strain 168) OX=224308 GN=rocB PE=2 SV=1
	0.626773	-0.748404	sp|O31666|MTNW_BACSU	sp|O31666|MTNW_BACSU 2,3-diketo-5-methylthiopentyl-1-phosphate enolase OS=Bacillus subtilis (strain 168) OX=224308 GN=mtnW PE=1 SV=2
	0.627596	-0.749658	sp|O54408|RELA_BACSU	sp|O54408|RELA_BACSU GTP pyrophosphokinase OS=Bacillus subtilis (strain 168) OX=224308 GN=relA PE=1 SV=3
	1.30245	-0.750371	sp|P23448|FLIG_BACSU	sp|P23448|FLIG_BACSU Flagellar motor switch protein FliG OS=Bacillus subtilis (strain 168) OX=224308 GN=fliG PE=3 SV=1
	1.59145	-0.750895	sp|O34457|MOAB_BACSU	sp|O34457|MOAB_BACSU Molybdenum cofactor biosynthesis protein B OS=Bacillus subtilis (strain 168) OX=224308 GN=moaB PE=3 SV=1
	1.08115	-0.750905	sp|O07523|YHAP_BACSU	sp|O07523|YHAP_BACSU Uncharacterized protein YhaP OS=Bacillus subtilis (strain 168) OX=224308 GN=yhaP PE=1 SV=2
	0.275776	-0.766212	sp|P37537|KTHY_BACSU	sp|P37537|KTHY_BACSU Thymidylate kinase OS=Bacillus subtilis (strain 168) OX=224308 GN=tmk PE=3 SV=2
	0.638363	-0.770862	sp|O34942|RECG_BACSU	sp|O34942|RECG_BACSU ATP-dependent DNA helicase RecG OS=Bacillus subtilis (strain 168) OX=224308 GN=recG PE=3 SV=1
	0.127335	-0.773516	sp|P20668|GLTC_BACSU	sp|P20668|GLTC_BACSU Transcriptional dual regulator GltC OS=Bacillus subtilis (strain 168) OX=224308 GN=gltC PE=1 SV=3
	1.86568	-0.777023	sp|O34347|ASSY_BACSU	sp|O34347|ASSY_BACSU Argininosuccinate synthase OS=Bacillus subtilis (strain 168) OX=224308 GN=argG PE=3 SV=1
	2.14008	-0.77759	sp|O32247|YVBJ_BACSU	sp|O32247|YVBJ_BACSU Uncharacterized membrane protein YvbJ OS=Bacillus subtilis (strain 168) OX=224308 GN=yvbJ PE=4 SV=1
	0.867533	-0.779066	sp|O35007|YVRP_BACSU	sp|O35007|YVRP_BACSU Putative efflux system protein YvrP OS=Bacillus subtilis (strain 168) OX=224308 GN=yvrP PE=3 SV=1
	0.378935	-0.779086	sp|P54950|SCMK_BACSU	sp|P54950|SCMK_BACSU N-acetyl-S-(2-succino)cysteine monooxygenase OS=Bacillus subtilis (strain 168) OX=224308 GN=scmK PE=3 SV=1
	0.520831	-0.780934	sp|O34521|PTWCB_BACSU	sp|O34521|PTWCB_BACSU PTS system N-acetylglucosamine-specific EIICB component OS=Bacillus subtilis (strain 168) OX=224308 GN=nagP PE=1 SV=1
	0.939175	-0.781377	sp|O31629|YJCG_BACSU	sp|O31629|YJCG_BACSU Putative phosphoesterase YjcG OS=Bacillus subtilis (strain 168) OX=224308 GN=yjcG PE=1 SV=1
	0.624392	-0.782479	sp|P42980|MGSA_BACSU	sp|P42980|MGSA_BACSU Methylglyoxal synthase OS=Bacillus subtilis (strain 168) OX=224308 GN=mgsA PE=1 SV=1
	1.48319	-0.783249	sp|P37571|CLPC_BACSU	sp|P37571|CLPC_BACSU Negative regulator of genetic competence ClpC/MecB OS=Bacillus subtilis (strain 168) OX=224308 GN=clpC PE=1 SV=1
	0.900174	-0.783295	sp|O31751|ISPT_BACSU	sp|O31751|ISPT_BACSU Isoprenyl transferase OS=Bacillus subtilis (strain 168) OX=224308 GN=uppS PE=1 SV=1
	2.31269	-0.783842	sp|P37887|CYSK_BACSU	sp|P37887|CYSK_BACSU Cysteine synthase OS=Bacillus subtilis (strain 168) OX=224308 GN=cysK PE=1 SV=3
	0.532289	-0.784086	sp|P54394|DING_BACSU	sp|P54394|DING_BACSU 3-5 exonuclease DinG OS=Bacillus subtilis (strain 168) OX=224308 GN=dinG PE=3 SV=1
	1.96464	-0.784231	sp|P26497|SP0J_BACSU	sp|P26497|SP0J_BACSU Stage 0 sporulation protein J OS=Bacillus subtilis (strain 168) OX=224308 GN=spo0J PE=1 SV=2
	0.814775	-0.788498	sp|Q01960|FLHF_BACSU	sp|Q01960|FLHF_BACSU Flagellar biosynthesis protein FlhF OS=Bacillus subtilis (strain 168) OX=224308 GN=flhF PE=1 SV=1
	0.722201	-0.796346	sp|O06728|YISP_BACSU	sp|O06728|YISP_BACSU Farnesyl diphosphate phosphatase YisP OS=Bacillus subtilis (strain 168) OX=224308 GN=yisP PE=1 SV=2
	0.688413	-0.798927	sp|Q00828|RAPA_BACSU	sp|Q00828|RAPA_BACSU Response regulator aspartate phosphatase A OS=Bacillus subtilis (strain 168) OX=224308 GN=rapA PE=2 SV=2
	0.727405	-0.802807	sp|P39214|MCPA_BACSU	sp|P39214|MCPA_BACSU Methyl-accepting chemotaxis protein McpA OS=Bacillus subtilis (strain 168) OX=224308 GN=mcpA PE=1 SV=2
	0.695255	-0.805858	sp|P40399|RSBU_BACSU	sp|P40399|RSBU_BACSU Phosphoserine phosphatase RsbU OS=Bacillus subtilis (strain 168) OX=224308 GN=rsbU PE=1 SV=3
	0.984816	-0.807215	sp|Q796Z1|YGAC_BACSU	sp|Q796Z1|YGAC_BACSU UPF0374 protein YgaC OS=Bacillus subtilis (strain 168) OX=224308 GN=ygaC PE=3 SV=2
	0.594602	-0.807972	sp|P37491|YYBM_BACSU	sp|P37491|YYBM_BACSU Uncharacterized protein YybM OS=Bacillus subtilis (strain 168) OX=224308 GN=yybM PE=4 SV=1
+	2.96675	-0.80973	sp|P23445|FLII_BACSU	sp|P23445|FLII_BACSU Flagellum-specific ATP synthase OS=Bacillus subtilis (strain 168) OX=224308 GN=fliI PE=3 SV=2
	0.837563	-0.810523	sp|O34623|DPO3A_BACSU	sp|O34623|DPO3A_BACSU DNA polymerase III subunit alpha OS=Bacillus subtilis (strain 168) OX=224308 GN=dnaE PE=3 SV=1
	0.936724	-0.811468	sp|P39648|LIPL_BACSU	sp|P39648|LIPL_BACSU Octanoyl-[GcvH]:protein N-octanoyltransferase OS=Bacillus subtilis (strain 168) OX=224308 GN=lipL PE=1 SV=1
	0.570067	-0.811817	sp|O34483|HPRK_BACSU	sp|O34483|HPRK_BACSU HPr kinase/phosphorylase OS=Bacillus subtilis (strain 168) OX=224308 GN=hprK PE=1 SV=3
	2.3001	-0.813002	sp|O34847|ACCA_BACSU	sp|O34847|ACCA_BACSU Acetyl-coenzyme A carboxylase carboxyl transferase subunit alpha OS=Bacillus subtilis (strain 168) OX=224308 GN=accA PE=1 SV=1
+	3.99645	-0.813531	sp|P39765|PYRR_BACSU	sp|P39765|PYRR_BACSU Bifunctional protein PyrR OS=Bacillus subtilis (strain 168) OX=224308 GN=pyrR PE=1 SV=2
	0.660338	-0.815701	sp|P37954|UVRB_BACSU	sp|P37954|UVRB_BACSU UvrABC system protein B OS=Bacillus subtilis (strain 168) OX=224308 GN=uvrB PE=1 SV=2
	1.14347	-0.822474	sp|P25499|HRCA_BACSU	sp|P25499|HRCA_BACSU Heat-inducible transcription repressor HrcA OS=Bacillus subtilis (strain 168) OX=224308 GN=hrcA PE=3 SV=1
	1.07512	-0.82848	sp|P46322|PGSA_BACSU	sp|P46322|PGSA_BACSU CDP-diacylglycerol--glycerol-3-phosphate 3-phosphatidyltransferase OS=Bacillus subtilis (strain 168) OX=224308 GN=pgsA PE=3 SV=3
	0.444117	-0.829118	sp|P20692|TYRA_BACSU	sp|P20692|TYRA_BACSU Prephenate dehydrogenase OS=Bacillus subtilis (strain 168) OX=224308 GN=tyrA PE=3 SV=2
	2.16455	-0.829495	sp|P08065|SDHA_BACSU	sp|P08065|SDHA_BACSU Succinate dehydrogenase flavoprotein subunit OS=Bacillus subtilis (strain 168) OX=224308 GN=sdhA PE=1 SV=4
	1.51278	-0.830096	sp|O34894|EZRA_BACSU	sp|O34894|EZRA_BACSU Septation ring formation regulator EzrA OS=Bacillus subtilis (strain 168) OX=224308 GN=ezrA PE=1 SV=1
	0.734564	-0.830232	sp|Q45585|SIGW_BACSU	sp|Q45585|SIGW_BACSU ECF RNA polymerase sigma factor SigW OS=Bacillus subtilis (strain 168) OX=224308 GN=sigW PE=1 SV=1
+	3.4611	-0.839688	sp|P39596|EFEM_BACSU	sp|P39596|EFEM_BACSU Probable iron uptake system component EfeM OS=Bacillus subtilis (strain 168) OX=224308 GN=efeM PE=1 SV=1
	1.22019	-0.844155	sp|O34725|YJHA_BACSU	sp|O34725|YJHA_BACSU Uncharacterized lipoprotein YjhA OS=Bacillus subtilis (strain 168) OX=224308 GN=yjhA PE=1 SV=1
	0.731849	-0.845209	sp|O32023|YQZC_BACSU	sp|O32023|YQZC_BACSU Uncharacterized protein YqzC OS=Bacillus subtilis (strain 168) OX=224308 GN=yqzC PE=3 SV=2
	0.822836	-0.846867	sp|P94413|YCLJ_BACSU	sp|P94413|YCLJ_BACSU Uncharacterized transcriptional regulatory protein YclJ OS=Bacillus subtilis (strain 168) OX=224308 GN=yclJ PE=3 SV=1
	0.662344	-0.856515	sp|Q45063|YNER_BACSU	sp|Q45063|YNER_BACSU Uncharacterized protein YneR OS=Bacillus subtilis (strain 168) OX=224308 GN=yneR PE=3 SV=1
	0.522027	-0.857292	sp|C0SP86|SFTA_BACSU	sp|C0SP86|SFTA_BACSU DNA translocase SftA OS=Bacillus subtilis (strain 168) OX=224308 GN=sftA PE=1 SV=1
	0.508835	-0.859355	sp|P70995|YWHC_BACSU	sp|P70995|YWHC_BACSU Putative zinc metalloprotease YwhC OS=Bacillus subtilis (strain 168) OX=224308 GN=ywhC PE=3 SV=1
+	2.73328	-0.863506	sp|P23129|ODO1_BACSU	sp|P23129|ODO1_BACSU 2-oxoglutarate dehydrogenase E1 component OS=Bacillus subtilis (strain 168) OX=224308 GN=odhA PE=3 SV=3
	1.09385	-0.865169	sp|P39615|UNG_BACSU	sp|P39615|UNG_BACSU Uracil-DNA glycosylase OS=Bacillus subtilis (strain 168) OX=224308 GN=ung PE=1 SV=1
	0.431474	-0.868405	sp|P37528|PDXT_BACSU	sp|P37528|PDXT_BACSU Pyridoxal 5-phosphate synthase subunit PdxT OS=Bacillus subtilis (strain 168) OX=224308 GN=pdxT PE=1 SV=1
	2.20502	-0.875727	sp|P28264|FTSA_BACSU	sp|P28264|FTSA_BACSU Cell division protein FtsA OS=Bacillus subtilis (strain 168) OX=224308 GN=ftsA PE=1 SV=2
	0.606814	-0.881174	sp|O34528|YRVN_BACSU	sp|O34528|YRVN_BACSU Uncharacterized AAA domain-containing protein YrvN OS=Bacillus subtilis (strain 168) OX=224308 GN=yrvN PE=3 SV=1
	0.438985	-0.882518	sp|P80871|GS14_BACSU;sp|P96674|YDEQ_BACSU	sp|P80871|GS14_BACSU General stress protein 14 OS=Bacillus subtilis (strain 168) OX=224308 GN=ywrO PE=1 SV=2
	2.04289	-0.882651	sp|P37580|FHUD_BACSU	sp|P37580|FHUD_BACSU Iron(3+)-hydroxamate-binding protein FhuD OS=Bacillus subtilis (strain 168) OX=224308 GN=fhuD PE=1 SV=1
	0.693429	-0.889681	sp|O34885|YDIS_BACSU	sp|O34885|YDIS_BACSU Type II restriction enzyme BsuMI component YdiS OS=Bacillus subtilis (strain 168) OX=224308 GN=ydiS PE=1 SV=1
	0.460586	-0.890788	sp|P45914|YQAR_BACSU	sp|P45914|YQAR_BACSU Uncharacterized protein YqaR OS=Bacillus subtilis (strain 168) OX=224308 GN=yqaR PE=4 SV=2
	0.383771	-0.890915	sp|O34860|RSBRB_BACSU	sp|O34860|RSBRB_BACSU RsbT co-antagonist protein RsbRB OS=Bacillus subtilis (strain 168) OX=224308 GN=rsbRB PE=1 SV=1
	1.34198	-0.895647	sp|O08336|CYPB_BACSU	sp|O08336|CYPB_BACSU Bifunctional cytochrome P450/NADPH--P450 reductase 2 OS=Bacillus subtilis (strain 168) OX=224308 GN=cypB PE=1 SV=1
	0.493489	-0.896709	sp|P46324|YVRN_BACSU	sp|P46324|YVRN_BACSU Uncharacterized ABC transporter permease YvrN OS=Bacillus subtilis (strain 168) OX=224308 GN=yvrN PE=3 SV=3
	1.81774	-0.900459	sp|P29072|CHEA_BACSU	sp|P29072|CHEA_BACSU Chemotaxis protein CheA OS=Bacillus subtilis (strain 168) OX=224308 GN=cheA PE=1 SV=2
	1.00613	-0.902468	sp|O32002|YOKE_BACSU	sp|O32002|YOKE_BACSU SPbeta prophage-derived uncharacterized protein YokE OS=Bacillus subtilis (strain 168) OX=224308 GN=yokE PE=4 SV=1
+	3.07013	-0.90697	sp|P38494|RS1H_BACSU	sp|P38494|RS1H_BACSU 30S ribosomal protein S1 homolog OS=Bacillus subtilis (strain 168) OX=224308 GN=ypfD PE=1 SV=1
	0.92643	-0.908611	sp|P42405|HPS_BACSU	sp|P42405|HPS_BACSU 3-hexulose-6-phosphate synthase OS=Bacillus subtilis (strain 168) OX=224308 GN=hxlA PE=1 SV=2
	1.08145	-0.920909	sp|P39597|EFEN_BACSU	sp|P39597|EFEN_BACSU Deferrochelatase OS=Bacillus subtilis (strain 168) OX=224308 GN=efeN PE=1 SV=1
	1.07589	-0.927428	sp|P39119|CISY_BACSU	sp|P39119|CISY_BACSU Citrate synthase 1 OS=Bacillus subtilis (strain 168) OX=224308 GN=citA PE=1 SV=2
	0.698552	-0.927733	sp|P06567|DNAI_BACSU	sp|P06567|DNAI_BACSU Primosomal protein DnaI OS=Bacillus subtilis (strain 168) OX=224308 GN=dnaI PE=1 SV=1
	0.830474	-0.934704	sp|P54955|SCMP_BACSU	sp|P54955|SCMP_BACSU N-acetylcysteine deacetylase OS=Bacillus subtilis (strain 168) OX=224308 GN=scmP PE=1 SV=2
	0.66805	-0.934819	sp|P39216|TLPA_BACSU	sp|P39216|TLPA_BACSU Methyl-accepting chemotaxis protein TlpA OS=Bacillus subtilis (strain 168) OX=224308 GN=tlpA PE=3 SV=1
	0.538109	-0.943407	sp|P94507|UPPP_BACSU	sp|P94507|UPPP_BACSU Undecaprenyl-diphosphatase OS=Bacillus subtilis (strain 168) OX=224308 GN=uppP PE=3 SV=2
	0.606847	-0.95126	sp|P54173|YPJQ_BACSU	sp|P54173|YPJQ_BACSU Uncharacterized protein YpjQ OS=Bacillus subtilis (strain 168) OX=224308 GN=ypjQ PE=1 SV=1
	2.23162	-0.960585	sp|P37469|DNAC_BACSU	sp|P37469|DNAC_BACSU Replicative DNA helicase OS=Bacillus subtilis (strain 168) OX=224308 GN=dnaC PE=1 SV=2
	0.606044	-0.964892	sp|O32076|FLOT_BACSU	sp|O32076|FLOT_BACSU Flotillin-like protein FloT OS=Bacillus subtilis (strain 168) OX=224308 GN=floT PE=1 SV=1
	2.09888	-0.966308	sp|O06973|YVCJ_BACSU	sp|O06973|YVCJ_BACSU Nucleotide-binding protein YvcJ OS=Bacillus subtilis (strain 168) OX=224308 GN=yvcJ PE=1 SV=1
	1.8554	-0.970252	sp|P70976|YBAJ_BACSU	sp|P70976|YBAJ_BACSU Uncharacterized methyltransferase YbaJ OS=Bacillus subtilis (strain 168) OX=224308 GN=ybaJ PE=3 SV=2
	1.28846	-0.970853	sp|P12039|PUR2_BACSU	sp|P12039|PUR2_BACSU Phosphoribosylamine--glycine ligase OS=Bacillus subtilis (strain 168) OX=224308 GN=purD PE=1 SV=1
	1.33816	-0.972411	sp|P39120|CISY2_BACSU	sp|P39120|CISY2_BACSU Citrate synthase 2 OS=Bacillus subtilis (strain 168) OX=224308 GN=citZ PE=1 SV=2
	0.737924	-0.975387	sp|O31723|YLMA_BACSU	sp|O31723|YLMA_BACSU Uncharacterized ABC transporter ATP-binding protein YlmA OS=Bacillus subtilis (strain 168) OX=224308 GN=ylmA PE=2 SV=2
	1.35975	-0.978576	sp|C0SPC1|YTMP_BACSU	sp|C0SPC1|YTMP_BACSU Putative phosphotransferase YtmP OS=Bacillus subtilis (strain 168) OX=224308 GN=ytmP PE=3 SV=1
	0.817858	-0.981769	sp|P12048|PUR9_BACSU	sp|P12048|PUR9_BACSU Bifunctional purine biosynthesis protein PurH OS=Bacillus subtilis (strain 168) OX=224308 GN=purH PE=3 SV=2
	0.674686	-0.992238	sp|P08066|SDHB_BACSU	sp|P08066|SDHB_BACSU Succinate dehydrogenase iron-sulfur subunit OS=Bacillus subtilis (strain 168) OX=224308 GN=sdhB PE=3 SV=3
	1.54394	-0.992925	sp|Q795U4|YTKL_BACSU	sp|Q795U4|YTKL_BACSU UPF0173 metal-dependent hydrolase YtkL OS=Bacillus subtilis (strain 168) OX=224308 GN=ytkL PE=3 SV=1
	0.310063	-0.993054	sp|O34553|YTSP_BACSU	sp|O34553|YTSP_BACSU Protein YtsP OS=Bacillus subtilis (strain 168) OX=224308 GN=ytsP PE=3 SV=2
	1.54159	-0.993738	sp|O34930|RAPK_BACSU	sp|O34930|RAPK_BACSU Response regulator aspartate phosphatase K OS=Bacillus subtilis (strain 168) OX=224308 GN=rapK PE=3 SV=1
	1.44119	-0.995601	sp|P12049|PURS_BACSU	sp|P12049|PURS_BACSU Phosphoribosylformylglycinamidine synthase subunit PurS OS=Bacillus subtilis (strain 168) OX=224308 GN=purS PE=1 SV=1
	0.847053	-0.995849	sp|P96596|YDBA_BACSU	sp|P96596|YDBA_BACSU Uncharacterized protein YdbA OS=Bacillus subtilis (strain 168) OX=224308 GN=ydbA PE=4 SV=1
	0.678639	-0.998676	sp|O32082|YUBF_BACSU	sp|O32082|YUBF_BACSU Uncharacterized membrane protein YubF OS=Bacillus subtilis (strain 168) OX=224308 GN=yubF PE=4 SV=1
	0.664851	-1.00017	sp|O34969|YFJR_BACSU	sp|O34969|YFJR_BACSU Uncharacterized oxidoreductase YfjR OS=Bacillus subtilis (strain 168) OX=224308 GN=yfjR PE=3 SV=2
	0.86005	-1.00331	sp|P54530|PTB_BACSU	sp|P54530|PTB_BACSU Probable phosphate butyryltransferase OS=Bacillus subtilis (strain 168) OX=224308 GN=yqiS PE=3 SV=2
	1.22661	-1.00439	sp|P54941|YXEB_BACSU	sp|P54941|YXEB_BACSU Iron(3+)-hydroxamate-binding protein YxeB OS=Bacillus subtilis (strain 168) OX=224308 GN=yxeB PE=1 SV=2
	0.913464	-1.01146	sp|P42958|TTUC_BACSU	sp|P42958|TTUC_BACSU Probable tartrate dehydrogenase/decarboxylase OS=Bacillus subtilis (strain 168) OX=224308 GN=ycsA PE=3 SV=4
	0.839616	-1.01694	sp|O34664|THIN_BACSU	sp|O34664|THIN_BACSU Thiamine pyrophosphokinase OS=Bacillus subtilis (strain 168) OX=224308 GN=thiN PE=1 SV=1
	0.881502	-1.01951	sp|O31632|METC_BACSU	sp|O31632|METC_BACSU Cystathionine beta-lyase MetC OS=Bacillus subtilis (strain 168) OX=224308 GN=metC PE=1 SV=1
	0.661246	-1.02159	sp|P31080|LEXA_BACSU	sp|P31080|LEXA_BACSU LexA repressor OS=Bacillus subtilis (strain 168) OX=224308 GN=lexA PE=1 SV=1
+	2.34158	-1.02469	sp|P23447|FLIF_BACSU	sp|P23447|FLIF_BACSU Flagellar M-ring protein OS=Bacillus subtilis (strain 168) OX=224308 GN=fliF PE=3 SV=2
	1.11406	-1.03081	sp|P39820|PROB_BACSU	sp|P39820|PROB_BACSU Glutamate 5-kinase 1 OS=Bacillus subtilis (strain 168) OX=224308 GN=proB PE=1 SV=3
	1.24975	-1.03259	sp|O06724|YISK_BACSU	sp|O06724|YISK_BACSU Uncharacterized protein YisK OS=Bacillus subtilis (strain 168) OX=224308 GN=yisK PE=2 SV=1
+	3.15739	-1.03903	sp|P49814|MDH_BACSU	sp|P49814|MDH_BACSU Malate dehydrogenase OS=Bacillus subtilis (strain 168) OX=224308 GN=mdh PE=1 SV=3
	1.01	-1.04482	sp|P42085|XPT_BACSU	sp|P42085|XPT_BACSU Xanthine phosphoribosyltransferase OS=Bacillus subtilis (strain 168) OX=224308 GN=xpt PE=1 SV=1
	1.19593	-1.05108	sp|O34471|YTLQ_BACSU	sp|O34471|YTLQ_BACSU Uncharacterized protein YtlQ OS=Bacillus subtilis (strain 168) OX=224308 GN=ytlQ PE=4 SV=1
	1.00446	-1.05917	sp|P54716|GLVA_BACSU	sp|P54716|GLVA_BACSU Maltose-6-phosphate glucosidase OS=Bacillus subtilis (strain 168) OX=224308 GN=glvA PE=1 SV=1
	0.826546	-1.06377	sp|P68569|BDBA_BACSU	sp|P68569|BDBA_BACSU SPbeta prophage-derived disulfide bond formation protein A OS=Bacillus subtilis (strain 168) OX=224308 GN=bdbA PE=3 SV=1
	1.07875	-1.06445	sp|O07573|NSRR_BACSU	sp|O07573|NSRR_BACSU HTH-type transcriptional regulator NsrR OS=Bacillus subtilis (strain 168) OX=224308 GN=nsrR PE=4 SV=1
+	2.52781	-1.06871	sp|P39126|IDH_BACSU	sp|P39126|IDH_BACSU Isocitrate dehydrogenase [NADP] OS=Bacillus subtilis (strain 168) OX=224308 GN=icd PE=1 SV=1
	1.19352	-1.07186	sp|O34809|YCEG_BACSU	sp|O34809|YCEG_BACSU Uncharacterized protein YceG OS=Bacillus subtilis (strain 168) OX=224308 GN=yceG PE=4 SV=1
+	3.40414	-1.07376	sp|O35025|YDIR_BACSU	sp|O35025|YDIR_BACSU Type II restriction enzyme BsuMI component YdiR OS=Bacillus subtilis (strain 168) OX=224308 GN=ydiR PE=1 SV=1
	1.63631	-1.07432	sp|P42412|IOLA_BACSU	sp|P42412|IOLA_BACSU Malonate-semialdehyde dehydrogenase OS=Bacillus subtilis (strain 168) OX=224308 GN=iolA PE=1 SV=1
	0.700552	-1.07472	sp|O32022|YQZD_BACSU	sp|O32022|YQZD_BACSU Uncharacterized protein YqzD OS=Bacillus subtilis (strain 168) OX=224308 GN=yqzD PE=4 SV=1
	0.499827	-1.0807	sp|O32176|FADE_BACSU	sp|O32176|FADE_BACSU Probable acyl-CoA dehydrogenase OS=Bacillus subtilis (strain 168) OX=224308 GN=fadE PE=2 SV=1
	0.857505	-1.08185	sp|P12044|PURE_BACSU	sp|P12044|PURE_BACSU N5-carboxyaminoimidazole ribonucleotide mutase OS=Bacillus subtilis (strain 168) OX=224308 GN=purE PE=3 SV=1
	0.56343	-1.08321	sp|P71067|LUTP_BACSU	sp|P71067|LUTP_BACSU L-lactate permease OS=Bacillus subtilis (strain 168) OX=224308 GN=lutP PE=1 SV=2
	1.11519	-1.08977	sp|O06744|YITI_BACSU	sp|O06744|YITI_BACSU Uncharacterized N-acetyltransferase YitI OS=Bacillus subtilis (strain 168) OX=224308 GN=yitI PE=3 SV=3
	1.02111	-1.09513	sp|P54511|LIPM_BACSU	sp|P54511|LIPM_BACSU Octanoyltransferase LipM OS=Bacillus subtilis (strain 168) OX=224308 GN=lipM PE=1 SV=2
	1.6993	-1.0968	sp|O06968|YVCD_BACSU	sp|O06968|YVCD_BACSU TPR repeat-containing protein YvcD OS=Bacillus subtilis (strain 168) OX=224308 GN=yvcD PE=4 SV=1
	1.3189	-1.09728	sp|P37572|RADA_BACSU	sp|P37572|RADA_BACSU DNA repair protein RadA OS=Bacillus subtilis (strain 168) OX=224308 GN=radA PE=1 SV=1
	1.23916	-1.09738	sp|O31691|GLCT_BACSU	sp|O31691|GLCT_BACSU PtsGHI operon antiterminator OS=Bacillus subtilis (strain 168) OX=224308 GN=glcT PE=1 SV=3
	0.58465	-1.09854	sp|P71086|PERR_BACSU	sp|P71086|PERR_BACSU Peroxide operon regulator OS=Bacillus subtilis (strain 168) OX=224308 GN=perR PE=1 SV=1
	1.06316	-1.12682	sp|O32208|YVGL_BACSU	sp|O32208|YVGL_BACSU Putative ABC transporter substrate-binding lipoprotein YvgL OS=Bacillus subtilis (strain 168) OX=224308 GN=yvgL PE=3 SV=1
	1.89318	-1.14079	sp|O32259|LUTC_BACSU	sp|O32259|LUTC_BACSU Lactate utilization protein C OS=Bacillus subtilis (strain 168) OX=224308 GN=lutC PE=1 SV=1
	0.594068	-1.14181	sp|Q45600|YYDB_BACSU	sp|Q45600|YYDB_BACSU Uncharacterized metallophosphoesterase-like protein YydB OS=Bacillus subtilis (strain 168) OX=224308 GN=yydB PE=3 SV=1
	0.596292	-1.14525	sp|O31776|TDH_BACSU	sp|O31776|TDH_BACSU L-threonine 3-dehydrogenase OS=Bacillus subtilis (strain 168) OX=224308 GN=tdh PE=3 SV=1
	1.1729	-1.14567	sp|O35014|YKUI_BACSU	sp|O35014|YKUI_BACSU Uncharacterized EAL-domain containing protein YkuI OS=Bacillus subtilis (strain 168) OX=224308 GN=ykuI PE=1 SV=1
+	4.95441	-1.15772	sp|P70962|RAPB_BACSU	sp|P70962|RAPB_BACSU Response regulator aspartate phosphatase B OS=Bacillus subtilis (strain 168) OX=224308 GN=rapB PE=3 SV=1
	0.507999	-1.15878	sp|P46318|PTJB_BACSU	sp|P46318|PTJB_BACSU Lichenan-specific phosphotransferase enzyme IIB component OS=Bacillus subtilis (strain 168) OX=224308 GN=licB PE=1 SV=1
	0.916953	-1.16318	sp|P40767|CWLO_BACSU	sp|P40767|CWLO_BACSU Peptidoglycan DL-endopeptidase CwlO OS=Bacillus subtilis (strain 168) OX=224308 GN=cwlO PE=1 SV=2
	1.00785	-1.16893	sp|P52035|BSAA_BACSU	sp|P52035|BSAA_BACSU Glutathione peroxidase homolog BsaA OS=Bacillus subtilis (strain 168) OX=224308 GN=bsaA PE=3 SV=1
+	2.72605	-1.17996	sp|Q08352|DHA_BACSU	sp|Q08352|DHA_BACSU Alanine dehydrogenase OS=Bacillus subtilis (strain 168) OX=224308 GN=ald PE=1 SV=1
	1.1609	-1.18248	sp|P54571|MLEN_BACSU	sp|P54571|MLEN_BACSU Malate-2H(+)/Na(+)-lactate antiporter OS=Bacillus subtilis (strain 168) OX=224308 GN=mleN PE=1 SV=1
	0.934021	-1.20214	sp|O07532|LYTF_BACSU	sp|O07532|LYTF_BACSU Peptidoglycan endopeptidase LytF OS=Bacillus subtilis (strain 168) OX=224308 GN=lytF PE=1 SV=2
	1.39937	-1.20427	sp|O07587|AAT3_BACSU	sp|O07587|AAT3_BACSU Putative aspartate aminotransferase YhdR OS=Bacillus subtilis (strain 168) OX=224308 GN=yhdR PE=3 SV=1
	1.11306	-1.20535	sp|O31475|FENR1_BACSU	sp|O31475|FENR1_BACSU Ferredoxin--NADP reductase 1 OS=Bacillus subtilis (strain 168) OX=224308 GN=ycgT PE=1 SV=1
	0.361198	-1.20612	sp|P46320|LICH_BACSU	sp|P46320|LICH_BACSU Probable 6-phospho-beta-glucosidase OS=Bacillus subtilis (strain 168) OX=224308 GN=licH PE=2 SV=1
+	2.67991	-1.21724	sp|P39574|GAL1_BACSU	sp|P39574|GAL1_BACSU Galactokinase OS=Bacillus subtilis (strain 168) OX=224308 GN=galK PE=3 SV=1
+	2.67118	-1.2182	sp|P09339|ACNA_BACSU	sp|P09339|ACNA_BACSU Aconitate hydratase A OS=Bacillus subtilis (strain 168) OX=224308 GN=citB PE=1 SV=4
+	2.88903	-1.22007	sp|P80865|SUCD_BACSU	sp|P80865|SUCD_BACSU Succinate--CoA ligase [ADP-forming] subunit alpha OS=Bacillus subtilis (strain 168) OX=224308 GN=sucD PE=1 SV=3
	0.663778	-1.2221	sp|O31777|BIOF1_BACSU	sp|O31777|BIOF1_BACSU 8-amino-7-oxononanoate synthase 1 OS=Bacillus subtilis (strain 168) OX=224308 GN=kbl PE=3 SV=1
	1.29749	-1.22998	sp|O34722|YFMG_BACSU	sp|O34722|YFMG_BACSU Uncharacterized protein YfmG OS=Bacillus subtilis (strain 168) OX=224308 GN=yfmG PE=4 SV=1
	1.10249	-1.23426	sp|P94417|AK3_BACSU	sp|P94417|AK3_BACSU Aspartokinase 3 OS=Bacillus subtilis (strain 168) OX=224308 GN=yclM PE=1 SV=1
	1.35299	-1.24183	sp|O34784|YOBI_BACSU	sp|O34784|YOBI_BACSU Uncharacterized membrane protein YobI OS=Bacillus subtilis (strain 168) OX=224308 GN=yobI PE=4 SV=1
	1.35345	-1.2432	sp|O34949|YKOM_BACSU	sp|O34949|YKOM_BACSU Uncharacterized HTH-type transcriptional regulator YkoM OS=Bacillus subtilis (strain 168) OX=224308 GN=ykoM PE=4 SV=1
	1.29924	-1.24782	sp|P54596|TCYP_BACSU	sp|P54596|TCYP_BACSU L-cystine uptake protein TcyP OS=Bacillus subtilis (strain 168) OX=224308 GN=tcyP PE=1 SV=1
	0.892597	-1.24831	sp|P42413|IOLB_BACSU	sp|P42413|IOLB_BACSU 5-deoxy-glucuronate isomerase OS=Bacillus subtilis (strain 168) OX=224308 GN=iolB PE=1 SV=2
+	3.66192	-1.25479	sp|P39760|KTRC_BACSU	sp|P39760|KTRC_BACSU Ktr system potassium uptake protein C OS=Bacillus subtilis (strain 168) OX=224308 GN=ktrC PE=1 SV=1
	0.946103	-1.25735	sp|P54378|GCST_BACSU	sp|P54378|GCST_BACSU Aminomethyltransferase OS=Bacillus subtilis (strain 168) OX=224308 GN=gcvT PE=1 SV=2
+	3.18586	-1.25815	sp|P17869|RPSH_BACSU	sp|P17869|RPSH_BACSU RNA polymerase sigma-H factor OS=Bacillus subtilis (strain 168) OX=224308 GN=sigH PE=1 SV=1
	1.07539	-1.25883	sp|P37958|MECA1_BACSU	sp|P37958|MECA1_BACSU Adapter protein MecA 1 OS=Bacillus subtilis (strain 168) OX=224308 GN=mecA PE=1 SV=1
	0.831807	-1.27197	sp|P54154|MSRA_BACSU	sp|P54154|MSRA_BACSU Peptide methionine sulfoxide reductase MsrA OS=Bacillus subtilis (strain 168) OX=224308 GN=msrA PE=1 SV=1
	1.86843	-1.27504	sp|O32294|RAPG_BACSU	sp|O32294|RAPG_BACSU Response regulator aspartate phosphatase G OS=Bacillus subtilis (strain 168) OX=224308 GN=rapG PE=2 SV=1
	1.42379	-1.27553	sp|P54952|YXEM_BACSU	sp|P54952|YXEM_BACSU Probable amino-acid-binding protein YxeM OS=Bacillus subtilis (strain 168) OX=224308 GN=yxeM PE=1 SV=1
	0.897396	-1.27786	sp|Q796K8|PBPH_BACSU	sp|Q796K8|PBPH_BACSU Penicillin-binding protein H OS=Bacillus subtilis (strain 168) OX=224308 GN=pbpH PE=1 SV=3
	0.350496	-1.27964	sp|P80870|GS13_BACSU	sp|P80870|GS13_BACSU General stress protein 13 OS=Bacillus subtilis (strain 168) OX=224308 GN=yugI PE=1 SV=3
	1.8251	-1.28439	sp|P09122|DPO3X_BACSU	sp|P09122|DPO3X_BACSU DNA polymerase III subunit gamma/tau OS=Bacillus subtilis (strain 168) OX=224308 GN=dnaX PE=3 SV=3
+	3.2113	-1.2857	sp|O34510|YFMF_BACSU	sp|O34510|YFMF_BACSU Fe(3+)-citrate import ATP-binding protein YfmF OS=Bacillus subtilis (strain 168) OX=224308 GN=yfmF PE=3 SV=1
+	4.90965	-1.29054	sp|Q9KWU4|PYC_BACSU	sp|Q9KWU4|PYC_BACSU Pyruvate carboxylase OS=Bacillus subtilis (strain 168) OX=224308 GN=pyc PE=3 SV=1
	1.18324	-1.29553	sp|P39215|MCPB_BACSU	sp|P39215|MCPB_BACSU Methyl-accepting chemotaxis protein McpB OS=Bacillus subtilis (strain 168) OX=224308 GN=mcpB PE=1 SV=2
	0.470002	-1.29943	sp|P38021|OAT_BACSU	sp|P38021|OAT_BACSU Ornithine aminotransferase OS=Bacillus subtilis (strain 168) OX=224308 GN=rocD PE=1 SV=2
+	2.33976	-1.30052	sp|P14203|YUXH_BACSU	sp|P14203|YUXH_BACSU Uncharacterized protein YuxH OS=Bacillus subtilis (strain 168) OX=224308 GN=yuxH PE=4 SV=1
+	2.26458	-1.30993	sp|O31785|PKSS_BACSU	sp|O31785|PKSS_BACSU Polyketide biosynthesis cytochrome P450 PksS OS=Bacillus subtilis (strain 168) OX=224308 GN=pksS PE=1 SV=2
	0.641217	-1.31481	sp|P45693|SP5S_BACSU	sp|P45693|SP5S_BACSU Stage V sporulation protein S OS=Bacillus subtilis (strain 168) OX=224308 GN=spoVS PE=1 SV=1
	1.09909	-1.31533	sp|Q795M6|YUGH_BACSU	sp|Q795M6|YUGH_BACSU Putative aminotransferase YugH OS=Bacillus subtilis (strain 168) OX=224308 GN=yugH PE=3 SV=1
	1.63883	-1.31872	sp|O35024|MNTC_BACSU	sp|O35024|MNTC_BACSU Manganese transport system membrane protein MntC OS=Bacillus subtilis (strain 168) OX=224308 GN=mntC PE=2 SV=1
	1.76086	-1.32779	sp|P39816|PTW3C_BACSU	sp|P39816|PTW3C_BACSU Putative PTS system glucosamine-specific EIICBA component OS=Bacillus subtilis (strain 168) OX=224308 GN=gamP PE=2 SV=2
	1.74382	-1.33089	sp|O32006|YOKA_BACSU	sp|O32006|YOKA_BACSU Resolvase homolog YokA OS=Bacillus subtilis (strain 168) OX=224308 GN=yokA PE=3 SV=1
	0.542715	-1.33837	sp|O34425|G3P2_BACSU	sp|O34425|G3P2_BACSU Glyceraldehyde-3-phosphate dehydrogenase 2 OS=Bacillus subtilis (strain 168) OX=224308 GN=gapB PE=1 SV=1
	0.839153	-1.33856	sp|P96716|YWQD_BACSU	sp|P96716|YWQD_BACSU Tyrosine-protein kinase YwqD OS=Bacillus subtilis (strain 168) OX=224308 GN=ywqD PE=1 SV=1
+	3.0534	-1.34437	sp|P35136|SERA_BACSU	sp|P35136|SERA_BACSU D-3-phosphoglycerate dehydrogenase OS=Bacillus subtilis (strain 168) OX=224308 GN=serA PE=3 SV=3
	1.01367	-1.34818	sp|O31754|RASP_BACSU	sp|O31754|RASP_BACSU Regulator of sigma-W protease RasP OS=Bacillus subtilis (strain 168) OX=224308 GN=rasP PE=1 SV=1
	1.01918	-1.35119	sp|P42414|IOLC_BACSU	sp|P42414|IOLC_BACSU 5-dehydro-2-deoxygluconokinase OS=Bacillus subtilis (strain 168) OX=224308 GN=iolC PE=1 SV=1
+	3.68296	-1.36599	sp|O32117|YUTJ_BACSU	sp|O32117|YUTJ_BACSU NADH dehydrogenase-like protein YutJ OS=Bacillus subtilis (strain 168) OX=224308 GN=yutJ PE=3 SV=2
	1.75436	-1.37838	sp|O31500|YERO_BACSU	sp|O31500|YERO_BACSU Uncharacterized HTH-type transcriptional regulator YerO OS=Bacillus subtilis (strain 168) OX=224308 GN=yerO PE=4 SV=1
	0.930534	-1.38144	sp|P52999|PAND_BACSU	sp|P52999|PAND_BACSU Aspartate 1-decarboxylase OS=Bacillus subtilis (strain 168) OX=224308 GN=panD PE=3 SV=1
+	4.58864	-1.41108	sp|P16263|ODO2_BACSU	sp|P16263|ODO2_BACSU Dihydrolipoyllysine-residue succinyltransferase component of 2-oxoglutarate dehydrogenase complex OS=Bacillus subtilis (strain 168) OX=224308 GN=odhB PE=3 SV=2
+	3.33304	-1.41419	sp|P80886|SUCC_BACSU	sp|P80886|SUCC_BACSU Succinate--CoA ligase [ADP-forming] subunit beta OS=Bacillus subtilis (strain 168) OX=224308 GN=sucC PE=1 SV=2
+	3.98578	-1.42054	sp|O34768|YDJE_BACSU	sp|O34768|YDJE_BACSU Uncharacterized sugar kinase YdjE OS=Bacillus subtilis (strain 168) OX=224308 GN=ydjE PE=3 SV=1
	1.8045	-1.43398	sp|P54608|YHCX_BACSU	sp|P54608|YHCX_BACSU Hydrolase YhcX OS=Bacillus subtilis (strain 168) OX=224308 GN=yhcX PE=3 SV=2
	1.32361	-1.45391	sp|Q45582|MURQ_BACSU	sp|Q45582|MURQ_BACSU N-acetylmuramic acid 6-phosphate etherase OS=Bacillus subtilis (strain 168) OX=224308 GN=murQ PE=1 SV=2
	1.31348	-1.45448	sp|P06534|SP0A_BACSU	sp|P06534|SP0A_BACSU Stage 0 sporulation protein A OS=Bacillus subtilis (strain 168) OX=224308 GN=spo0A PE=1 SV=1
	0.560377	-1.46037	sp|C0SPB1|YUKJ_BACSU	sp|C0SPB1|YUKJ_BACSU Uncharacterized protein YukJ OS=Bacillus subtilis (strain 168) OX=224308 GN=yukJ PE=4 SV=1
	1.40438	-1.46364	sp|O32065|YTZB_BACSU	sp|O32065|YTZB_BACSU Uncharacterized protein YtzB OS=Bacillus subtilis (strain 168) OX=224308 GN=ytzB PE=4 SV=1
	0.407376	-1.46946	sp|O34324|DLDH3_BACSU	sp|O34324|DLDH3_BACSU Dihydrolipoyl dehydrogenase OS=Bacillus subtilis (strain 168) OX=224308 GN=acoL PE=3 SV=1
	1.10265	-1.4732	sp|O06986|YVDD_BACSU	sp|O06986|YVDD_BACSU LOG family protein YvdD OS=Bacillus subtilis (strain 168) OX=224308 GN=yvdD PE=1 SV=1
+	3.08796	-1.47869	sp|P13799|DEGS_BACSU	sp|P13799|DEGS_BACSU Signal transduction histidine-protein kinase/phosphatase DegS OS=Bacillus subtilis (strain 168) OX=224308 GN=degS PE=1 SV=2
	0.977749	-1.49816	sp|O34994|CCPN_BACSU	sp|O34994|CCPN_BACSU Transcriptional repressor CcpN OS=Bacillus subtilis (strain 168) OX=224308 GN=ccpN PE=1 SV=1
	0.420762	-1.50308	sp|O34660|ALDH4_BACSU	sp|O34660|ALDH4_BACSU Putative aldehyde dehydrogenase DhaS OS=Bacillus subtilis (strain 168) OX=224308 GN=dhaS PE=3 SV=1
	1.25073	-1.50796	sp|O31849|YOJO_BACSU	sp|O31849|YOJO_BACSU Uncharacterized protein YojO OS=Bacillus subtilis (strain 168) OX=224308 GN=yojO PE=3 SV=2
+	2.57278	-1.51087	sp|Q08787|SRFAC_BACSU	sp|Q08787|SRFAC_BACSU Surfactin synthase subunit 3 OS=Bacillus subtilis (strain 168) OX=224308 GN=srfAC PE=1 SV=2
	0.796987	-1.51427	sp|P45708|YNEF_BACSU	sp|P45708|YNEF_BACSU UPF0154 protein YneF OS=Bacillus subtilis (strain 168) OX=224308 GN=yneF PE=3 SV=1
	1.55031	-1.51849	sp|P37252|ILVH_BACSU	sp|P37252|ILVH_BACSU Acetolactate synthase small subunit OS=Bacillus subtilis (strain 168) OX=224308 GN=ilvH PE=3 SV=3
+	2.48763	-1.51988	sp|O31570|YFHB_BACSU	sp|O31570|YFHB_BACSU Uncharacterized isomerase YfhB OS=Bacillus subtilis (strain 168) OX=224308 GN=yfhB PE=3 SV=1
	1.51945	-1.52323	sp|P94534|GLCF_BACSU	sp|P94534|GLCF_BACSU Probable glycolate oxidase iron-sulfur subunit OS=Bacillus subtilis (strain 168) OX=224308 GN=glcF PE=3 SV=1
+	2.12732	-1.525	sp|O31631|METI_BACSU	sp|O31631|METI_BACSU Cystathionine gamma-synthase/O-acetylhomoserine (thiol)-lyase OS=Bacillus subtilis (strain 168) OX=224308 GN=metI PE=1 SV=1
+	2.36095	-1.52662	sp|Q45598|YYDD_BACSU	sp|Q45598|YYDD_BACSU Uncharacterized protein YydD OS=Bacillus subtilis (strain 168) OX=224308 GN=yydD PE=4 SV=1
	1.07672	-1.52895	sp|Q45064|PLSY_BACSU	sp|Q45064|PLSY_BACSU Glycerol-3-phosphate acyltransferase OS=Bacillus subtilis (strain 168) OX=224308 GN=plsY PE=1 SV=1
+	2.30998	-1.55991	sp|O34577|CYSC1_BACSU	sp|O34577|CYSC1_BACSU Probable adenylyl-sulfate kinase OS=Bacillus subtilis (strain 168) OX=224308 GN=cysC PE=2 SV=1
	1.07491	-1.56253	sp|O07597|DAAA_BACSU	sp|O07597|DAAA_BACSU D-alanine aminotransferase OS=Bacillus subtilis (strain 168) OX=224308 GN=dat PE=3 SV=1
	1.27852	-1.56444	sp|C0SP82|YOAE_BACSU	sp|C0SP82|YOAE_BACSU Probable oxidoreductase YoaE OS=Bacillus subtilis (strain 168) OX=224308 GN=yoaE PE=3 SV=1
+	2.28694	-1.57987	sp|O07020|LUTA_BACSU	sp|O07020|LUTA_BACSU Lactate utilization protein A OS=Bacillus subtilis (strain 168) OX=224308 GN=lutA PE=1 SV=1
+	2.45441	-1.59441	sp|P28015|SP5G_BACSU	sp|P28015|SP5G_BACSU Putative septation protein SpoVG OS=Bacillus subtilis (strain 168) OX=224308 GN=spoVG PE=1 SV=1
+	2.16491	-1.60203	sp|O31702|MOEB_BACSU	sp|O31702|MOEB_BACSU Molybdopterin-synthase adenylyltransferase OS=Bacillus subtilis (strain 168) OX=224308 GN=moeB PE=3 SV=1
	1.08908	-1.60922	sp|O07605|GLTT_BACSU	sp|O07605|GLTT_BACSU Proton/sodium-glutamate symport protein OS=Bacillus subtilis (strain 168) OX=224308 GN=gltT PE=1 SV=1
+	3.98507	-1.61026	sp|P46208|HTPG_BACSU	sp|P46208|HTPG_BACSU Chaperone protein HtpG OS=Bacillus subtilis (strain 168) OX=224308 GN=htpG PE=3 SV=1
	1.14267	-1.62489	sp|O34737|FLAV_BACSU	sp|O34737|FLAV_BACSU Probable flavodoxin 1 OS=Bacillus subtilis (strain 168) OX=224308 GN=ykuN PE=3 SV=1
	1.59903	-1.62829	sp|P70945|YITS_BACSU	sp|P70945|YITS_BACSU DegV domain-containing protein YitS OS=Bacillus subtilis (strain 168) OX=224308 GN=yitS PE=3 SV=1
	1.19569	-1.63155	sp|P42100|GLXK_BACSU	sp|P42100|GLXK_BACSU Glycerate kinase OS=Bacillus subtilis (strain 168) OX=224308 GN=glxK PE=3 SV=2
	1.35841	-1.63679	sp|P94388|CAH_BACSU	sp|P94388|CAH_BACSU Cephalosporin-C deacetylase OS=Bacillus subtilis (strain 168) OX=224308 GN=cah PE=1 SV=1
+	2.92717	-1.63924	sp|P39641|BACD_BACSU	sp|P39641|BACD_BACSU Alanine--anticapsin ligase OS=Bacillus subtilis (strain 168) OX=224308 GN=bacD PE=1 SV=1
+	2.63006	-1.6544	sp|O07021|LUTB_BACSU	sp|O07021|LUTB_BACSU Lactate utilization protein B OS=Bacillus subtilis (strain 168) OX=224308 GN=lutB PE=1 SV=2
	1.79852	-1.664	sp|O06978|YVCP_BACSU	sp|O06978|YVCP_BACSU Uncharacterized transcriptional regulatory protein YvcP OS=Bacillus subtilis (strain 168) OX=224308 GN=yvcP PE=3 SV=1
	0.65761	-1.67573	sp|P46319|PTJA_BACSU	sp|P46319|PTJA_BACSU Lichenan-specific phosphotransferase enzyme IIA component OS=Bacillus subtilis (strain 168) OX=224308 GN=licA PE=2 SV=1
+	2.33451	-1.70561	sp|P45745|DHBF_BACSU	sp|P45745|DHBF_BACSU Dimodular nonribosomal peptide synthase OS=Bacillus subtilis (strain 168) OX=224308 GN=dhbF PE=1 SV=4
+	3.42085	-1.71637	sp|O32106|AMPA_BACSU	sp|O32106|AMPA_BACSU Probable cytosol aminopeptidase OS=Bacillus subtilis (strain 168) OX=224308 GN=pepA PE=3 SV=1
	1.35855	-1.7305	sp|P80858|LEUC_BACSU	sp|P80858|LEUC_BACSU 3-isopropylmalate dehydratase large subunit OS=Bacillus subtilis (strain 168) OX=224308 GN=leuC PE=1 SV=1
	1.78354	-1.73051	sp|P45744|DHBC_BACSU	sp|P45744|DHBC_BACSU Isochorismate synthase DhbC OS=Bacillus subtilis (strain 168) OX=224308 GN=dhbC PE=1 SV=2
+	2.99578	-1.73708	sp|P39644|BACG_BACSU	sp|P39644|BACG_BACSU NADPH-dependent reductase BacG OS=Bacillus subtilis (strain 168) OX=224308 GN=bacG PE=1 SV=1
	1.44306	-1.75308	sp|P54576|MCPC_BACSU	sp|P54576|MCPC_BACSU Methyl-accepting chemotaxis protein McpC OS=Bacillus subtilis (strain 168) OX=224308 GN=mcpC PE=1 SV=2
	1.72459	-1.75743	sp|P96603|DCTA_BACSU	sp|P96603|DCTA_BACSU C4-dicarboxylate transport protein OS=Bacillus subtilis (strain 168) OX=224308 GN=dctA PE=2 SV=1
	1.05588	-1.76379	sp|O34468|YLBP_BACSU	sp|O34468|YLBP_BACSU Uncharacterized N-acetyltransferase YlbP OS=Bacillus subtilis (strain 168) OX=224308 GN=ylbP PE=1 SV=2
	1.14777	-1.76664	sp|P54507|TASA_BACSU	sp|P54507|TASA_BACSU Major biofilm matrix component OS=Bacillus subtilis (strain 168) OX=224308 GN=tasA PE=1 SV=1
+	3.39112	-1.76967	sp|P51785|ILVD_BACSU	sp|P51785|ILVD_BACSU Dihydroxy-acid dehydratase OS=Bacillus subtilis (strain 168) OX=224308 GN=ilvD PE=1 SV=4
	1.5588	-1.77637	sp|P54166|UGTP_BACSU	sp|P54166|UGTP_BACSU Processive diacylglycerol beta-glucosyltransferase OS=Bacillus subtilis (strain 168) OX=224308 GN=ugtP PE=1 SV=1
+	2.1946	-1.77967	sp|P37522|SOJ_BACSU	sp|P37522|SOJ_BACSU Sporulation initiation inhibitor protein Soj OS=Bacillus subtilis (strain 168) OX=224308 GN=soj PE=1 SV=1
	1.63196	-1.78928	sp|P39071|DHBA_BACSU	sp|P39071|DHBA_BACSU 2,3-dihydro-2,3-dihydroxybenzoate dehydrogenase OS=Bacillus subtilis (strain 168) OX=224308 GN=dhbA PE=1 SV=3
	1.00226	-1.80525	sp|O34442|MGTE_BACSU	sp|O34442|MGTE_BACSU Magnesium transporter MgtE OS=Bacillus subtilis (strain 168) OX=224308 GN=mgtE PE=3 SV=1
+	3.31688	-1.81775	sp|P37945|LON1_BACSU	sp|P37945|LON1_BACSU Lon protease 1 OS=Bacillus subtilis (strain 168) OX=224308 GN=lon1 PE=1 SV=1
	1.35039	-1.8359	sp|P54532|BUK_BACSU	sp|P54532|BUK_BACSU Probable butyrate kinase OS=Bacillus subtilis (strain 168) OX=224308 GN=buk PE=3 SV=2
+	3.16727	-1.86113	sp|O31630|YJCH_BACSU	sp|O31630|YJCH_BACSU Uncharacterized protein YjcH OS=Bacillus subtilis (strain 168) OX=224308 GN=yjcH PE=4 SV=1
	0.949287	-1.87067	sp|P54418|PCKA_BACSU	sp|P54418|PCKA_BACSU Phosphoenolpyruvate carboxykinase (ATP) OS=Bacillus subtilis (strain 168) OX=224308 GN=pckA PE=3 SV=3
	1.20517	-1.87218	sp|O34764|SAT1_BACSU;sp|O06736|SAT2_BACSU	sp|O34764|SAT1_BACSU Sulfate adenylyltransferase OS=Bacillus subtilis (strain 168) OX=224308 GN=sat PE=2 SV=1
	1.69733	-1.87432	sp|P96593|MNTH_BACSU	sp|P96593|MNTH_BACSU Divalent metal cation transporter MntH OS=Bacillus subtilis (strain 168) OX=224308 GN=mntH PE=1 SV=1
+	2.95273	-1.88123	sp|P11065|HPR_BACSU	sp|P11065|HPR_BACSU DNA-binding transcriptional repressor ScoC OS=Bacillus subtilis (strain 168) OX=224308 GN=hpr PE=1 SV=1
+	2.67204	-1.91538	sp|Q04747|SRFAB_BACSU	sp|Q04747|SRFAB_BACSU Surfactin synthase subunit 2 OS=Bacillus subtilis (strain 168) OX=224308 GN=srfAB PE=1 SV=3
	0.780899	-1.92479	sp|P24139|OPPC_BACSU	sp|P24139|OPPC_BACSU Oligopeptide transport system permease protein OppC OS=Bacillus subtilis (strain 168) OX=224308 GN=oppC PE=2 SV=1
	0.508523	-1.94615	sp|P37251|ILVB_BACSU	sp|P37251|ILVB_BACSU Acetolactate synthase large subunit OS=Bacillus subtilis (strain 168) OX=224308 GN=ilvB PE=1 SV=4
+	2.05085	-1.95484	sp|P50735|GUDB_BACSU	sp|P50735|GUDB_BACSU Cryptic catabolic NAD-specific glutamate dehydrogenase GudB OS=Bacillus subtilis (strain 168) OX=224308 GN=gudB PE=1 SV=2
+	3.09513	-1.97087	sp|O31664|MTNU_BACSU	sp|O31664|MTNU_BACSU 2-oxoglutaramate amidase OS=Bacillus subtilis (strain 168) OX=224308 GN=mtnU PE=1 SV=1
+	2.07126	-1.97952	sp|P12046|PUR7_BACSU	sp|P12046|PUR7_BACSU Phosphoribosylaminoimidazole-succinocarboxamide synthase OS=Bacillus subtilis (strain 168) OX=224308 GN=purC PE=1 SV=1
+	2.00852	-1.9809	sp|O07603|YHFE_BACSU	sp|O07603|YHFE_BACSU Putative aminopeptidase YhfE OS=Bacillus subtilis (strain 168) OX=224308 GN=yhfE PE=3 SV=1
	1.50709	-2.00007	sp|P04948|KHSE_BACSU	sp|P04948|KHSE_BACSU Homoserine kinase OS=Bacillus subtilis (strain 168) OX=224308 GN=thrB PE=3 SV=2
+	4.45705	-2.00421	sp|O31662|MTNA_BACSU	sp|O31662|MTNA_BACSU Methylthioribose-1-phosphate isomerase OS=Bacillus subtilis (strain 168) OX=224308 GN=mtnA PE=1 SV=1
+	2.29161	-2.06717	sp|O32102|BESA_BACSU	sp|O32102|BESA_BACSU Ferri-bacillibactin esterase BesA OS=Bacillus subtilis (strain 168) OX=224308 GN=besA PE=1 SV=2
+	2.22751	-2.07195	sp|P39766|PYRP_BACSU	sp|P39766|PYRP_BACSU Uracil permease OS=Bacillus subtilis (strain 168) OX=224308 GN=pyrP PE=1 SV=2
+	2.03759	-2.07708	sp|P40409|FEUA_BACSU	sp|P40409|FEUA_BACSU Iron-uptake system-binding protein OS=Bacillus subtilis (strain 168) OX=224308 GN=feuA PE=1 SV=1
+	2.77203	-2.10717	sp|O32000|YOKG_BACSU;sp|O31799|YNZF_BACSU	sp|O32000|YOKG_BACSU SPbeta prophage-derived pesticidal crystal protein-like YokG OS=Bacillus subtilis (strain 168) OX=224308 GN=yokG PE=3 SV=1
+	2.05645	-2.13934	sp|P94360|MSMX_BACSU;sp|O32151|YURJ_BACSU	sp|P94360|MSMX_BACSU Oligosaccharides import ATP-binding protein MsmX OS=Bacillus subtilis (strain 168) OX=224308 GN=msmX PE=1 SV=1
+	2.1236	-2.184	sp|P54376|GCSPA_BACSU	sp|P54376|GCSPA_BACSU Probable glycine dehydrogenase (decarboxylating) subunit 1 OS=Bacillus subtilis (strain 168) OX=224308 GN=gcvPA PE=3 SV=2
	1.39056	-2.1907	sp|P45743|DHBB_BACSU	sp|P45743|DHBB_BACSU Isochorismatase OS=Bacillus subtilis (strain 168) OX=224308 GN=dhbB PE=1 SV=1
+	4.13932	-2.19388	sp|P13792|PHOP_BACSU	sp|P13792|PHOP_BACSU Alkaline phosphatase synthesis transcriptional regulatory protein PhoP OS=Bacillus subtilis (strain 168) OX=224308 GN=phoP PE=1 SV=4
	0.704103	-2.19456	sp|P46317|PTJC_BACSU;sp|P39584|YWBA_BACSU	sp|P46317|PTJC_BACSU Lichenan permease IIC component OS=Bacillus subtilis (strain 168) OX=224308 GN=licC PE=2 SV=1
	0.770077	-2.22502	sp|P38022|ROCR_BACSU	sp|P38022|ROCR_BACSU Transcriptional activator RocR OS=Bacillus subtilis (strain 168) OX=224308 GN=rocR PE=1 SV=2
+	2.40986	-2.23769	sp|O34934|NADK2_BACSU	sp|O34934|NADK2_BACSU NAD kinase 2 OS=Bacillus subtilis (strain 168) OX=224308 GN=nadK2 PE=3 SV=1
	1.73289	-2.31085	sp|P40871|DHBE_BACSU	sp|P40871|DHBE_BACSU 2,3-dihydroxybenzoate-AMP ligase OS=Bacillus subtilis (strain 168) OX=224308 GN=dhbE PE=1 SV=2
+	2.96234	-2.35793	sp|P24141|OPPA_BACSU	sp|P24141|OPPA_BACSU Oligopeptide-binding protein OppA OS=Bacillus subtilis (strain 168) OX=224308 GN=oppA PE=1 SV=1
+	3.17368	-2.37037	sp|P12042|PURL_BACSU	sp|P12042|PURL_BACSU Phosphoribosylformylglycinamidine synthase subunit PurL OS=Bacillus subtilis (strain 168) OX=224308 GN=purL PE=1 SV=2
	0.940688	-2.37252	sp|O31550|ACOC_BACSU	sp|O31550|ACOC_BACSU Dihydrolipoyllysine-residue acetyltransferase component of acetoin cleaving system OS=Bacillus subtilis (strain 168) OX=224308 GN=acoC PE=3 SV=1
+	4.08429	-2.37334	sp|O05389|YRBE_BACSU	sp|O05389|YRBE_BACSU Uncharacterized oxidoreductase YrbE OS=Bacillus subtilis (strain 168) OX=224308 GN=yrbE PE=3 SV=2
+	2.24222	-2.40136	sp|P37946|ILVA_BACSU	sp|P37946|ILVA_BACSU L-threonine dehydratase biosynthetic IlvA OS=Bacillus subtilis (strain 168) OX=224308 GN=ilvA PE=3 SV=1
+	1.91073	-2.42241	sp|P33189|YHXA_BACSU	sp|P33189|YHXA_BACSU Uncharacterized aminotransferase YhxA OS=Bacillus subtilis (strain 168) OX=224308 GN=yhxA PE=3 SV=4
+	3.06039	-2.46994	sp|P42318|YXJG_BACSU	sp|P42318|YXJG_BACSU Uncharacterized protein YxjG OS=Bacillus subtilis (strain 168) OX=224308 GN=yxjG PE=4 SV=3
+	2.03537	-2.49607	sp|P54377|GCSPB_BACSU	sp|P54377|GCSPB_BACSU Probable glycine dehydrogenase (decarboxylating) subunit 2 OS=Bacillus subtilis (strain 168) OX=224308 GN=gcvPB PE=3 SV=1
+	2.82032	-2.505	sp|O31986|SUNS_BACSU	sp|O31986|SUNS_BACSU SPbeta prophage-derived glycosyltransferase SunS OS=Bacillus subtilis (strain 168) OX=224308 GN=sunS PE=1 SV=1
+	3.36293	-2.50772	sp|P27206|SRFAA_BACSU	sp|P27206|SRFAA_BACSU Surfactin synthase subunit 1 OS=Bacillus subtilis (strain 168) OX=224308 GN=srfAA PE=1 SV=4
+	2.58485	-2.50995	sp|O31989|SUNI_BACSU	sp|O31989|SUNI_BACSU Sublancin immunity protein SunI OS=Bacillus subtilis (strain 168) OX=224308 GN=sunI PE=1 SV=1
+	2.15918	-2.52026	sp|P05645|LEU3_BACSU	sp|P05645|LEU3_BACSU 3-isopropylmalate dehydrogenase OS=Bacillus subtilis (strain 168) OX=224308 GN=leuB PE=3 SV=3
+	2.96738	-2.60538	sp|P04990|THRC_BACSU	sp|P04990|THRC_BACSU Threonine synthase OS=Bacillus subtilis (strain 168) OX=224308 GN=thrC PE=3 SV=1
	0.746534	-2.61759	sp|P94391|ROCA2_BACSU	sp|P94391|ROCA2_BACSU 1-pyrroline-5-carboxylate dehydrogenase 2 OS=Bacillus subtilis (strain 168) OX=224308 GN=putC PE=2 SV=2
	1.27392	-2.6358	sp|P39633|DHE2_BACSU	sp|P39633|DHE2_BACSU Catabolic NAD-specific glutamate dehydrogenase RocG OS=Bacillus subtilis (strain 168) OX=224308 GN=rocG PE=1 SV=3
	1.61194	-2.68492	sp|P94565|LEU1_BACSU	sp|P94565|LEU1_BACSU 2-isopropylmalate synthase OS=Bacillus subtilis (strain 168) OX=224308 GN=leuA PE=3 SV=1
+	4.64306	-2.68936	sp|P37253|ILVC_BACSU	sp|P37253|ILVC_BACSU Ketol-acid reductoisomerase (NADP(+)) OS=Bacillus subtilis (strain 168) OX=224308 GN=ilvC PE=1 SV=1
+	3.15408	-2.70505	sp|P80877|METE_BACSU	sp|P80877|METE_BACSU 5-methyltetrahydropteroyltriglutamate--homocysteine methyltransferase OS=Bacillus subtilis (strain 168) OX=224308 GN=metE PE=1 SV=4
+	4.33407	-2.72963	sp|P25995|PYRC_BACSU	sp|P25995|PYRC_BACSU Dihydroorotase OS=Bacillus subtilis (strain 168) OX=224308 GN=pyrC PE=3 SV=2
+	3.49396	-2.74793	sp|P94498|CYSH1_BACSU	sp|P94498|CYSH1_BACSU Adenosine 5-phosphosulfate reductase 1 OS=Bacillus subtilis (strain 168) OX=224308 GN=cysH PE=1 SV=2
+	2.00625	-2.81035	sp|P68579|SUNT_BACSU	sp|P68579|SUNT_BACSU SPbeta prophage-derived sublancin-168-processing and transport ATP-binding protein SunT OS=Bacillus subtilis (strain 168) OX=224308 GN=sunT PE=3 SV=1
+	2.14486	-2.86995	sp|P54484|YQGA_BACSU	sp|P54484|YQGA_BACSU Cell wall-binding protein YqgA OS=Bacillus subtilis (strain 168) OX=224308 GN=yqgA PE=1 SV=2
	1.581	-2.93047	sp|P25996|PYRDB_BACSU	sp|P25996|PYRDB_BACSU Dihydroorotate dehydrogenase B (NAD(+)), catalytic subunit OS=Bacillus subtilis (strain 168) OX=224308 GN=pyrD PE=1 SV=1
+	3.63315	-2.98217	sp|O32188|YUSV_BACSU	sp|O32188|YUSV_BACSU Probable siderophore transport system ATP-binding protein YusV OS=Bacillus subtilis (strain 168) OX=224308 GN=yusV PE=1 SV=1
+	2.61394	-3.03083	sp|P0CI80|XYLA_BACSU	sp|P0CI80|XYLA_BACSU Xylose isomerase OS=Bacillus subtilis (strain 168) OX=224308 GN=xylA PE=3 SV=1
+	1.98502	-3.04357	sp|P39062|ACSA_BACSU	sp|P39062|ACSA_BACSU Acetyl-coenzyme A synthetase OS=Bacillus subtilis (strain 168) OX=224308 GN=acsA PE=1 SV=1
+	4.65317	-3.06535	sp|P19582|DHOM_BACSU	sp|P19582|DHOM_BACSU Homoserine dehydrogenase OS=Bacillus subtilis (strain 168) OX=224308 GN=hom PE=1 SV=2
+	3.69897	-3.08843	sp|P25993|CARA_BACSU	sp|P25993|CARA_BACSU Carbamoyl-phosphate synthase pyrimidine-specific small chain OS=Bacillus subtilis (strain 168) OX=224308 GN=pyrAA PE=1 SV=1
	1.45554	-3.10656	sp|O32219|CADA_BACSU	sp|O32219|CADA_BACSU Cadmium, zinc and cobalt-transporting ATPase OS=Bacillus subtilis (strain 168) OX=224308 GN=cadA PE=1 SV=1
	1.59101	-3.19068	sp|O07085|CZCO_BACSU	sp|O07085|CZCO_BACSU Uncharacterized oxidoreductase CzcO OS=Bacillus subtilis (strain 168) OX=224308 GN=czcO PE=1 SV=1
+	2.28336	-3.22611	sp|O34338|MNTB_BACSU	sp|O34338|MNTB_BACSU Manganese transport system ATP-binding protein MntB OS=Bacillus subtilis (strain 168) OX=224308 GN=mntB PE=2 SV=1
+	6.96875	-3.54319	sp|O31663|MTNK_BACSU	sp|O31663|MTNK_BACSU Methylthioribose kinase OS=Bacillus subtilis (strain 168) OX=224308 GN=mtnK PE=1 SV=2
+	1.92557	-3.55352	sp|P54159|DYNA_BACSU	sp|P54159|DYNA_BACSU Dynamin-like protein A OS=Bacillus subtilis (strain 168) OX=224308 GN=dynA PE=1 SV=1
+	5.88051	-3.62755	sp|P94421|YCLQ_BACSU	sp|P94421|YCLQ_BACSU Petrobactin-binding protein YclQ OS=Bacillus subtilis (strain 168) OX=224308 GN=yclQ PE=1 SV=1
+	3.58549	-3.68781	sp|P25972|PYRE_BACSU	sp|P25972|PYRE_BACSU Orotate phosphoribosyltransferase OS=Bacillus subtilis (strain 168) OX=224308 GN=pyrE PE=1 SV=1
+	4.1209	-3.79062	sp|P25971|PYRF_BACSU	sp|P25971|PYRF_BACSU Orotidine 5-phosphate decarboxylase OS=Bacillus subtilis (strain 168) OX=224308 GN=pyrF PE=1 SV=1
+	3.42	-3.85387	sp|P05654|PYRB_BACSU	sp|P05654|PYRB_BACSU Aspartate carbamoyltransferase OS=Bacillus subtilis (strain 168) OX=224308 GN=pyrB PE=1 SV=2
+	4.12211	-4.17595	sp|P94535|GLCD_BACSU	sp|P94535|GLCD_BACSU Glycolate oxidase subunit GlcD OS=Bacillus subtilis (strain 168) OX=224308 GN=glcD PE=3 SV=1
+	4.11223	-4.27417	sp|O34385|MNTA_BACSU	sp|O34385|MNTA_BACSU Manganese-binding lipoprotein MntA OS=Bacillus subtilis (strain 168) OX=224308 GN=mntA PE=1 SV=1
+	4.78741	-4.54875	sp|P25983|PYRK_BACSU	sp|P25983|PYRK_BACSU Dihydroorotate dehydrogenase B (NAD(+)), electron transfer subunit OS=Bacillus subtilis (strain 168) OX=224308 GN=pyrK PE=1 SV=1
+	2.77812	-4.57284	sp|P25994|CARB_BACSU;sp|P18185|CARY_BACSU	sp|P25994|CARB_BACSU Carbamoyl-phosphate synthase pyrimidine-specific large chain OS=Bacillus subtilis (strain 168) OX=224308 GN=pyrAB PE=1 SV=1
+	6.75287	-4.61987	sp|P24136|OPPD_BACSU	sp|P24136|OPPD_BACSU Oligopeptide transport ATP-binding protein OppD OS=Bacillus subtilis (strain 168) OX=224308 GN=oppD PE=2 SV=2
